# Supplementary material for: microRNAs participate in gene expression regulation and phytohormone cross-talk in barley embryo during seed development and germination
Source: BMC Plant Biol. 2017 Sep 6;17:150. doi: 10.1186/s12870-017-1095-2 (PMC5586051; doi:10.1186/s12870-017-1095-2)
Supplement: Supplementary file 2 — Known and novel miRNAs identified in barley embryo. (XLSX 196 kb) [file 12870_2017_1095_MOESM2_ESM.xlsx]

## Sheet: Sheet1
gene name	reference sequence	total count			RPM			Total RPM
		Embryo 10DPA	Seed 1 DPG	Seed 5 DPG	Embryo 10DPA	Seed 1 DPG	Seed 5 DPG
miR1023	ACACTTTCTCCATTTCGTCGG	3	11	5	0.174253	0.62045	0.24594	1.04064
miR1024	TCGGTTGGATTTGGGCCTC	31	0	0	1.80062	0	0	1.80062
miR1026	TGGATACAAGACTTGAAGGACA	48	80	243	2.78805	4.51236	11.9527	19.2531
miR1027	TTTCTTCTTCTCTTCCAAC	0	0	5	0	0	0.24594	0.24594
miR1028	GTGAGCATTGTAGATTACGTGCTA	4	13	21	0.232338	0.733259	1.03295	1.99855
miR1033	GCTGGTCGTAATGGGCACT	6	0	24	0.348506	0	1.18051	1.52902
miR1037	ACCTTATTGGATTGGTTGG	1	0	1077	0.0580844	0	52.9756	53.0337
miR1040	TGAAGCAAATAGGAACATGTTCAT	2	1	0	0.116169	0.0564045	0	0.172573
miR1042	GCTGTGCAAGGAATTAGATCGGG	1	0	20	0.0580844	0	0.983762	1.04185
miR1043	TTGCGCGTGGAATTTGAAGCGGTC	0	0	2	0	0	0.0983762	0.0983762
miR1044	TTGTTGTACTATTTTGTTTT	2	7	11	0.116169	0.394832	0.541069	1.05207
miR1046	TGTGAAAAATATGAAAAACTGCAG	0	0	1	0	0	0.0491881	0.0491881
miR1047	GATCAGATGACCGAGTTG	0	2525	2237	0	142.421	110.034	252.455
miR1048	AGAACATGACTGTGTAGACGGACT	14	18	57	0.813181	1.01528	2.80372	4.63218
miR1051	GCTTCAACCGTGAACAGTGAAGA	1	0	0	0.0580844	0	0	0.0580844
miR1052	TTCTTTTATTGGACTTGCATGGTA	0	0	53	0	0	2.60697	2.60697
miR1055	TTAGGGGTAGTTTTCAAGATGGAC	0	10	34	0	0.564045	1.67239	2.23644
miR1056	TATCTGTTGCATCATATCCC	0	1	0	0	0.0564045	0	0.0564045
miR1057	TCTTGTTTTCTAGCTGGATGTGGT	0	0	1	0	0	0.0491881	0.0491881
miR1061	TTATTTAATATGATACTCAAT	0	0	1	0	0	0.0491881	0.0491881
miR1066	ACATGTTGTAGAGGGGTTCAC	2	0	0	0.116169	0	0	0.116169
miR1067	ACAACTGAAGTTTGCATCTGTCCA	9	0	3	0.522759	0	0.147564	0.670324
miR1069	TAATACAATCAAAGTCGCTCACAT	0	17	3	0	0.958877	0.147564	1.10644
miR1070	TCTGTTTTAGTAGAAACTTGA	0	8	6	0	0.451236	0.295129	0.746365
miR1071	ACCCGTTCATCGGATTGCCGG	0	0	6	0	0	0.295129	0.295129
miR1072	TGATTTGTTATTTGTAAGATTG	1	0	0	0.0580844	0	0	0.0580844
miR1074	TGGGTTGTGTAGTTGGTTAT	9	63031	26	0.522759	3555.23	1.27889	3557.04
miR1075	TGTCGTTGCAGGTCATGGTTTCAC	145	0	0	8.42223	0	0	8.42223
miR1077	TTGAAGTGTTCGGATCGCGGC	14258	23533	37183	828.167	1327.37	1828.96	3984.5
miR1078	TTTGGATGACATATTGCTGAT	4	0	145	0.232338	0	7.13227	7.36461
miR1082	GTGTTGGCCTGCTGGCCGGCG	0	0	664	0	0	32.6609	32.6609
miR1083	TAGCCTGGAACGAAGCACGGT	0	10	1	0	0.564045	0.0491881	0.613233
miR1087	GATCAGATTGATGTTAGTGTT	5	2	0	0.290422	0.112809	0	0.403231
miR1088	AGAACAAAGAGAGCACATGCAT	527	0	8	30.6105	0	0.393505	31.004
miR1092	TGACAGGATGTTGGATGTT	0	0	40	0	0	1.96752	1.96752
miR1094	TACTTCTCCGTGCCACAGTA	0	0	3	0	0	0.147564	0.147564
miR1097	AGCTCATTGTTGTTGTCTGGAGA	0	0	2	0	0	0.0983762	0.0983762
miR1098	TGATGAAGGTGTGCTGAAT	36	43	0	2.09104	2.4254	0	4.51643
miR1099	TATAGCAATGGTTTGTTTG	1	0	10	0.0580844	0	0.491881	0.549965
miR1100	TTGTCACGGACAGAAGCGCATCTC	53	0	0	3.07847	0	0	3.07847
miR1101	TTTTTGCAGAGAATGAATCAA	4	0	9	0.232338	0	0.442693	0.67503
miR1104	CGACAGCTGCTTCTTTTTCTT	5	1	0	0.290422	0.0564045	0	0.346826
miR1105	TTCTGTTGTGAAGTCGCTGCC	0	1	4	0	0.0564045	0.196752	0.253157
miR1108	TGACTGAGAGGCACAACCACC	1	0	3	0.0580844	0	0.147564	0.205649
miR1110	GCAGGGCGGTGGTCATGGA	0	21	6875	0	1.1845	338.168	339.353
miR1111	GCCATGACGGTAAGCGGACAACAG	1	0	0	0.0580844	0	0	0.0580844
miR1112	ACGGAATAGTATACAAAGTCA	20	8	14	1.16169	0.451236	0.688633	2.30156
miR1114	AAGGGCAATACATTGAGTCGG	4	10	0	0.232338	0.564045	0	0.796383
miR1117	TTAGTACCGGTTGGTGGCACAAAC	27	0	45	1.56828	0	2.21346	3.78174
miR1118	AGACTTATATTATGGAATGGAGGG	16	8	1494	0.92935	0.451236	73.487	74.8676
miR1119	TGGTCGGCGTGGATGCATAGCAG	0	4	0	0	0.225618	0	0.225618
miR1120	TTCTTATATTATGGGACGGAG	803	633	1907	46.6418	35.7041	93.8017	176.148
miR1121	AGTTGTGATGAAACGCTCTA	3	514	9	0.174253	28.9919	0.442693	29.6089
miR1122	ATATACATCCGTATGTAGA	0	4	2594	0	0.225618	127.594	127.82
miR1124	GCAGGACGATCAAGAGCAGTTCCA	25	13	11	1.45211	0.733259	0.541069	2.72644
miR1125	ACCAACGAGACTGACTGCGGCTGG	0	0	14	0	0	0.688633	0.688633
miR1127	AATACTCCCTCCGTCCGGAAATAC	27	79	119	1.56828	4.45596	5.85338	11.8776
miR1128	TAATACTCCCTCCGTCTCAAA	62	10	101	3.60123	0.564045	4.968	9.13327
miR1129	CAGCGATCTCAGCGGAGCCCGGG	297	0	0	17.2511	0	0	17.2511
miR1130	TCTGTAACTTAATATAAGACG	77	29	87	4.4725	1.63573	4.27936	10.3876
miR1131	TTGTCCCGGTTCGTGGCATAAACC	20	17	5	1.16169	0.958877	0.24594	2.36651
miR1133	ATATACTCCCTCCGTTCCTAAA	33	92	121	1.91678	5.18922	5.95176	13.0578
miR1134	CAGAGAACACAAGAAAGAAGAGAT	12	6	14	0.697013	0.338427	0.688633	1.72407
miR1135	TGCGACAAGTAATTCCGGACGGAG	750	248	1446	43.5633	13.9883	71.126	128.678
miR1136	CTTGTCGTAGGAATGGATGTATCT	57	0	20	3.31081	0	0.983762	4.29457
miR1137	TAGTACAAAGTTGAGACAGTTA	313	166	703	18.1804	9.36315	34.5792	62.1228
miR1139	AGAAGTAACATAAAGTAGTAACAT	35	50	124	2.03295	2.82023	6.09932	10.9525
miR1142	AAGGTCGTGGATGAGAGCATCGG	608	4	18	35.3153	0.225618	0.885386	36.4263
miR1143	AGGACGTTCCCCTCTACCGGTGA	1	0	0	0.0580844	0	0	0.0580844
miR1144	CGGCGGCGCGGGGCTGGCTCG	205	0	103	11.9073	0	5.06637	16.9737
miR1145	TGGCGTTGACATGATCGCTGG	0	0	8	0	0	0.393505	0.393505
miR1146	ATGGGTGACCGACCGGGAAGTT	75	118	0	4.35633	6.65574	0	11.0121
miR1148	CCAACGGACAGAGGCGGACATGG	677	0	1130	39.3231	0	55.5825	94.9057
miR1149	AAGTTGTTGATATGGAGGGTC	10	3	22	0.580844	0.169214	1.08214	1.8322
miR1150	TCGCGGCGACGGGGGCGGA	1137	69185	13010	66.0419	3902.35	639.937	4608.33
miR1151	ATCGGGGATGTGGGAGTCGG	0	0	50	0	0	2.4594	2.4594
miR1152	AAGAAGGTGACGATGCTTGA	0	30	0	0	1.69214	0	1.69214
miR1153	AGTGCTGCTGAACGTAAAG	0	0	4	0	0	0.196752	0.196752
miR1154	TGCCTATCTGTACGACTAAGT	0	0	111	0	0	5.45988	5.45988
miR1155	TGAGTCCTGTACGAGAGAAGGGCG	0	0	14	0	0	0.688633	0.688633
miR1157	TTCAGGAAGCGGGACGTG	49	0	184	2.84613	0	9.05061	11.8967
miR1158	ACTGGAGGAGGCACTGGAA	0	17	0	0	0.958877	0	0.958877
miR1159	TCAAGCCAATGGACACGGATC	49	27	45	2.84613	1.52292	2.21346	6.58252
miR1160	TTGAAAGGAAGTCTAGGAGCGGAT	5051	2	0	293.384	0.112809	0	293.497
miR1161	ATACTGGAGCTCTCAAACAGGC	5	0	2	0.290422	0	0.0983762	0.388798
miR1162	CGGCTTAATTTGACTCAACACG	0	536	0	0	30.2328	0	30.2328
miR1163	AGGGCATGTGCGTTGCAACGG	503	0	0	29.2164	0	0	29.2164
miR1165	ACGAGACGCGCTTGTTGGATATGC	0	1	0	0	0.0564045	0	0.0564045
miR1168	AGGTACGGAAGGAGAAGA	0	0	396	0	0	19.4785	19.4785
miR1169	TACCAGCAAGAACAATACCAACA	1	4	4	0.0580844	0.225618	0.196752	0.480455
miR1171	TGGAGGGTGGAGGGAGTGGAGTGC	572	5	4	33.2243	0.282023	0.196752	33.703
miR1172	AAGGATCTGAGACGCGAGTGGAA	1	38	2	0.0580844	2.14337	0.0983762	2.29983
miR1211	GAGGCAGATGGGATGGTTATGAAG	2	0	0	0.116169	0	0	0.116169
miR1214	AATATGAGATCTCGCGGAC	733	0	0	42.5758	0	0	42.5758
miR1215	TCAATTGCAAAACTGATGACGG	0	6	16	0	0.338427	0.787009	1.12544
miR1216	TGATGGTGTATGACGTTGTATCT	2	0	0	0.116169	0	0	0.116169
miR1217	TGGATGTTGTTGCAAATGGCG	1	4	5	0.0580844	0.225618	0.24594	0.529643
miR1221	TGTGACCCATGCACAGATCTCCGC	19	0	0	1.1036	0	0	1.1036
miR1222	TTGAAGGAGTTCGTAGGATAA	0	4	1	0	0.225618	0.0491881	0.274806
miR1223	TTGGCTAGAGCATGCACTTCTA	12	1	22	0.697013	0.0564045	1.08214	1.83555
miR1310	AGGCATTGGGGACGCAACGTCCTCG	169	45851	7667	9.81626	2586.2	377.125	2973.15
miR1311	TCAGAGTTCTGCTATGTTCCGGCC	23	4	9	1.33594	0.225618	0.442693	2.00425
miR1312	TCATTGGAGTAGAAAATGACGCAT	3	3	12	0.174253	0.169214	0.590257	0.933724
miR1314	TCCGGCCTGTGCATTTAGGAGAA	5	0	0	0.290422	0	0	0.290422
miR1319	TCTTTAATAATTATAGTTGTCGAG	2	0	17	0.116169	0	0.836197	0.952366
miR1320	TGGAACGGAGGAAGTATTTATCAT	31	66	17	1.80062	3.7227	0.836197	6.35951
miR1423	ATGAACTAGCAACGTGGGCGCTCG	0	0	6	0	0	0.295129	0.295129
miR1427	TCCGGACTGTGCGGTCGGCGC	13	0	24	0.755097	0	1.18051	1.93561
miR1428	TAAGATAAAGACGTGACATTT	0	8	0	0	0.451236	0	0.451236
miR1429	TAACTACTAGCTAGATCCGTGCAT	12	10	7	0.697013	0.564045	0.344317	1.60537
miR1432	TCAGGAGAGATGACACCGACA	339	234	14459	19.6906	13.1987	711.211	744.1
miR1435	TTTGGTAAGCAGAACTTTTT	0	854	1	0	48.1695	0.0491881	48.2187
miR1436	CACTTATTTTGGGACGGAGGGAGT	3300	430	4474	191.678	24.254	220.067	436
miR1437	GGAGGAAACGGTGCTAGTC	11	33	0	0.638928	1.86135	0	2.50028
miR1438	ATGGGTAATTTTAGTCAACTTTAA	2	0	0	0.116169	0	0	0.116169
miR1439	ATTTAGGAACGGAGGGAGTAT	1331	1403	4224	77.3103	79.1356	207.77	364.216
miR1440	TTTGGAAGAGTGAGTATTTGA	1	0	0	0.0580844	0	0	0.0580844
miR1442	AGTTTCATAGGACTAGATGTGCT	2	0	1	0.116169	0	0.0491881	0.165357
miR1444	TTCACATCGTCAGACGTTT	0	0	23	0	0	1.13133	1.13133
miR1445	CCCCTGTGTAGATAGAAAAC	0	0	1	0	0	0.0491881	0.0491881
miR1446	TTCGAATCTCTCTCTCCTCCA	0	0	6	0	0	0.295129	0.295129
miR1449	AGAAGGTAGCACTAAGATATACTC	1	0	0	0.0580844	0	0	0.0580844
miR1507	AGATGTTGCAGTGGAAGAAAGATG	4	2	4	0.232338	0.112809	0.196752	0.541899
miR1508	TTAGAAAGGAGGAATACATGTTGT	1	0	2	0.0580844	0	0.0983762	0.156461
miR1509	GTTGATCAAGGATAATCAAGGTT	119	0	0	6.91204	0	0	6.91204
miR1510	ACAGATAGGTAAACAAGACTGC	5	17	14	0.290422	0.958877	0.688633	1.93793
miR1511	AACTTGGCTCTGATACCATCCG	2	17	37	0.116169	0.958877	1.81996	2.89501
miR1512	AACTGAGCAATTCTGTAAGAGCAT	2	3	3	0.116169	0.169214	0.147564	0.432947
miR1513	TTTATAATTGTGTATAAGGTATGT	29	14	0	1.68445	0.789664	0	2.47411
miR1515	TCATTTTTTGCTGCAATCGTTCAC	0	0	21	0	0	1.03295	1.03295
miR1516	CAAAGAGCTATGGATGTA	0	0	39	0	0	1.91834	1.91834
miR1517	AGTCTTGGTCATGTCGTCGAGCAA	1	0	0	0.0580844	0	0	0.0580844
miR1518	TGTGTTGTAAGGTGTGAATATGA	0	0	3	0	0	0.147564	0.147564
miR1520	AAGAACTGAAACCATACAATCATA	149	48	74	8.65457	2.70742	3.63992	15.0019
miR1521	CTGTTGATGAAGAAAATGCTGA	0	0	7549	0	0	371.321	371.321
miR1523	TCTATCCCTCCTGAGCTACACC	3	0	0	0.174253	0	0	0.174253
miR1526	CCGGAAGAAGAACATATTTAAGCTA	3	0	0	0.174253	0	0	0.174253
miR1528	ATAAGTAGATCAATATAGTAGCAT	0	7	2	0	0.394832	0.0983762	0.493208
miR1532	AACACGTTCCAGACGGAGGAGCTC	0	0	7	0	0	0.344317	0.344317
miR1533	AAATAAAGACGAATAATGA	3	0	334	0.174253	0	16.4288	16.6031
miR1535	TTGTTTGATGGTATGTGCT	2	14728	32	0.116169	830.726	1.57402	832.416
miR156	TGACAGAAGAGAGTGAGCAC	123885	524607	1846259	7195.78	29590.2	90813.9	127600
miR157	TTGACAGAAGATAGTGAGCAC	80	291	1470	4.64675	16.4137	72.3065	93.367
miR158	TCCCAAATGTAGACAAAGCA	17	0	10	0.987434	0	0.491881	1.47932
miR159	TTTGGATTGAAGGGAGCTCTG	733	1876	3799	42.5758	105.815	186.866	335.256
miR160	TGCCTGGCTCCCTGTATGCCA	153	412	738	8.88691	23.2387	36.3008	68.4264
miR161	TTGAAAGTGACTACATCGGGG	0	0	2	0	0	0.0983762	0.0983762
miR162	TTCGATAGAACCGTGCATCTCAGA	2	8	3	0.116169	0.451236	0.147564	0.714969
miR163	CTTGAAGAGGATGGAACTTGATA	2	0	1	0.116169	0	0.0491881	0.165357
miR164	TGGAGAAGCAGGGCACGTGCA	27041	1480	25225	1570.66	83.4787	1240.77	2894.91
miR165	TCGGACCAGGCTTCATCCCCC	166	469	168	9.64201	26.4537	8.2636	44.3593
miR166	TCGGACCAGGCTTCATTCCCC	82200	139022	120260	4774.54	7841.47	5915.36	18531.4
miR167	TGAAGCTGCCAGCATGATCTGA	74343	116676	204518	4318.17	6581.06	10059.8	20959.1
miR168	TCGCTTGGTGCAGATCGGGAC	430827	467276	909424	25024.3	26356.5	44732.8	96113.6
miR169	CAGCCAAGGATGACTTGCCGG	79	3109	1774	4.58867	175.362	87.2597	267.21
miR171	TGATTGAGCCGTGCCAATATC	402	431	1153	23.3499	24.3104	56.7139	104.374
miR172	AGAATCTTGATGATGCTGCAT	840	436	8396	48.7909	24.5924	412.983	486.366
miR173	GTATTACTTGTCGCAACGTGGAAG	4	3	2	0.232338	0.169214	0.0983762	0.499927
miR1846	AGTAGGAGGGCGCGGCGGCCGCT	791	13313	5221	45.9447	750.914	256.811	1053.67
miR1847	CTGCAGTTGTGAGTTGTGGCA	1	0	44	0.0580844	0	2.16428	2.22236
miR1848	CCTCGCCGGCTGCGCGTCCAC	119	91	138	6.91204	5.13281	6.78796	18.8328
miR1850	TTTGTGAGAACGAAACGTGG	0	0	447	0	0	21.9871	21.9871
miR1851	AATCTGGGAGGCACTTTTGGC	0	0	1	0	0	0.0491881	0.0491881
miR1852	GCATGGATTACAGAATCAGGT	6571	0	1	381.672	0	0.0491881	381.722
miR1854	TAGGTGAAATTCGTAGATATTCGGA	2	4	96	0.116169	0.225618	4.72206	5.06384
miR1855	AGAACTGGAGTAGCCTCAAGGAAGA	1	0	0	0.0580844	0	0	0.0580844
miR1856	TATGCGTATGACGGCTTGTAG	6	0	0	0.348506	0	0	0.348506
miR1858	GAGGAGGAGGAAGGGTGGGG	54	4	9	3.13656	0.225618	0.442693	3.80487
miR1860	ATCTGTCAAGCTAGTTTTCATCAT	61	0	44	3.54315	0	2.16428	5.70742
miR1861	TGGATTTGAGGCAGAAATGTG	70	24	73	4.06591	1.35371	3.59073	9.01035
miR1862	CTGATAGTTATTTTGGGACGG	140	2	494	8.13181	0.112809	24.2989	32.5435
miR1863	ATGCTCTGATACCATGTTAAGCTT	19	10	37	1.1036	0.564045	1.81996	3.48761
miR1864	TGTAGATAAGTGATGGTAGAATGT	0	1	11	0	0.0564045	0.541069	0.597473
miR1868	TCACCGAACAACGAGGGACAGC	28	17	51	1.62636	0.958877	2.50859	5.09383
miR1869	TGGAACAATGTAGGCATGGGAAGT	38	59	66669	2.20721	3.32787	3279.32	3284.86
miR1870	GCATGAATTTGAACTAGTGGGCAT	23	20	35	1.33594	1.12809	1.72158	4.18561
miR1871	ACTGGCTCTGATACCAGATGGTT	3	0	2	0.174253	0	0.0983762	0.272629
miR1872	TGAACTGTAAACTGTGACGGCTCAA	0	0	24	0	0	1.18051	1.18051
miR1873	GCTTAACATGGTATCAGAGCTAAG	13	5	98	0.755097	0.282023	4.82043	5.85755
miR1875	ATCATATGGAGTGATGAACAGAA	27	0	0	1.56828	0	0	1.56828
miR1876	AGACAGTGGGGTGGGGCTGGCCC	2	0	0	0.116169	0	0	0.116169
miR1877	AGATGACTGTGAATATGAAGGTGG	5	6	8	0.290422	0.338427	0.393505	1.02235
miR1878	ATTTGTAGTGTTCGGATTGAGTTT	22	10	15	1.27786	0.564045	0.737821	2.57972
miR1879	GGTTTCGTAGGGATGAGGATGG	847	9	48	49.1975	0.507641	2.36103	52.0661
miR1881	AATGATATTGTAGGTGTGAGTGGT	3	1	44	0.174253	0.0564045	2.16428	2.39493
miR1882	AGATTGTATTTCAAGGTATTTCAT	37	0	0	2.14912	0	0	2.14912
miR1886	ATGAAACTGAAATTTAGGTTGGAT	29	5	1	1.68445	0.282023	0.0491881	2.01566
miR1887	ATACTAAGTAGAGTGCCAAGAGAG	1	0	0	0.0580844	0	0	0.0580844
miR1888	TAAGTTGAAGATCGTGAAGAG	0	0	5	0	0	0.24594	0.24594
miR1916	TATTTCACTTAGACATACACTCAA	0	1	0	0	0.0564045	0	0.0564045
miR1917	ATTAAAGAAGAGATAGCTAAAGT	1	0	1	0.0580844	0	0.0491881	0.107272
miR2079	GATGTTGATGTTGGATGGACGCAT	2	0	1	0.116169	0	0.0491881	0.165357
miR2081	AGCTAGAGCTGATGTTGATCTGAT	0	0	1	0	0	0.0491881	0.0491881
miR2083	TGATTGACGGAGTGGAAGAGAGA	0	31	0	0	1.74854	0	1.74854
miR2084	CCTGCATTTGTGTTGGATTGAGGA	6	1	4	0.348506	0.0564045	0.196752	0.601663
miR2086	GACATGGAATGCAAAACTCGGTA	3	0	3	0.174253	0	0.147564	0.321817
miR2087	GAAGCTAAAGAACCGAGCGCAGAG	0	5	7	0	0.282023	0.344317	0.626339
miR2088	TCAATGGTAATCTAGGACTT	0	4	0	0	0.225618	0	0.225618
miR2089	GAGGATTGGTGTAACATAGGTAGA	116	2	54	6.73779	0.112809	2.65616	9.50675
miR2091	TCAACCGAGGCGGGAGCAGAG	162	0	0	9.40967	0	0	9.40967
miR2093	ATGATTAATTTGAAGAAA	0	0	108	0	0	5.31231	5.31231
miR2094	CCGAGCAGGTGGCTCCACGTCG	0	25	1	0	1.41011	0.0491881	1.4593
miR2096	ACCTGAGGGTGAAAGCGGGGGA	0	0	22	0	0	1.08214	1.08214
miR2097	AGAGAGATGGGATCGGGAGGGGAG	380	2	5	22.0721	0.112809	0.24594	22.4308
miR2098	CGGTCTGTCAAGTCGGATG	32	2	194	1.8587	0.112809	9.54249	11.514
miR2099	TGACTTGTTGTACAACTTT	12	0	12	0.697013	0	0.590257	1.28727
miR2100	TTCCTCTCAGTTGCCAAGCAA	1	0	1	0.0580844	0	0.0491881	0.107272
miR2101	AATTTAACCAACGTGAGCGACTGT	16	0	0	0.92935	0	0	0.92935
miR2104	GGGCGAGGGGATGCAGAAAGCGCG	70	1	16	4.06591	0.0564045	0.787009	4.90932
miR2105	TGAGATGATGAATGATTAAT	3	14	7	0.174253	0.789664	0.344317	1.30823
miR2108	TAATGTGTAGTGTTTGATCGT	1	24	75	0.0580844	1.35371	3.68911	5.1009
miR2111	ATACTTTAGAATGCAGATTCACTC	14	64	819	0.813181	3.60989	40.285	44.7081
miR2112	CGCAATGCGGATGATGCACATGAT	0	26	1	0	1.46652	0.0491881	1.51571
miR2118	GGCCAATGGAACAATGTAGGCAAGG	14408	49350	59106	836.88	2783.56	2907.31	6527.75
miR2119	TCTAGAAGCTGGAGTTGAGGGGAA	65	0	1	3.77548	0	0.0491881	3.82467
miR2120	AAGATTTTAGTCGGCGGTTCGTTC	15	5	17	0.871266	0.282023	0.836197	1.98949
miR2122	TTTAAAAATAACGCTATATTTTTC	1	0	1	0.0580844	0	0.0491881	0.107272
miR2199	TGATAACTCGACGGATCGC	7982	310391	39212	463.63	17507.5	1928.76	19899.9
miR2275	AGGAGGTTGAGAGGCAAGCTGAAC	5035	65	420	292.455	3.6663	20.659	316.78
miR2585	AGGATTAGAGATTACCGGAC	0	0	3	0	0	0.147564	0.147564
miR2586	CGTGTCAGTTGTATGGTGTTGGAC	87	16	20	5.05334	0.902473	0.983762	6.93958
miR2590	AGAATGACATGGCTAAGAATAATA	4	4	9	0.232338	0.225618	0.442693	0.900648
miR2592	GAAAAAACATAGAATGGACGAGCG	9	29	30	0.522759	1.63573	1.47564	3.63413
miR2593	ATACTCATGATTGAAGGAACCTAT	5	0	0	0.290422	0	0	0.290422
miR2596	TCTTATTTCATTGTTGGACCACA	0	0	1	0	0	0.0491881	0.0491881
miR2597	TTTGGTATTGTAGATATTGA	0	30	0	0	1.69214	0	1.69214
miR2599	TAGGTCAAGGAATTATTT	0	15	0	0	0.846068	0	0.846068
miR2600	AAGATTCGTAGGCATTGGATCGGT	292	30	331	16.9606	1.69214	16.2813	34.934
miR2604	TAATTTTTATGTGGGATTGATGGT	12	39	76	0.697013	2.19978	3.73829	6.63508
miR2606	AAAAGCACTTTAGAGCGGCTA	186	3	65	10.8037	0.169214	3.19723	14.1701
miR2607	ATGGATTATGTAGTATCAAGTGGT	3	0	0	0.174253	0	0	0.174253
miR2609	TGGAAGTATCATAGGTTATCAT	2	0	0	0.116169	0	0	0.116169
miR2610	AGATTACACTGTATGGCAT	1	7	77	0.0580844	0.394832	3.78748	4.2404
miR2611	TTTTGCAGTGTTTGATGGAAG	33	245	362	1.91678	13.8191	17.8061	33.542
miR2615	CCTGTTCGGCATTTTAGAAGGGC	1	0	0	0.0580844	0	0	0.0580844
miR2616	TAGGGTTTGGTTCGACGAGCGGAT	10	0	1	0.580844	0	0.0491881	0.630032
miR2617	TGTAGTGTAGCATCGCCGGCGT	0	0	3	0	0	0.147564	0.147564
miR2619	ATATTTTTGATGTCGTTGGTA	139	0	18	8.07373	0	0.885386	8.95911
miR2620	TCTGATTAGACACCGGCATCATG	1	1	0	0.0580844	0.0564045	0	0.114489
miR2623	TACGGCTATACTTTCCTTCAT	0	0	2	0	0	0.0983762	0.0983762
miR2626	AAACTTCCGGATTTAGGTGTT	0	0	11	0	0	0.541069	0.541069
miR2628	CATGAAGAATGCATGAGCTAA	12	6	16	0.697013	0.338427	0.787009	1.82245
miR2631	ATTGACATGCCACGTGGGACACT	0	0	1	0	0	0.0491881	0.0491881
miR2637	AATACTCCCTCTGATCACGGT	0	1	0	0	0.0564045	0	0.0564045
miR2639	TAGTGGCTTACTCAACTTT	0	11	0	0	0.62045	0	0.62045
miR2640	TTGCATTGCCGGAGCTGGCGACAC	0	0	1	0	0	0.0491881	0.0491881
miR2644	CCTTCAGATCTGTACATGGTGTGT	0	2	0	0	0.112809	0	0.112809
miR2645	TTTGCGTAGAATGAGCATATTT	0	5	1	0	0.282023	0.0491881	0.331211
miR2650	AATTAAATATGTATTCAGGTCAGC	0	0	4	0	0	0.196752	0.196752
miR2651	TGTAGTTTGGTTGCCTGCATT	1	2	44	0.0580844	0.112809	2.16428	2.33517
miR2652	ATCAGGGTGGAGAAGGATT	0	19	0	0	1.07169	0	1.07169
miR2657	TGTGATTTCATAGATTTTGTTCAG	15	0	0	0.871266	0	0	0.871266
miR2658	TTGGTGACCTTGTATAGATGC	0	3	5	0	0.169214	0.24594	0.415154
miR2659	CACCATCCGGGTGCGACTTGGTAA	1	0	0	0.0580844	0	0	0.0580844
miR2661	TAGGTTGCTAGAGAAAATGGTCAG	2	0	0	0.116169	0	0	0.116169
miR2666	CGAAAGTAGGATATAGTGA	2	0	1115	0.116169	0	54.8447	54.9609
miR2667	TCCTTGATCAACTGGCTAGCC	0	0	62	0	0	3.04966	3.04966
miR2670	AAGAAGGTGGCTCATTATTTC	1	5	60	0.0580844	0.282023	2.95129	3.29139
miR2671	GTAAAGTTTCGTTTCGGTCGT	0	12	8	0	0.676854	0.393505	1.07036
miR2673	CCTCTTCTTCTTCGTCGTCTTCCA	0	20	1	0	1.12809	0.0491881	1.17728
miR2677	TTTATTGATATGCATAACTATGAT	0	2	5	0	0.112809	0.24594	0.35875
miR2680	TCCTCGGAACACTAGTGGAT	0	28	0	0	1.57933	0	1.57933
miR2863	TTTACGTATTATTTGGCACTAGGT	2	1	1	0.116169	0.0564045	0.0491881	0.221761
miR2864	TTTTCGGCCCTTGCATTTGCA	6	0	1	0.348506	0	0.0491881	0.397694
miR2865	CATCAGACAGCGACGTACCGTAG	0	0	12	0	0	0.590257	0.590257
miR2867	CCAGGACGGTGGTCATGGA	54	6092	24	3.13656	343.616	1.18051	347.934
miR2868	TTGGTTTATGTGTAGCAGAAG	1053	3	0	61.1629	0.169214	0	61.3321
miR2871	GACAAATAGAAACAGATAGAAAA	0	0	3	0	0	0.147564	0.147564
miR2873	TTGGACTTGAGTAGGTTG	21	75	78	1.21977	4.23034	3.83667	9.28678
miR2875	ATTCTAAAGTATGTACGTTTATA	1	0	6	0.0580844	0	0.295129	0.353213
miR2876	AATGGTGGCTGCGACTGTTTA	1	1	612	0.0580844	0.0564045	30.1031	30.2176
miR2878	ACACTGTAGTAAAAGTTGAGGATG	273	38	74	15.857	2.14337	3.63992	21.6403
miR2905	ACATACCAGTGGACAAAGGCA	12	11	10	0.697013	0.62045	0.491881	1.80934
miR2907	GGCAGCGAGCGAGGGAACTGGCGG	67	19	6	3.89165	1.07169	0.295129	5.25847
miR2912	TCTAGAACCGAGACAAATGGGC	1	21	1	0.0580844	1.1845	0.0491881	1.29177
miR2913	GCGGTCGGGGCTGCAACGGAG	75	4	8	4.35633	0.225618	0.393505	4.97545
miR2916	TGGGGGCTCGAAGACGATCA	4384	80834	14015	254.642	4559.4	689.371	5503.42
miR2919	AGGGGGACGGGGGGGGAAAG	587	1	34	34.0955	0.0564045	1.67239	35.8243
miR2920	AAATAACAAGTAGACATTTCAAAC	0	0	3	0	0	0.147564	0.147564
miR2923	ATGACAAACATATATAAAGAACAA	0	0	6	0	0	0.295129	0.295129
miR2925	TGCGCGGCCGAGGGCTTCT	0	0	3	0	0	0.147564	0.147564
miR2926	AGGCGACGGACGTTGGTGT	0	0	302	0	0	14.8548	14.8548
miR2930	GTTCTTCTTCTCTCTCGCGTCGCC	9	0	4	0.522759	0	0.196752	0.719512
miR2931	CTTATTGTTGAAGTCCAAAA	0	0	1	0	0	0.0491881	0.0491881
miR2933	TGCACAATTGGAGAGGAAATTGCC	0	0	2	0	0	0.0983762	0.0983762
miR2934	CCATCCAGGTTTTGTAGGAA	14	0	0	0.813181	0	0	0.813181
miR2936	CCTTGGGAGAGAGAACACAGAGGA	2	0	0	0.116169	0	0	0.116169
miR2937	TATGAAGAGCTAGTTGAAGGATCA	1	0	47	0.0580844	0	2.31184	2.36992
miR2939	TTAACGCACAGACATACAGACCAT	7	8	18	0.406591	0.451236	0.885386	1.74321
miR2949	TTTTTGAACTTGGACAGTTGCCGA	2	0	2	0.116169	0	0.0983762	0.214545
miR2950	GTGGTTTGCTCTGGGATGGAATA	46	60	28	2.67188	3.38427	1.37727	7.43342
miR319	ACTGGATGACGCGGGAGCTAA	164	608	147	9.52584	34.294	7.23065	51.0504
miR3433	GGGCATTTGAGACGGTATG	0	28	0	0	1.57933	0	1.57933
miR3434	TCAGAATCAGAAGAACAATCCA	2	9	6	0.116169	0.507641	0.295129	0.918938
miR3436	CAAGAACTGAGTATTTTGGGTCGT	0	2	0	0	0.112809	0	0.112809
miR3437	CCGTGGATCGTTTTTTGTT	45	11	45	2.6138	0.62045	2.21346	5.44771
miR3438	TCTAAGGATTACATGCTTGAAGCT	1	0	0	0.0580844	0	0	0.0580844
miR3440	TGGGATTGGTAAAGGGAAGCATG	41	2	0	2.38146	0.112809	0	2.49427
miR3441	TTGCGAAGGACTTTGAAGGAA	0	0	15	0	0	0.737821	0.737821
miR3442	TTCAAGTTCTATAGATGGTGT	0	0	7	0	0	0.344317	0.344317
miR3443	TGCCTTGTGAGCAGTTGACGAGTT	1	0	0	0.0580844	0	0	0.0580844
miR3444	GTTGGGAGCTCGAAGACGATCA	1	13477	3	0.0580844	760.164	0.147564	760.37
miR3446	CTCAGAAGTAGACGTTGGACAAGG	0	1	114	0	0.0564045	5.60744	5.66385
miR3447	CGTGACGGACAAATCAAGCGG	0	0	12	0	0	0.590257	0.590257
miR3449	AGTTAGAAGCATACCTGGATA	0	20	5	0	1.12809	0.24594	1.37403
miR3476	AGGCTCAAAACATCAAGTTTCTAA	0	0	1	0	0	0.0491881	0.0491881
miR3509	CATTAACGACTCTCAGACAGTCAG	1	0	4	0.0580844	0	0.196752	0.254837
miR3510	TTATGAGCATCTTCGAGAGACTGA	67	0	9	3.89165	0	0.442693	4.33435
miR3511	TGTTATATGGCAACTGAGTGAA	0	28	5	0	1.57933	0.24594	1.82527
miR3512	CTCAATGATGACTAAAGA	0	22	0	0	1.2409	0	1.2409
miR3513	TTGAAAGATAGATATTGTGATT	2	0	0	0.116169	0	0	0.116169
miR3514	GAGGATTCTGTGTTGAACGGGTGG	0	0	1	0	0	0.0491881	0.0491881
miR3515	AAGCAGAAAGTGAACGGTGAT	774	416	990	44.9573	23.4643	48.6962	117.118
miR3517	CTGCCACTGTGATCATCTCGGAGA	1	0	0	0.0580844	0	0	0.0580844
miR3518	TACCTTTGAGGATCAGTCGTG	10	8	0	0.580844	0.451236	0	1.03208
miR3520	TAGGAGACGTTGTGAATTTC	2	0	17	0.116169	0	0.836197	0.952366
miR3522	TGAGCACACTAATGAGCAACTGA	86	1	25	4.99526	0.0564045	1.2297	6.28136
miR3624	TCAGGACAGCAAGCATACTGATT	0	3	2	0	0.169214	0.0983762	0.26759
miR3625	CTCGGGAGATGGACTACGGAAGCC	5	0	0	0.290422	0	0	0.290422
miR3627	GTGTGTCCGCTGGAAGATGGTAGC	699	58	67	40.601	3.27146	3.2956	47.168
miR3629	GGCTGCTAGAAAAGATGTGGA	0	114	1	0	6.43012	0.0491881	6.47931
miR3630	TGCCAAGATGACGGATTCAGACAT	539	524	893	31.3075	29.556	43.925	104.788
miR3631	TATATTGGATGTGTCTATAA	3	9	4	0.174253	0.507641	0.196752	0.878646
miR3633	GAATGGACGGTTTAGGAGA	0	14	44	0	0.789664	2.16428	2.95394
miR3635	GTGATTGTGGGGCATAATAGA	0	13	0	0	0.733259	0	0.733259
miR3636	GTCTTCGTGAGCAAGCAAGTTGGA	46	70	125	2.67188	3.94832	6.14851	12.7687
miR3637	ATTTTGTGGTGTGTTTGTCGAGA	512	0	3	29.7392	0	0.147564	29.8868
miR3639	GAGCTTTTGGCTTCGAAGTCGG	0	0	27	0	0	1.32808	1.32808
miR3640	ACCTGTTGGTGATGCTCTTATGGA	0	6	0	0	0.338427	0	0.338427
miR3693	AAGGGTGCTCCAAGAACGTCGCTC	7	0	3	0.406591	0	0.147564	0.554155
miR3696	TCGGCTACCATCGTGACTGAT	1	0	1	0.0580844	0	0.0491881	0.107272
miR3699	GAGCAGAGAGATGACTTTGGTGAC	0	0	7	0	0	0.344317	0.344317
miR3701	TGAACACATGCACCACCCTCTGATC	0	1	0	0	0.0564045	0	0.0564045
miR3704	GGTCTAGTGTTGGAGTTGGACGAA	5	6	18	0.290422	0.338427	0.885386	1.51423
miR3706	TTTCTGGAGAAATGGATGGATA	1	0	1	0.0580844	0	0.0491881	0.107272
miR3710	CGGGACCTGTATGGGCCTCCA	0	18961	0	0	1069.49	0	1069.49
miR3711	GTCGCTAGAAGGAGGGCAT	42	0	19	2.43954	0	0.934574	3.37412
miR3712	TGGGACCGAAGATCAGACTCCGCA	99	0	5	5.75035	0	0.24594	5.99629
miR390	AAGCTCAGGAGGGATAGCGCC	111	380	441	6.44737	21.4337	21.6919	49.573
miR391	TTCAGCAGAGAGATAACGGCA	0	1	0	0	0.0564045	0	0.0564045
miR393	TTCCAAAGGGATCGCATTGAT	842	254	11942	48.907	14.3268	587.404	650.638
miR3933	AGAAGCAGGATGACGACTC	1	0	35	0.0580844	0	1.72158	1.77967
miR394	TTGGCATTCTGTCCACCTCC	0	14	30	0	0.789664	1.47564	2.26531
miR3946	TTGGAAGAAAGAGAAGAGGAACG	696	709	27	40.4267	39.9908	1.32808	81.7456
miR3948	GGAGTTGGAGTGGGAGAGGGAG	12	13	4	0.697013	0.733259	0.196752	1.62702
miR3949	TAATGTTGAGACGACAAAATGTAG	0	0	4	0	0	0.196752	0.196752
miR395	TGAAGTGTTTGGGGGAACTC	2	29	11	0.116169	1.63573	0.541069	2.29297
miR3951	TAGGATAAAGAAGAAGAAAAG	23	0	24	1.33594	0	1.18051	2.51645
miR3954	TGGACAGGAGATATCACGGT	3	8	26	0.174253	0.451236	1.27889	1.90438
miR396	TCCACAGGCTTTCTTGAACTG	2204	835	8708	128.018	47.0978	428.33	603.446
miR397	TTGAGTGCAGCGTTGATGAAC	144	31	68	8.36415	1.74854	3.34479	13.4575
miR3979	CTTGGGGAGGAGAGAATGCT	0	3	0	0	0.169214	0	0.169214
miR398	GGAGTGTCAGAGGAGCAACGGA	1341	350	1180	77.8912	19.7416	58.0419	155.675
miR3981	ATACTTATGGATAGTCGTCTCATC	0	0	5	0	0	0.24594	0.24594
miR3982	GCGGCATCCATCAGTGGCAACAAT	0	0	1	0	0	0.0491881	0.0491881
miR399	GTGGCAAGTTTCTATTGGCGG	17	2	24	0.987434	0.112809	1.18051	2.28076
miR400	ATGATGAAGAGTATTATAAGCACA	0	1	6	0	0.0564045	0.295129	0.351533
miR401	CGAATACTGCTGTCGACGCCA	0	0	10716	0	0	527.1	527.1
miR403	TCTTTTGTGGTGATCGTCTAAATT	12	27	35	0.697013	1.52292	1.72158	3.94152
miR406	TAAGAATGCGTCATTGGTAACCAG	0	5	24	0	0.282023	1.18051	1.46254
miR407	TTTAAAATGATATATCGTTTTGGT	0	2	39	0	0.112809	1.91834	2.03114
miR408	CAGGGATGGAGCAGAGCAAGG	77	85	64	4.4725	4.79439	3.14804	12.4149
miR414	CTTCATCTTCATCAATCACGTGCA	38	22	10	2.20721	1.2409	0.491881	3.93999
miR415	GAACAGAACAGAACAGAAGCA	72	293	70	4.18208	16.5265	3.44317	24.1518
miR417	GACGGAGAATTTGTTCGA	0	212	8	0	11.9578	0.393505	12.3513
miR418	TGTGGATGATGAGATGACG	5	2081	0	0.290422	117.378	0	117.668
miR419	TTATGAAATGATGATGATGTGTG	552	59	2	32.0626	3.32787	0.0983762	35.4888
miR420	TAGACTGATCACGGATAATGC	0	0	10	0	0	0.491881	0.491881
miR4221	AGGATGTTCAAATGGTAGTAGAAGA	3	0	3	0.174253	0	0.147564	0.321817
miR4226	TACAAGATTCATCGAGCGGAAATA	3	0	0	0.174253	0	0	0.174253
miR4227	TGCATTTGTGCGCCAGTCATTCTA	1	0	0	0.0580844	0	0	0.0580844
miR4229	TGGCTAGTGGAGGTCCGGCCACAC	32	0	0	1.8587	0	0	1.8587
miR4232	TGAACATTTATGTAGGATGTGCTGA	2	0	0	0.116169	0	0	0.116169
miR4233	ACATCATCAAAAGCATACAACTCC	1	2	0	0.0580844	0.112809	0	0.170893
miR4235	ACTGAAAACGTACGTACACCCCCT	0	0	1	0	0	0.0491881	0.0491881
miR4242	AGAAGTAGCTGTGGCATTCCC	689	0	0	40.0201	0	0	40.0201
miR4243	TTGAACATTGTAGATGAGTTCGTC	0	50	32	0	2.82023	1.57402	4.39425
miR4244	TTGTTGATTGCGTTGGAGATG	2	0	0	0.116169	0	0	0.116169
miR4249	TGAATTTGTAGAGGTTCGGTA	0	4	261	0	0.225618	12.8381	13.0637
miR4250	TCAACGGCACAAGAAGACTCA	0	0	101	0	0	4.968	4.968
miR4342	AATGACTTGCTGAATGAGGATGGT	25	19	6	1.45211	1.07169	0.295129	2.81892
miR4343	AATAGAAACTCACGGTCAAGTTAAT	1	0	3	0.0580844	0	0.147564	0.205649
miR4344	AAGTAAGAATTCTAAGACAGTAGC	1	0	0	0.0580844	0	0	0.0580844
miR4345	TAAAACCGGAACTTCAAAGACGTT	0	8	4	0	0.451236	0.196752	0.647989
miR4346	GAAGACCAAACTGCGAAGTGTCAT	4008	4	0	232.802	0.225618	0	233.028
miR4348	AGAACTTGTGAAAGATGATGACAT	8	19	32	0.464675	1.07169	1.57402	3.11038
miR4349	TATTGGTAGAGATCAGAACAAGGCA	1613	4	34	93.6901	0.225618	1.67239	95.5881
miR4350	TCAATATGCTTTGTTCGTTGG	0	0	7	0	0	0.344317	0.344317
miR4351	ATTTGGACTATCTGTTGGAGTTGG	1	0	27	0.0580844	0	1.32808	1.38616
miR4352	TTTCTGGACTCTACGACGGCT	21	1	1	1.21977	0.0564045	0.0491881	1.32536
miR4354	AGTTGGATGGTCGAACCGGC	0	0	12	0	0	0.590257	0.590257
miR4359	AAGCGATGATATGTGAACATAGT	561	0	3	32.5853	0	0.147564	32.7329
miR4360	AGTGATGACCACGTACGGATTGAC	0	30	0	0	1.69214	0	1.69214
miR4361	TCTGGAAGAGACTTAGGCTAACT	0	0	1	0	0	0.0491881	0.0491881
miR4362	ACTTAGGTACAGACGTCTGATAAG	3396	0	3	197.255	0	0.147564	197.402
miR4363	CCGATTGCAGAACGGTCTTATTAG	23	13	0	1.33594	0.733259	0	2.0692
miR4364	CGCAGATGTAGGAAGAAGGCTT	20	126	211	1.16169	7.10697	10.3787	18.6473
miR4365	AAGAACTCTCTACCCGGACTCGCA	0	0	6	0	0	0.295129	0.295129
miR4366	CTACTCCTAGTAGGATTTGTTGGA	0	0	1	0	0	0.0491881	0.0491881
miR4368	TTAAGACGTACTTACCTGTAACA	2	0	0	0.116169	0	0	0.116169
miR4369	CGGACAAGCTCATCTGGAAGTGGA	10	0	22	0.580844	0	1.08214	1.66298
miR437	AAAGTTATACTAAGTTTAAGACAT	2	8	112	0.116169	0.451236	5.50907	6.07647
miR4370	CAGTAGACACGTCCGTTATGCGTA	3	0	0	0.174253	0	0	0.174253
miR4371	AAGTGATGACGTGTGTAGGACGTG	167	20	15	9.70009	1.12809	0.737821	11.566
miR4372	TCAGAATGTGACATGTGACGGCG	0	17	2	0	0.958877	0.0983762	1.05725
miR4373	AAGTTGACGGATAAGACGGATGAC	1	18	0	0.0580844	1.01528	0	1.07337
miR4374	ATAAGACGCGTGGATGTGCAGCA	6	13	37	0.348506	0.733259	1.81996	2.90172
miR4375	ACACTCTAGTGGTCGGGCCGGCA	1	0	0	0.0580844	0	0	0.0580844
miR4376	ACGCAGGGATAGACGCTGGA	11	374	10	0.638928	21.0953	0.491881	22.2261
miR4377	TACGCATCAGCTGGAAGAAGACG	809	0	0	46.9903	0	0	46.9903
miR4378	AAGGACGTGTTTAGAATCGGTGTA	2	0	0	0.116169	0	0	0.116169
miR4379	AGAGTTGTATAGTTGGAGGCCT	0	0	4	0	0	0.196752	0.196752
miR4380	ACGGATTGTTGATGTAATGTGGAT	0	0	2	0	0	0.0983762	0.0983762
miR4381	TATGTCGACGTAGCGGTGACAA	9	1628	42	0.522759	91.8266	2.0659	94.4153
miR4382	TATGTAAAGATGTCATGGAT	1	5	0	0.0580844	0.282023	0	0.340107
miR4383	TTTTGCTCCATGTTGAACCGGTC	16	25	2	0.92935	1.41011	0.0983762	2.43784
miR4384	AGATCGACACATGCATTCAACGAG	7	25	22	0.406591	1.41011	1.08214	2.89884
miR4385	AATCGGATGTTAGAAAAGGTAGGT	68	160	301	3.94974	9.02473	14.8056	27.7801
miR4386	TGAAGACTCGGAGAGGAGCTGCA	0	4	0	0	0.225618	0	0.225618
miR4387	AGACAAAATGCTGACGTGACACT	205	1	15	11.9073	0.0564045	0.737821	12.7015
miR4389	CGGACGACCGATCCAAACGGACA	139	92	217	8.07373	5.18922	10.6738	23.9368
miR4390	TCTACCCTGTCGGGTAACGGGTAT	10	17	63	0.580844	0.958877	3.09885	4.63857
miR4391	CTCTCGGCAAAGAAAAAGAAAG	0	1	463	0	0.0564045	22.7741	22.8305
miR4392	TTCTGCGACAAGTGATTCCGGA	49	1	1	2.84613	0.0564045	0.0491881	2.95173
miR4393	TGAGAAAAGTAGACAGTAAAAGCC	30	2	4	1.74253	0.112809	0.196752	2.05209
miR4394	AAGGACTGGAGAGAAAAGAGGGCCG	1	1	10	0.0580844	0.0564045	0.491881	0.60637
miR4395	ATGGATAGGGTATGGGCATGATGG	1	0	9	0.0580844	0	0.442693	0.500777
miR4396	TTAGATGTACTAAGACGAGCTGAC	3	2	1	0.174253	0.112809	0.0491881	0.33625
miR4398	TCCGTCAGCGGAGTGAGAAAGAA	1	1	5	0.0580844	0.0564045	0.24594	0.360429
miR4399	TTATCGAAAAAGGCTACAAACGAC	1	13	0	0.0580844	0.733259	0	0.791343
miR440	AGTTTCTCTCTGATGATCGACGA	17049	0	54	990.281	0	2.65616	992.937
miR4402	GCATCCATTTGGGTCTCGACGGAC	2	3	0	0.116169	0.169214	0	0.285382
miR4403	ACGGACACGAACAGGTCGACGGAC	132	20	329	7.66714	1.12809	16.1829	24.9781
miR4406	ATTGATTGTGGAGACCGGTGT	1	9	0	0.0580844	0.507641	0	0.565725
miR4408	TAACACTTGCATGAGGGCTGTGA	3	0	0	0.174253	0	0	0.174253
miR4410	TATATATCCGTATGTAGTTCGTAC	51	0	1	2.9623	0	0.0491881	3.01149
miR4411	TTAGTTGTAACCATAGTTTGTCGG	2	4	4	0.116169	0.225618	0.196752	0.538539
miR4413	AAGAGAAGATTGTAAGTGAGTG	0	0	3	0	0	0.147564	0.147564
miR4414	TGTGAAGATGCGGACTAC	1	118	514	0.0580844	6.65574	25.2827	31.9965
miR4415	AACGTTGGATGTGGAAGAATGGCA	0	21	2	0	1.1845	0.0983762	1.28287
miR443	ACACACTACAATACAATCTGTGCA	2	0	1	0.116169	0	0.0491881	0.165357
miR444	TGCAGTTGCTGCCTCAAGCTT	913	1586	1659	53.031	89.4576	81.603	224.092
miR447	TCATGGAAGACAAATGTAGTATTT	0	0	40	0	0	1.96752	1.96752
miR472	TTTTCCCTCACCTCCACC	0	870	0	0	49.072	0	49.072
miR473	TGCTCTCCCTCCAGCGGCTTCCAC	0	1	1	0	0.0564045	0.0491881	0.105593
miR474	CAAAGTTTTTGGGTTCTGGGGGG	214	2034	0	12.4301	114.727	0	127.157
miR475	TTAGCAGTGACCATTGAATAA	3	0	0	0.174253	0	0	0.174253
miR477	GGATGCCTTTGGACTGGCGAGATG	1	6	14	0.0580844	0.338427	0.688633	1.08514
miR478	ACGTTCTTATATTATTTAGGGA	1	0	0	0.0580844	0	0	0.0580844
miR479	GTTTGGTATTAGGTTCGGACTATC	208	205	381	12.0816	11.5629	18.7407	42.3851
miR480	ATACTACATTATGTGACGTCTGAC	24	0	46	1.39403	0	2.26265	3.65668
miR482	GAGATGGTGGACTGGAGCAAGGAT	134	62	46	7.78331	3.49708	2.26265	13.543
miR4993	GATGCAGGCGGCGTGGAAGGCATG	848	43	65	49.2556	2.4254	3.19723	54.8782
miR4995	TAGGCAGTGGCTTGGTTAAGGGAACG	79	28	1063	4.58867	1.57933	52.2869	58.4549
miR4997	AACGTCAAGCGCGGAGATGATGGG	2	0	2	0.116169	0	0.0983762	0.214545
miR4998	AGTTTTCGTGACTGACTCTTCTGG	0	0	14	0	0	0.688633	0.688633
miR5013	TTTGTGAATCTCGTGACTTT	0	0	3	0	0	0.147564	0.147564
miR5015	TTGCTGTTATGGTGTACTTTC	27	211	331	1.56828	11.9014	16.2813	29.7509
miR5020	ATGGACAGAAAGAAGAGAGA	721	16	29	41.8788	0.902473	1.42645	44.2078
miR5021	GTAGTAGAAGAAGAAGAAGAAGAA	750	417	520	43.5633	23.5207	25.5778	92.6618
miR5024	AGGACAAAGGCCAATATATACACA	0	0	1	0	0	0.0491881	0.0491881
miR5028	AAGTTGGGATAGGCTAGAGTT	0	0	209	0	0	10.2803	10.2803
miR5029	ATGAAAGACGAACAACTGCAAA	2107	23	16	122.384	1.2973	0.787009	124.468
miR5030	AAAATTTGTGTTTTTCCGG	14	0	0	0.813181	0	0	0.813181
miR5036	AGAAGGCCCTTGCGCAGGAGATAA	0	0	2	0	0	0.0983762	0.0983762
miR5037	ATGAGAACTTTGAGGACTG	0	390	141	0	21.9978	6.93552	28.9333
miR5039	CCCTTTTTTGGAACCTGTTGCATG	0	0	1	0	0	0.0491881	0.0491881
miR5040	AGGATATATAGACAAGCATGGAT	0	1	4	0	0.0564045	0.196752	0.253157
miR5044	GTACTGTGTGACGCCTAGAGGTTCA	131	0	0	7.60905	0	0	7.60905
miR5048	TATTTGCAGGTTTTAGGTCTAA	2405	4695	7276	139.693	264.819	357.893	762.405
miR5049	AAGACAAGAATTTTGGGACGGAGG	4981	4285	9674	289.318	241.693	475.846	1006.86
miR5050	TTGAGGTCGTTCAACCAGCAA	43	2	48	2.49763	0.112809	2.36103	4.97147
miR5051	TTTGGCACCTTGAAACTGGGA	12	7	13	0.697013	0.394832	0.639445	1.73129
miR5052	TACTGGCTGTGGCGGTAGGCATA	572	5	65	33.2243	0.282023	3.19723	36.7035
miR5053	CGCAGCTGTAGTCGCCGGCGT	756	9	27	43.9118	0.507641	1.32808	45.7475
miR5054	GTTCCCCACGGTCGGCGCCA	679	3527	7371	39.4393	198.939	362.565	600.943
miR5055	TCTCGCTACTGAGCTCGGCAT	93	67	129	5.40185	3.7791	6.34526	15.5262
miR5056	AGGAAGAACCGGAAGCAGCGA	44	14	443	2.55571	0.789664	21.7903	25.1357
miR5057	AAATTTCAGATCATTTGGACA	91	78	168	5.28568	4.39955	8.2636	17.9488
miR5058	AATAGTTGAGGGATGGAAAACA	14	11	71	0.813181	0.62045	3.49235	4.92599
miR5059	TCGTTCCTGGGCAGCAGCACCA	1106	2348	8910	64.2413	132.438	438.266	634.945
miR5060	GCGGCAAGCTAGAGACAGCAA	5080	13352	22842	295.069	753.113	1123.55	2171.74
miR5061	TCTGTTCTGTTCTGATCGGTA	21	155	37	1.21977	8.7427	1.81996	11.7824
miR5062	TGAACCTTGGGGAAAAGCCGCAT	14	12	19	0.813181	0.676854	0.934574	2.42461
miR5063	TCCACTGGAAGAGGCTTTTGCT	133	126	149	7.72522	7.10697	7.32902	22.1612
miR5064	TGAATTTGTCCATAGCATCAG	119	354	364	6.91204	19.9672	17.9045	44.7837
miR5065	TAGGCAATTCACATATACACT	12	18	45	0.697013	1.01528	2.21346	3.92576
miR5066	AAGTGTATATGTGGATTGCCT	38	84	193	2.20721	4.73798	9.4933	16.4385
miR5067	TGAGCGACAAGTAATATGGAT	747	1333	3059	43.389	75.1873	150.466	269.043
miR5068	ATCAGGTAGATCGGGTATGGGTAT	34	74	166	1.97487	4.17394	8.16522	14.314
miR5069	TAGGTGATTGATTTGACTAAC	6	2	6	0.348506	0.112809	0.295129	0.756444
miR5070	AACTAAGTATGGTCGGAGGGT	9	14	25	0.522759	0.789664	1.2297	2.54213
miR5071	TCAAGCATCATGTCATGGACA	8964	12935	25091	520.668	729.593	1234.18	2484.44
miR5072	CGTTCCCCACGGACGGCGCCA	269	3505	1166	15.6247	197.698	57.3533	270.676
miR5073	GTTTGGTGAATCGGAAACAATTTTA	4	6	33	0.232338	0.338427	1.62321	2.19397
miR5074	GAAGGCCACCGTCGGCACCGC	216	16	114	12.5462	0.902473	5.60744	19.0561
miR5075	TTCTCCGTCGACGCCGTCAGC	9686	24426	2	562.605	1377.74	0.0983762	1940.44
miR5076	TTAAATGGGAGCAGAGCAGGTT	42	23	24	2.43954	1.2973	1.18051	4.91736
miR5077	TTCACGTCGGGTTCACCA	285	4505	8114	16.554	254.102	399.112	669.769
miR5079	GTATTGGATTGTGATTTTGGTAT	6	6	19	0.348506	0.338427	0.934574	1.62151
miR5080	AAATGGATCATGCCGGACACG	6	0	139	0.348506	0	6.83714	7.18565
miR5081	TAATTTGTAGCAAATTGGTGT	7	3	9	0.406591	0.169214	0.442693	1.0185
miR5082	CGCGATGATGGCCGCGCGGGCTCA	4	147	54	0.232338	8.29147	2.65616	11.18
miR5083	AGACTACAATTATCTGATCA	42	86	40	2.43954	4.85079	1.96752	9.25786
miR5084	ACAGTACTGCAGAGGATCCTTACC	93	70	112	5.40185	3.94832	5.50907	14.8592
miR5085	AAGGACATTTTTTGTGGCATG	14	20	63	0.813181	1.12809	3.09885	5.04012
miR5086	ACATTGGTGGAAGGCGTGGTA	45	53	150	2.6138	2.98944	7.37821	12.9815
miR5137	AGCTGGAAGAAGACGACGGGAT	10	18	3	0.580844	1.01528	0.147564	1.74369
miR5138	AAAAATCGGTAGAAGGGCTA	0	0	413	0	0	20.3147	20.3147
miR5139	AACCTGGCTCTGATACCA	57	547	875	3.31081	30.8533	43.0396	77.2037
miR5140	TGCTGGTGATGATTAGTGTG	26	59	13	1.51019	3.32787	0.639445	5.47751
miR5141	AGACCCGACGCGACTGACGGA	6	29	4	0.348506	1.63573	0.196752	2.18099
miR5142	ATGTGATTGATTAAGTGCAT	0	2	10	0	0.112809	0.491881	0.60469
miR5143	TGTGGATATGTTGGCAATTATGAT	25	0	8	1.45211	0	0.393505	1.84561
miR5144	TTCTTGTACTGCTGAAGATGA	2	3	0	0.116169	0.169214	0	0.285382
miR5145	ACCTGTTTGGATTTTTGAGGGTTA	164	116	451	9.52584	6.54293	22.1838	38.2526
miR5146	ATTAATGATGAACCGGCACTATT	423	169	233	24.5697	9.53237	11.4608	45.5629
miR5147	ACAGACTGCTTGCTGGATGGATGG	0	0	17	0	0	0.836197	0.836197
miR5148	TGACGGTGGTAGATGACATATCAT	0	3	0	0	0.169214	0	0.169214
miR5149	GAGGAGCTCGTGGCGGATTTGGG	8	0	0	0.464675	0	0	0.464675
miR5150	ATGAAACTGCAGCAGTCAGAGCT	0	1	7	0	0.0564045	0.344317	0.400721
miR5151	GTAGATGTGTAGGGTACGAATGAG	596	274	597	34.6183	15.4548	29.3653	79.4384
miR5152	AGTCCTGCTATACCCACCA	221	120	226	12.8366	6.76854	11.1165	30.7217
miR5153	ATGGAATTACACAGACACGTGACGT	5	0	11	0.290422	0	0.541069	0.831491
miR5154	ACACTACGTTGCGTGACGTCTGAG	83	6	325	4.821	0.338427	15.9861	21.1456
miR5156	AGCCTTATAAACTGAAAAGGAGAA	0	0	20	0	0	0.983762	0.983762
miR5157	AAAGTGTGGCTGTCATAAAAGTGT	9	0	3	0.522759	0	0.147564	0.670324
miR5160	CGGAGATCGATGGCATTGTCTG	0	6	0	0	0.338427	0	0.338427
miR5161	CTTTGAGACAGAGGGAGTATA	360	86	523	20.9104	4.85079	25.7254	51.4865
miR5163	TAGATATTTCAGAGAGTGGGTGGA	8	2	4	0.464675	0.112809	0.196752	0.774236
miR5164	CGGCAACTTTTCTAACTACGC	0	8	0	0	0.451236	0	0.451236
miR5165	ATCTTGGACTTCTATGGTGGTT	2	0	0	0.116169	0	0	0.116169
miR5167	TGTGAATTCCTTGAATGATGAGCC	4	0	0	0.232338	0	0	0.232338
miR5169	TTTGAGCAAGTTTTGAGCA	2	13	14	0.116169	0.733259	0.688633	1.53806
miR5170	TCATCAAGTGAGGATCGTCA	0	0	13	0	0	0.639445	0.639445
miR5171	TCTTATATTATGGGACGGAAGGA	155	81	147	9.00308	4.56877	7.23065	20.8025
miR5172	GATCTGACGTAGCTCCTCCCGGCA	24	16	3	1.39403	0.902473	0.147564	2.44406
miR5173	TTCGTATATGCGGTTGTACGG	0	4	4	0	0.225618	0.196752	0.422371
miR5174	CTTATATTTAGGAACGGAGAGAGT	204	114	352	11.8492	6.43012	17.3142	35.5935
miR5175	CAAGAATTTTGGGACGGAGGG	3722	1530	4252	216.19	86.2989	209.148	511.637
miR5176	TTTGATGAGGTGGCATAGAATTA	363	442	223	21.0846	24.9308	10.9689	56.9844
miR5177	TGAAGATGTAAAACAGAAGAT	0	0	27	0	0	1.32808	1.32808
miR5178	TCTGAACCGGTAGGGCCTGCGCA	4	8	0	0.232338	0.451236	0	0.683574
miR5181	CGACACTTATTTTGGATCAGA	343	12	12	19.9229	0.676854	0.590257	21.1901
miR5182	TGATGATCTAGGTACACGTGCA	998	714	8	57.9682	40.2728	0.393505	98.6346
miR5183	TTTTGGAACAAAATTTGACGTCA	1	1	0	0.0580844	0.0564045	0	0.114489
miR5185	TTTGCACAAATAGAACTAGAAGCA	9	34	33	0.522759	1.91775	1.62321	4.06372
miR5198	GGAGGAAAATGACGATCTGAGGGA	2	1	19	0.116169	0.0564045	0.934574	1.10715
miR5200	TAGATACTCTCTAAGGCTTGG	0	0	16	0	0	0.787009	0.787009
miR5201	AGGGGGAGGGGCAAATGATCAAAGT	0	1	0	0	0.0564045	0	0.0564045
miR5202	TTACCGTGGAATTAAAATCGTCGA	1	0	0	0.0580844	0	0	0.0580844
miR5203	ACTTATTTTGGATCGGAGGGA	565	195	660	32.8177	10.9989	32.4641	76.2807
miR5204	GCTGGAAGATTTGGTAGAA	0	0	84	0	0	4.1318	4.1318
miR5205	CTTATATTTAGGAACGGAGGGAGT	8534	1218	13716	495.692	68.7007	674.664	1239.06
miR5206	AGGGATCCTGATTGGTGGAGTTCC	0	0	1	0	0	0.0491881	0.0491881
miR5207	ACATTGTGTGGGTTCTTGACGGTT	13	0	30	0.755097	0	1.47564	2.23074
miR5208	AACAGGTTGTTGGTTAGTTTGTT	206	5	27	11.9654	0.282023	1.32808	13.5755
miR5209	CGGAGGAGCGGTATCGTTTGCACA	0	5	0	0	0.282023	0	0.282023
miR5210	ATGATGATGTGTTGGAATAAGGTT	2	1	9	0.116169	0.0564045	0.442693	0.615266
miR5211	TCACAGGCACGCGATGGGACCGGC	0	1	5	0	0.0564045	0.24594	0.302345
miR5214	CTGATAGAGCTGACAATCGGCG	26	0	2	1.51019	0	0.0983762	1.60857
miR5216	TTGGATGAAAAAACGGTGGAAG	1	0	25	0.0580844	0	1.2297	1.28779
miR5217	AGGGTCATTTGAAGGGTACGGATG	1	2	9	0.0580844	0.112809	0.442693	0.613586
miR5218	TGAGGTTGGTGAAGATGAT	3	269	6	0.174253	15.1728	0.295129	15.6422
miR5221	AGGAGTAGATGGTGTTATTAGACG	62	34	58	3.60123	1.91775	2.85291	8.37189
miR5222	TTATAGAGATGAATGTATGGCG	4	0	12	0.232338	0	0.590257	0.822595
miR5223	CGTGGACTTACAGAAGATGC	0	2	945	0	0.112809	46.4827	46.5956
miR5224	TCGAGGGACGTGAGGACGTTT	526	107	14	30.5524	6.03529	0.688633	37.2763
miR5225	TCTGGCTCGTAGGTGGATGGCTGC	217	4	27	12.6043	0.225618	1.32808	14.158
miR5226	TATTGTACAACGTAGGAAGGATTA	0	3	0	0	0.169214	0	0.169214
miR5227	TGGAAGAGAGAGAAGATGAGAGA	169	1039	1912	9.81626	58.6043	94.0476	162.468
miR5228	TCTGGTTACAACTTTGGATGGACA	29	5	21	1.68445	0.282023	1.03295	2.99942
miR5229	ATAGAGGAAGAGATGACATG	6	3	33	0.348506	0.169214	1.62321	2.14093
miR5230	TCAAATATTGAATCGTTGTCA	0	96	36	0	5.41484	1.77077	7.18561
miR5231	TTATACAAGTAGAATCAAGGTCA	1	29	42	0.0580844	1.63573	2.0659	3.75972
miR5233	AGGATGATGGCCTGTCTGAC	1	0	3	0.0580844	0	0.147564	0.205649
miR5234	TTTTGACTTGTGGATGGCATAAT	122	38	79	7.08629	2.14337	3.88586	13.1155
miR5235	ATAAGATCAGTGACTTGGCGTGG	81	26	116	4.70483	1.46652	5.70582	11.8772
miR5236	TGAATCTCGGGCAGATATGATGGT	50	11	63	2.90422	0.62045	3.09885	6.62352
miR5237	TTCATTAAGATTTGTTCGGAT	0	0	2	0	0	0.0983762	0.0983762
miR5238	TCCTGTAGAAAACAACAAGGGCAA	37	14	23	2.14912	0.789664	1.13133	4.07011
miR5239	TGAGACAAAAGATAGATGG	1	0	3025	0.0580844	0	148.794	148.852
miR5240	TTGAAAACTTGTGGATTACGA	1	7	2	0.0580844	0.394832	0.0983762	0.551292
miR5241	TAACTGAATGGAACGGAGTGCAG	10	48	19	0.580844	2.70742	0.934574	4.22284
miR5242	TTGTAGAAAAAGCGAGTACC	4	2	9	0.232338	0.112809	0.442693	0.787839
miR5243	CTGGGCAGGGAAATCGTCGATGGC	1	0	2	0.0580844	0	0.0983762	0.156461
miR5244	TATTCGTGAAGGTTGTTGGTT	0	1	82	0	0.0564045	4.03342	4.08983
miR5245	CATGCAGAACACATAGCAGTA	0	4	0	0	0.225618	0	0.225618
miR5247	CGGGAGCAAGCAGCTGAGA	3	21	3	0.174253	1.1845	0.147564	1.50631
miR5248	TTGTTTAGTTGGCATGCATGATA	37	187	0	2.14912	10.5476	0	12.6968
miR5249	ATAAAGGGGCAGGTTTTGTAG	16	0	0	0.92935	0	0	0.92935
miR5250	TAGAATATGTAGATACGGCAC	0	57	0	0	3.21506	0	3.21506
miR5251	GTAGACTCTAGTTGGTGGTCACTT	197	7	131	11.4426	0.394832	6.44364	18.2811
miR5252	TAAGAGCCTGCACTGAAGACTGC	17028	0	0	989.061	0	0	989.061
miR5253	GATAGGAAAAGTAGATATGTTGGA	107	13	2	6.21503	0.733259	0.0983762	7.04666
miR5254	TGAGTTGGAAGCATTTGTA	40	21	0	2.32338	1.1845	0	3.50787
miR5255	TGACTATAGATGACATGGC	96	451	1237	5.5761	25.4384	60.8457	91.8602
miR5258	TCCAGGACAAGGAAGGTTT	2	19	7	0.116169	1.07169	0.344317	1.53217
miR5260	CATTTGTATTGTCGACGATGGCTT	132	118	342	7.66714	6.65574	16.8223	31.1452
miR5261	TCATTGTTTAGATGGCTGTGGCAT	0	3	3	0	0.169214	0.147564	0.316778
miR5262	TCTGTGCAGTAGATTAATTTT	8	0	0	0.464675	0	0	0.464675
miR5263	TGACTAAAACTCAACGTTGACGGGG	2	0	2	0.116169	0	0.0983762	0.214545
miR5264	TTGTTCATAGGACTTGCATC	110	22	0	6.38928	1.2409	0	7.63018
miR5265	AAAGGTGATGTCGGAAAGGTTA	17	8	21	0.987434	0.451236	1.03295	2.47162
miR5266	CTAGGGGGACTCGTCTGGTGGCGG	25443	0	0	1477.84	0	0	1477.84
miR5267	AGCATTTGTAGAACACCCAC	1	7	0	0.0580844	0.394832	0	0.452916
miR5268	CCAAGTCGGAAGAGATATGGTA	6	3	18	0.348506	0.169214	0.885386	1.40311
miR5269	AAAGGGATGGGACATAATTATTA	15	1	39	0.871266	0.0564045	1.91834	2.84601
miR5270	GAGGAGGAGGAGTTTTATGGGCA	1	3	0	0.0580844	0.169214	0	0.227298
miR5271	CGGCTAATGTGGTTAATACGGTT	61	30	231	3.54315	1.69214	11.3624	16.5977
miR5273	AGGGGTTGTGTGTTGAGAAGAGAG	5	0	6	0.290422	0	0.295129	0.58555
miR5274	ACTTTCTACATATGACAGGACTGTA	1	0	0	0.0580844	0	0	0.0580844
miR5275	AGCTGGAGCCTGCTTGAACTGTT	0	0	1	0	0	0.0491881	0.0491881
miR5276	AGGAGGCAGCACCTGCGGGGCATG	39	0	0	2.26529	0	0	2.26529
miR5277	AGCTTTGTTTCTGAAGGTGCAGGC	0	0	11	0	0	0.541069	0.541069
miR528	TGGAAGGGGCATGCAGAGGAG	1527	163	614	88.6948	9.19394	30.2015	128.09
miR5281	CTTATAAACTGTGACGGAGGGAG	257	1035	18	14.9277	58.3787	0.885386	74.1918
miR5282	GAGGGAATAGAGAGGGATTTTCGT	1	0	9	0.0580844	0	0.442693	0.500777
miR5284	GAGGCGACCAAAGCGGAAGAACTG	118	22	83	6.85396	1.2409	4.08261	12.1775
miR5285	TGAGGATTTTGGTAGGATTAGGC	118	99	1	6.85396	5.58405	0.0491881	12.4872
miR5286	GCAAGACAAAGTGGAGGAAGGGAC	5	10	1	0.290422	0.564045	0.0491881	0.903655
miR5287	TCTTATATTATGGGACGGAGGAA	1613	1395	225	93.6901	78.6843	11.0673	183.442
miR5288	TCAGCATTTGAAGACATTGGGATATA	10	0	1	0.580844	0	0.0491881	0.630032
miR5289	GAGGGAAAACTGGAAGCTCGGCA	0	0	4	0	0	0.196752	0.196752
miR529	AGAAAGAAGAGAGAGGTAGAT	11	34	375	0.638928	1.91775	18.4455	21.0022
miR5290	AATTTGGAACAATAGACATGCATA	1	0	3	0.0580844	0	0.147564	0.205649
miR5291	GTTTGGATGGAAGGATTAGATGGA	94	285	379	5.45993	16.0753	18.6423	40.1775
miR5292	GATCTAAGTGAAGCACAAAGAG	0	0	18	0	0	0.885386	0.885386
miR5293	GAGAAGGATTGAAGGAAGAAGCA	557	45	218	32.353	2.5382	10.723	45.6142
miR5294	CTAAATCGGAAATGAGGGAGTAT	0	4	0	0	0.225618	0	0.225618
miR5296	TTTTGTTTGGGTGTAAGGGTAGG	0	75	7	0	4.23034	0.344317	4.57466
miR5297	TCGGGAAAATATCGGATCATTAT	0	2	0	0	0.112809	0	0.112809
miR5298	TGGAATAAGAAGATGAAGAAC	1471	1173	1259	85.4421	66.1625	61.9278	213.532
miR530	ATGCATTTGCACATCATCATC	7	24	5	0.406591	1.35371	0.24594	2.00624
miR5303	AACATTTTCAAGAGACTGAGCCAA	32	6	4	1.8587	0.338427	0.196752	2.39388
miR5304	ATATGGATCGGTGCATTGGA	0	166	22	0	9.36315	1.08214	10.4453
miR531	CTCGGCGGGGCAGCGTGCCG	126	0	1483	7.31863	0	72.9459	80.2646
miR533	CTGACACAGGTGCTGCATGGCTGTC	0	242	0	0	13.6499	0	13.6499
miR5337	AGACTAGTAACGGCAAGCAATTGA	2	62	147	0.116169	3.49708	7.23065	10.8439
miR5339	CAGATAGAGAATCTTCTCAGA	2	1	0	0.116169	0.0564045	0	0.172573
miR5340	ATGATCGACGTGGATGGCTTTCAA	6	5	17	0.348506	0.282023	0.836197	1.46673
miR535	TTGACAATAGAGAGAAGACACGAC	68	27	93	3.94974	1.52292	4.57449	10.0472
miR536	TCGTGTCAAGCTGTGTGCATC	5	1	6	0.290422	0.0564045	0.295129	0.641955
miR5368	AGGGACAGTCTCAGGTAGACAG	47	35	800	2.72997	1.97416	39.3505	44.0546
miR5369	AGGAAAGGGAGGATGTCAT	0	40	89	0	2.25618	4.37774	6.63392
miR537	TTGGGAGGGTGTTTACTAAGGCTA	60	0	0	3.48506	0	0	3.48506
miR5371	AAGGAATTATCATCAGACTC	0	1	0	0	0.0564045	0	0.0564045
miR5374	TAATAGTCTGACTTGGCAAT	55	77	32	3.19464	4.34315	1.57402	9.11181
miR5375	AATATAGAAGTATTGTAGGAGCAT	3	3	14	0.174253	0.169214	0.688633	1.0321
miR5376	TGAGGATTTGGAAGAATTTGGTA	2	9	3	0.116169	0.507641	0.147564	0.771374
miR5377	CATGAAGGATCCATGAAGAAGCAT	0	1	0	0	0.0564045	0	0.0564045
miR5379	ATAAAATCATTATTATTAGTATTC	0	1	0	0	0.0564045	0	0.0564045
miR5380	GAAATGAATATGAGGATTCGCGGA	24	62	172	1.39403	3.49708	8.46035	13.3515
miR5381	TAGATCTGATGGAGCCGAC	5	0	446	0.290422	0	21.9379	22.2283
miR5383	AATGAAGACCTCCGGCAGAGCATT	0	0	5	0	0	0.24594	0.24594
miR5384	CGCGACGGCAGCTCCAGCGG	1	0	282	0.0580844	0	13.871	13.9291
miR5386	GGCGTCGGCTGCTCGCGCGCGCTG	13	0	21	0.755097	0	1.03295	1.78805
miR5387	TTAACACGGACCGGTGCTAAAGGC	0	22	4	0	1.2409	0.196752	1.43765
miR5485	TGACAAGTTGGTATCAGAGCA	3	99	159	0.174253	5.58405	7.82091	13.5792
miR5486	AAGGGCTGCATATACTACCCA	116	0	0	6.73779	0	0	6.73779
miR5487	AAAGATGCTGCAGTGAGTTCC	1	0	7	0.0580844	0	0.344317	0.402401
miR5488	TGAAGGCGCGGATGATCTTC	0	5	5	0	0.282023	0.24594	0.527963
miR5489	CAGGGCTCTCGATGGCGTC	0	4	11	0	0.225618	0.541069	0.766687
miR5490	TTGAGACATTTATTTTAGGACGG	847	963	641	49.1975	54.3176	31.5296	135.045
miR5491	TGAAATGGGTCGGCTCGTTGGAC	0	84	0	0	4.73798	0	4.73798
miR5492	AGAAGGAAAAATAGATAATGGCTT	38	9	55	2.20721	0.507641	2.70534	5.42019
miR5494	TTATGGATGGTATAGTGGGTA	18	0	66	1.04552	0	3.24641	4.29193
miR5497	TCAGTAATATGTAGGGACGAGCAT	25	0	6	1.45211	0	0.295129	1.74724
miR5499	AAGGAAGAAGTCGTTATGGAAGAG	22	0	46	1.27786	0	2.26265	3.54051
miR5500	ATACAACTGATGTAAAACTGCGGC	2	0	13	0.116169	0	0.639445	0.755614
miR5501	ACTTGTGGCTAGGGGTGAA	16	56	424	0.92935	3.15865	20.8557	24.9438
miR5502	TACGGATAGGAGACCGATA	26	9	80	1.51019	0.507641	3.93505	5.95288
miR5503	ACTTCGGATCTTTCTAGAGGCA	14	14	12	0.813181	0.789664	0.590257	2.1931
miR5504	GATTGAGGGATGGACTGCAAGG	3	1	2	0.174253	0.0564045	0.0983762	0.329034
miR5505	GTAGGAGTTGCGGTATTGTCCCTA	22	0	0	1.27786	0	0	1.27786
miR5506	GGATCTGTCTTCGTCGTGATGGTT	1226	330	302	71.2114	18.6135	14.8548	104.68
miR5507	AATGCAGAATGATGATCGCGCGTG	2	0	6	0.116169	0	0.295129	0.411297
miR5510	AGGCTGACCATCTCTGACAGAGGA	0	1	2	0	0.0564045	0.0983762	0.154781
miR5512	ATGGATGATGGAATGCTAAAA	423	0	0	24.5697	0	0	24.5697
miR5513	AAACAGAAGGACACAGACAGA	3570	15	434	207.361	0.846068	21.3476	229.555
miR5515	CCAATGTGTTGTCAACAGGTG	0	3	2	0	0.169214	0.0983762	0.26759
miR5516	GACTTGATTGCTTCGGTAGGCTGG	0	0	7	0	0	0.344317	0.344317
miR5517	TGCATCACGGTGATATTGTTG	27	0	0	1.56828	0	0	1.56828
miR5518	ATACCAAACAGAGAATCTGCA	0	1	0	0	0.0564045	0	0.0564045
miR5519	TGGCAGATGTACTGGACTGGATG	439	18	57	25.499	1.01528	2.80372	29.318
miR5521	AGTGGCTGCATGCATCGATTGATG	176	0	367	10.2229	0	18.052	28.2749
miR5522	AACGTAGGAATAGGGTGGCAT	360	513	31	20.9104	28.9355	1.52483	51.3707
miR5523	TGCAGGAGAGAACATATTGTACCA	1	1	4	0.0580844	0.0564045	0.196752	0.311241
miR5524	TGAAAAATGTAGTTGTATGACGG	0	0	13	0	0	0.639445	0.639445
miR5525	TGAACCTATGGCGAGCACTGAA	0	1	0	0	0.0564045	0	0.0564045
miR5526	GAAGGTAAGGAGTCAGGTATGAA	2	0	20	0.116169	0	0.983762	1.09993
miR5528	AAGACGGTCTGACGATGTTGC	2205	11	1092	128.076	0.62045	53.7134	182.41
miR5531	ATGACGCTGCTCTTGAGCGCCGGG	2	0	0	0.116169	0	0	0.116169
miR5532	TGGAATATTTGACAAAGAGATTGG	33	9	52	1.91678	0.507641	2.55778	4.98221
miR5535	TCTGCGTCGATGTAGTAGTTGCAT	24	0	0	1.39403	0	0	1.39403
miR5536	TAATGGTAGTAGATGATGGTAG	0	6	30	0	0.338427	1.47564	1.81407
miR5537	AATTGATTTGTATGGATGATTGAT	315	19	18	18.2966	1.07169	0.885386	20.2537
miR5538	ATGAACTCAATACACTAGATGC	9	8	487	0.522759	0.451236	23.9546	24.9286
miR5539	ACAGAAAACGGATCGCGTGCAGTG	2	0	12	0.116169	0	0.590257	0.706426
miR5540	TTGTGCGAGTCGACGGGTT	0	16039	4	0	904.672	0.196752	904.869
miR5542	TTTGAGATGGATATGAGAG	0	469	1496	0	26.4537	73.5854	100.039
miR5543	TATGAGATGGGTATATGTTTTCTT	0	3	12	0	0.169214	0.590257	0.759471
miR5544	AAACGGAGGGAGTAGAAGGTTGGT	355	0	4	20.62	0	0.196752	20.8167
miR5554	TATGAACTTGAAGCAATGGTAT	0	0	1809	0	0	88.9812	88.9812
miR5556	TGTATGCGGTAAGAAATCTCAAAT	1	1	0	0.0580844	0.0564045	0	0.114489
miR5557	AACGAAGACTAAGCGGAAGCATCA	16	3	2	0.92935	0.169214	0.0983762	1.19694
miR5559	TCCGGTGAATTGTTCGGATC	12	10797	36	0.697013	609	1.77077	611.468
miR5560	TGCCGGCATCAATGATCGGACTG	358	0	0	20.7942	0	0	20.7942
miR5562	CATTGGAGAAGGCTGCGAG	19	8	2	1.1036	0.451236	0.0983762	1.65322
miR5564	AACTTCTGGAACAGCTGCATC	5243	143	167	304.536	8.06585	8.21441	320.817
miR5565	GTGTGTGGACTGTTGTCGG	249	123313	141284	14.463	6955.41	6949.49	13919.4
miR5568	TCTTATATTTTGGAACGGAGG	2508	1156	5378	145.676	65.2036	264.534	475.413
miR5570	AAAAGACAACATCAGTACTATGTA	143	63	2	8.30607	3.55349	0.0983762	11.9579
miR5573	GATAGATCGAACAGAGATGGA	0	313	21	0	17.6546	1.03295	18.6876
miR5574	ATATGATCAGAACTAAAAGCA	25	0	0	1.45211	0	0	1.45211
miR5575	TGGATTTGGATCGATTTCGGT	4	18	4	0.232338	1.01528	0.196752	1.44437
miR5576	ATGAAGTTGGAAGTTTGCAAATAT	0	0	4	0	0	0.196752	0.196752
miR5578	CATGGTGGCGTCGATGGCAGAGAG	57	1	0	3.31081	0.0564045	0	3.36721
miR5628	GAAATTCAGCGAAGACATGATTATC	2	0	0	0.116169	0	0	0.116169
miR5631	TGGCAGGAAAGACATACTGTT	5	0	5	0.290422	0	0.24594	0.536362
miR5632	TTGATGTAGTAGTTGGATAAA	13	24	202	0.755097	1.35371	9.93599	12.0448
miR5633	TACTTGACATGCAGAAAACAGTAG	498	124	128	28.926	6.99416	6.29608	42.2163
miR5634	AGGGACTTTTTGATGTAGGGA	0	2	1056	0	0.112809	51.9426	52.0554
miR5636	ACATAGTACAGAGCTTGACGG	0	2	0	0	0.112809	0	0.112809
miR5638	AAGTGGTTCTGGTGGACT	0	12	3	0	0.676854	0.147564	0.824419
miR5639	TCAGTCGATGTGGTCAAGGC	964	490	1080	55.9933	27.6382	53.1231	136.755
miR5640	TGAGAGAACGAAGAGATGTCA	3	6	241	0.174253	0.338427	11.8543	12.367
miR5641	TGAGAAGAGGAGTAGAATTA	21	2	56	1.21977	0.112809	2.75453	4.08711
miR5642	TTCGGCGCTTGTGGACGGCTTT	0	0	1	0	0	0.0491881	0.0491881
miR5644	GTGGCGTTGCGGAAAGGGTCA	9	20	27	0.522759	1.12809	1.32808	2.97893
miR5646	GTTCCAGGCACGTGGGATGGT	0	0	6	0	0	0.295129	0.295129
miR5647	TCAAGTTCGATGACGAGTGATCCA	6	0	16	0.348506	0	0.787009	1.13552
miR5648	ATCTGAAGAATTAGATGGCAT	6	10	9683	0.348506	0.564045	476.288	477.201
miR5649	ATTGATTGTTGGTACTTT	0	13	0	0	0.733259	0	0.733259
miR5650	TTGTTTTGGATATTAGATGGGCA	35	0	31	2.03295	0	1.52483	3.55778
miR5652	TTGAATGGAAGTGAATGGAC	147	51	0	8.5384	2.87663	0	11.415
miR5653	TGGGTTAGAGTTGGTTAGATGC	562	93	809	32.6434	5.24562	39.7932	77.6822
miR5654	TGAAGATGCTTATAGGGATTGACT	17	0	2	0.987434	0	0.0983762	1.08581
miR5655	AAGTAGACACAGAAGAGGA	2	43	0	0.116169	2.4254	0	2.54156
miR5657	TGGAAGGTTAGATTTGGCAG	1935	2467	4365	112.393	139.15	214.706	466.249
miR5658	ATGCATGATGACGAGGATAAA	188	17	45	10.9199	0.958877	2.21346	14.0922
miR5659	CTATGAAAGGTATTTAGGAACGGA	0	0	4	0	0	0.196752	0.196752
miR5660	CAGGAGGTTAGTGCAATGGCATAAG	1	7	43	0.0580844	0.394832	2.11509	2.568
miR5661	ATAGTACATCAAGTAGTCTGA	10	0	3	0.580844	0	0.147564	0.728408
miR5662	TGAGGGTCGACATTGGAGATG	0	7	0	0	0.394832	0	0.394832
miR5664	ATAGACAATTTTTCGATCG	0	0	28	0	0	1.37727	1.37727
miR5665	GTTGGCATGGATCAAGACTGGGAT	157	86	55	9.11925	4.85079	2.70534	16.6754
miR5667	AAAAAGTGATCTAAATGGATGTCCT	0	0	3	0	0	0.147564	0.147564
miR5668	AGCAAGGATTGATAGACTG	0	12667	0	0	714.476	0	714.476
miR5669	CAATGAGCTGTGGTAGGTATGGTC	4157	0	0	241.457	0	0	241.457
miR5671	CATGGTGGTGACGGGTGAC	748	27731	3090	43.4471	1564.15	151.991	1759.59
miR5672	ATGGAAATGGAGAAATGGA	3	11	32	0.174253	0.62045	1.57402	2.36872
miR5673	GTGGAATCTGCAGCAGGAAGTCAT	4	3	4	0.232338	0.169214	0.196752	0.598303
miR5675	TCGAGACGAACAACAAAGGAAGA	9	0	1	0.522759	0	0.0491881	0.571947
miR5676	TCACACACTGTAGAGGCAG	1	52	0	0.0580844	2.93304	0	2.99112
miR5678	TGCCATGATGAGATCTTTC	0	50	0	0	2.82023	0	2.82023
miR5679	TTGGTAGAGCTCAGAAGAAGTCTGAA	48	7	57	2.78805	0.394832	2.80372	5.9866
miR5712	AATAGAATATAATTTGGTGTG	8	0	0	0.464675	0	0	0.464675
miR5714	ACACTCGACGACATCAAGAAATCA	0	3	3	0	0.169214	0.147564	0.316778
miR5716	TTAGGATAATTGAAAAGAAAA	0	1	0	0	0.0564045	0	0.0564045
miR5717	GTTTGGATTGATGCGTTGGGC	0	8	137	0	0.451236	6.73877	7.19
miR5718	TCATAGAACCAACAGCAGAACAAC	49	1	1	2.84613	0.0564045	0.0491881	2.95173
miR5719	TTGCGATGATGATACACTT	0	90	0	0	5.07641	0	5.07641
miR5720	TTGTGTTTGGTTGGACATAC	56	4	32	3.25273	0.225618	1.57402	5.05236
miR5721	TAAAATGGAGTGGAGATGGCA	9	4	95	0.522759	0.225618	4.67287	5.42125
miR5722	TTGAAATGGATCGATGTGGACACG	63	48	123	3.65932	2.70742	6.05013	12.4169
miR5726	ACAAAGGTTGTTGGAGAAGGT	0	0	274	0	0	13.4775	13.4775
miR5740	TAGAACTGAAGAAGATTTGGC	0	32	6	0	1.80495	0.295129	2.10007
miR5741	TAGGGACTAAAAGAGGGTATT	11	165	1678	0.638928	9.30675	82.5376	92.4833
miR5742	ACCTCAACGGTCGTTGGAT	2	91	57	0.116169	5.13281	2.80372	8.0527
miR5745	TTTCATTTAATACACATCGTCA	26	0	16	1.51019	0	0.787009	2.2972
miR5746	AGGACTTCAACTCCAATTCGGTT	0	4	0	0	0.225618	0	0.225618
miR5747	AAATAGAACACTGCATACATACAT	1	1	4	0.0580844	0.0564045	0.196752	0.311241
miR5748	ACATCGACATTGAAGGCTA	0	1	37	0	0.0564045	1.81996	1.87636
miR5750	TAGAGAGAGTAGATAGATAGACA	3	6	21	0.174253	0.338427	1.03295	1.54563
miR5751	TTGACTTTGATCTACGGTTTT	1107	27	9	64.2994	1.52292	0.442693	66.265
miR5752	CTTTGTTTGGTTCGTAGCTACAAA	26	0	0	1.51019	0	0	1.51019
miR5753	TTTTGATTGGCTGCAAAATAA	0	8	0	0	0.451236	0	0.451236
miR5754	TATGCAACGTCAGTCTACCATGGC	0	0	7	0	0	0.344317	0.344317
miR5755	CTTTAAGCAGTGGAAAGAACA	18	30	86	1.04552	1.69214	4.23018	6.96783
miR5756	CCGCCGCGGACTCAGACGGG	0	8	0	0	0.451236	0	0.451236
miR5757	AGAGATTTGTTGTAAACATCGCCA	6	0	0	0.348506	0	0	0.348506
miR5758	TCAGTTGGCAAGAATGGTATTT	665	9	0	38.6261	0.507641	0	39.1338
miR5760	TCTTTAAGGATATTGTTGAGG	0	0	6	0	0	0.295129	0.295129
miR5761	TTTTTTGTCGTGGCTTTT	57	474	0	3.31081	26.7358	0	30.0466
miR5762	TCTAGTGATGGACATGCAACTGGC	5	4	27	0.290422	0.225618	1.32808	1.84412
miR5764	TCCTATGTCGCGGACTGACGGGAT	37	52	44	2.14912	2.93304	2.16428	7.24643
miR5765	CACAAACGGAGGCTATATGTGGAC	3	4	16	0.174253	0.225618	0.787009	1.18688
miR5766	TGAGTGCTGAGAACAGGCAAT	1	0	7	0.0580844	0	0.344317	0.402401
miR5767	TGGAGGATCACTTTTGAAGGGCA	0	0	1	0	0	0.0491881	0.0491881
miR5768	AGTGCAATACTATCGTGTCGGAAC	0	1	0	0	0.0564045	0	0.0564045
miR5769	GAGGGATGAAGAAGACGA	22	422	36	1.27786	23.8027	1.77077	26.8513
miR5770	GTATGGACTGTGGTTTGGCAA	168	0	75	9.75818	0	3.68911	13.4473
miR5771	ATTCAAGTAGTTGCTTATAGGACA	8	11	0	0.464675	0.62045	0	1.08512
miR5772	ATGAATGTGAGTAGGTAGCGTC	0	1	0	0	0.0564045	0	0.0564045
miR5773	TTTTTAAAAGGTTCAGATCGT	48	222	173	2.78805	12.5218	8.50954	23.8194
miR5774	CTGTCGTCGACGCTGGCAT	0	18	31	0	1.01528	1.52483	2.54011
miR5776	AAGTTGGGGCTGAGCTTTAGGCTG	0	0	3	0	0	0.147564	0.147564
miR5777	ATGAGCAAGTAAGTTGGATGCACA	49	53	27	2.84613	2.98944	1.32808	7.16365
miR5779	CATGTGAAAGTAGGATGTTGCCA	0	0	425	0	0	20.9049	20.9049
miR5780	ATCAATGAGCTACGGTAGAGGACG	9	0	0	0.522759	0	0	0.522759
miR5782	TAGAGGTAGGAGAAGTCG	3	13	31164	0.174253	0.733259	1532.9	1533.81
miR5783	GACGACGACGGCGAGGAGGACGGC	662	146	252	38.4519	8.23506	12.3954	59.0823
miR5784	AATTAGCTAATGGGTTGTAGCTAT	0	0	8	0	0	0.393505	0.393505
miR5785	TAAGTTTCTACTGCGAACACGGA	0	0	2	0	0	0.0983762	0.0983762
miR5786	TGTGGAGGATATGAGGGCAC	0	43	1	0	2.4254	0.0491881	2.47458
miR5788	TGGATGTAGTATCATACACTAGTA	388	312	672	22.5367	17.5982	33.0544	73.1893
miR5790	AACGACCACCACAGAGCTTCAT	1	0	3	0.0580844	0	0.147564	0.205649
miR5791	TTGCACGGAAGACGTCAGAGACCA	2	13	109	0.116169	0.733259	5.3615	6.21093
miR5792	GATGCGGTCGGTGGTGTCGGACAC	28	21	12	1.62636	1.1845	0.590257	3.40111
miR5793	CGATGGACGTAGATCGACAGTGCA	4	2	84	0.232338	0.112809	4.1318	4.47695
miR5794	TGAGGAATCACTAGTAGTCGT	1	0	4	0.0580844	0	0.196752	0.254837
miR5796	TGATTCAGGATGAAGTCGC	0	0	59	0	0	2.9021	2.9021
miR5797	TCTGGGATTTTGCAGTTTAGA	5	0	1	0.290422	0	0.0491881	0.33961
miR5799	AAACAAATTTCAAACGTCTGGAC	0	0	26	0	0	1.27889	1.27889
miR5800	CCCCGGCCGTATGCGGAACGGCTC	151	5866	1704	8.77074	330.869	83.8165	423.456
miR5801	TCTCAAACCGTTTTCATCGTTGG	1	0	37	0.0580844	0	1.81996	1.87804
miR5802	GGGAGTCGTACTTGTAAAGCGGA	0	0	64	0	0	3.14804	3.14804
miR5803	ACCAGCTGGAGACGTACGTGTA	8	0	0	0.464675	0	0	0.464675
miR5804	TGCAAGTAGAGATGCAAACAT	0	4	86	0	0.225618	4.23018	4.45579
miR5806	AAGGCAAACGACGAGGACGGC	1	0	23	0.0580844	0	1.13133	1.18941
miR5807	AAGGGTCGTGGAGAGTTAGTCGGC	1	0	0	0.0580844	0	0	0.0580844
miR5808	ACTAAACATTTCTGATCGTTAGAT	0	0	2	0	0	0.0983762	0.0983762
miR5809	GTCGTCGCCGGCGATCCACCG	0	2	0	0	0.112809	0	0.112809
miR5810	CCGGATACCCTGAATGGCGATGGC	9	0	0	0.522759	0	0	0.522759
miR5811	CCTAACTTCGGAGTTCTGATGGC	0	9	0	0	0.507641	0	0.507641
miR5812	AGACAAGATTTAAGATACGTGGCA	1	0	0	0.0580844	0	0	0.0580844
miR5813	ACAGCAGGACGGTGGTCATGGA	2201	35548	21598	127.844	2005.07	1062.36	3195.28
miR5814	AATCAGTAGTTAGACCCATGCAAT	1867	0	0	108.444	0	0	108.444
miR5815	ACTGTATGAACAACTAGATGACAT	1	0	2	0.0580844	0	0.0983762	0.156461
miR5816	TCAGGGTTTTGTAGGAGACGCCAT	3	3	0	0.174253	0.169214	0	0.343467
miR5817	ATCGAATGTTAGAAAAAATAGGTT	0	109	461	0	6.14809	22.6757	28.8238
miR5819	AGCGAGCGAGGGAACTGGCGGCGG	96	27	59	5.5761	1.52292	2.9021	10.0011
miR5820	TGGCAGAGATGACAGGCA	21	2	102	1.21977	0.112809	5.01718	6.34977
miR5821	TGGACGGAGTAGATGTGGGTCG	303	292	163	17.5996	16.4701	8.01766	42.0874
miR5822	TCTCTCGCTCGTTGCAGGTTG	0	0	1	0	0	0.0491881	0.0491881
miR5824	AACTATGAAGAAGCAATGGCGT	11	30	78	0.638928	1.69214	3.83667	6.16774
miR5825	GAGAACTCTGATCCTGAAACGG	0	3	0	0	0.169214	0	0.169214
miR5829	ATCAGGACAACAGTAGGGAGGTGA	5	0	0	0.290422	0	0	0.290422
miR5830	AATGTAGATCATGGTATGTTACAA	11	139	72	0.638928	7.84023	3.54154	12.0207
miR5831	ATAGTCAAACTTAGAAATTCGGC	1	0	7	0.0580844	0	0.344317	0.402401
miR5832	TTGGCGGAGCGATTTGTC	0	18834	0	0	1062.32	0	1062.32
miR5833	TCCTCCTCGGTCTCAACGGTGTC	4	0	2	0.232338	0	0.0983762	0.330714
miR5834	AGGTTGTAGAGAATTGGTGGT	1	0	15	0.0580844	0	0.737821	0.795906
miR5835	TCCAAACATAGGATTTTCGGCAT	0	7	2	0	0.394832	0.0983762	0.493208
miR5836	GAGCAGCCGGAGCACGATGGGACT	2	0	0	0.116169	0	0	0.116169
miR5837	GGAGATGTAGAGTTCGGCA	1	15	3	0.0580844	0.846068	0.147564	1.05172
miR5997	TGAAACCAAGTGGCTAAAGAATG	16	0	0	0.92935	0	0	0.92935
miR5998	ACAGTTTGTTGGTTAGTTTGT	0	0	501	0	0	24.6432	24.6432
miR5999	TCTTCACTAATGACGGAACTA	1	0	0	0.0580844	0	0	0.0580844
miR6019	TACGTGACTTGTAATTTTTT	0	4	2	0	0.225618	0.0983762	0.323994
miR6020	AGACACTAGCACAACATTTA	74	0	0	4.29824	0	0	4.29824
miR6021	CTGAGAAGAGGTGCTAATTGGA	0	7	4	0	0.394832	0.196752	0.591584
miR6022	TGGAAAGGGAGAAATCATGGA	0	0	11	0	0	0.541069	0.541069
miR6023	TTCCTATGACAAGTATTTTTGGAC	1	37	119	0.0580844	2.08697	5.85338	7.99843
miR6024	AGAAACCAACCTGGACTAAAAGAT	0	1	12	0	0.0564045	0.590257	0.646662
miR6025	TGCTCAGATTGTAGAGATGACGAT	4	51	60	0.232338	2.87663	2.95129	6.06025
miR6026	TCTTGGCGGTAGAGTTGTATAGGC	18	0	0	1.04552	0	0	1.04552
miR6028	TGGAGAGTGATAGGGCATTCAG	256	175	420	14.8696	9.87079	20.659	45.3994
miR6029	AGGGTCGTTGTAGATTTCAGGCTT	2	0	0	0.116169	0	0	0.116169
miR6032	TAGACATCACACTAGATCTCGG	0	123	30	0	6.93776	1.47564	8.4134
miR6033	CGAACCGAGACAGATGGGACT	0	49	157	0	2.76382	7.72253	10.4864
miR6035	CGGAGTAGGAACAAATGCAGTCGT	12	0	17	0.697013	0	0.836197	1.53321
miR6036	ATGTAGTATGTCTTGGATGATCA	127	28	7	7.37672	1.57933	0.344317	9.30036
miR6104	ATATGACAAGTCAGAACAAAAAA	5	4	27	0.290422	0.225618	1.32808	1.84412
miR6105	CACGGGAAACAGACTGGCCCACAT	10	2	0	0.580844	0.112809	0	0.693653
miR6108	TTGGATGAGAGAGAAGGTAAGAAG	1	223	20	0.0580844	12.5782	0.983762	13.6201
miR6110	ACTATGTAATTTTGATGATGTGGC/ATCTTGTAATAGTTTGATTGTGGT	4	4	1	0.232338	0.225618	0.0491881	0.507144
miR6112	AAGTTTCAACTGTAAAAAAGTGCA	1	0	0	0.0580844	0	0	0.0580844
miR6113	ACTCTGAAACCCAAGAACAGTATG	1	1	9	0.0580844	0.0564045	0.442693	0.557182
miR6114	TGAAGGACATGCAAATGAACGTGA	0	1	0	0	0.0564045	0	0.0564045
miR6115	TGTGGACGGTAGCACGATGTAGCA	212	4	4	12.3139	0.225618	0.196752	12.7363
miR6116	ACATGCTATGTGGATGAAATGATG	0	34	0	0	1.91775	0	1.91775
miR6117	GGTAGGTTGACGGAGTAGAAGA	3	0	0	0.174253	0	0	0.174253
miR6118	AGAGAATTGGTGGTGCTTCGGAAG	0	0	3	0	0	0.147564	0.147564
miR6135	CGTGTCGTGGTGTAGTTGGT	1	0	13211	0.0580844	0	649.824	649.882
miR6139	AAGAATCATTGGAGGGATTGAGA	0	0	22	0	0	1.08214	1.08214
miR6140	TGTTTGTAGTAATAGTGTGCGTC	63	2	1	3.65932	0.112809	0.0491881	3.82131
miR6142	GCGATTGTTGTTGGGTATGACGAC	1098	2	1	63.7766	0.112809	0.0491881	63.9386
miR6143	AGTACTGTAGGGGCAGAGG	0	0	3410	0	0	167.731	167.731
miR6145	CATTTTCACAAGTAGCGGACTGCC	1	1	3	0.0580844	0.0564045	0.147564	0.262053
miR6148	TTTGTTATCGTTTGTTCACCA	2	0	0	0.116169	0	0	0.116169
miR6149	TTGATACGGACCTGCACGATCGGC	23	4	94	1.33594	0.225618	4.62368	6.18524
miR6150	AGATTGTTGTTTGTCGGCTTGGCT	7	29	40	0.406591	1.63573	1.96752	4.00985
miR6151	TCGAGGGAGGCATTGAGAATTGA	475	256	2	27.5901	14.4396	0.0983762	42.128
miR6152	CTATTGTATTCGACGGATTGACGG	3	0	5	0.174253	0	0.24594	0.420194
miR6157	TGGTAGACGTAGCAATTGAGGAGA	0	0	2	0	0	0.0983762	0.0983762
miR6158	AAGATCGGATTTGTAAGAGGGC	17	0	3	0.987434	0	0.147564	1.135
miR6161	GCGGAGCGGATGATCTTTGCTGAC	0	1	3	0	0.0564045	0.147564	0.203969
miR6162	AAAAAATGTAGTCCATTGGTA	7	17	57	0.406591	0.958877	2.80372	4.16919
miR6164	TGACTTATAAACTGAAACGGAGG	972	0	1322	56.458	0	65.0267	121.485
miR6166	ATGGGCATAACAGGTATTACATGG	184	0	16	10.6875	0	0.787009	11.4745
miR6169	ATACTGTATTTTCTTTTCTACTCT	0	0	2	0	0	0.0983762	0.0983762
miR6170	CAAGATGACATGAAGTAGAGGGAT	684	10	0	39.7297	0.564045	0	40.2938
miR6171	CTGTGGATGAGAAGGCTTT	0	71	10	0	4.00472	0.491881	4.4966
miR6173	CTAGCCGTAAACGATGGATA	24	5	264	1.39403	0.282023	12.9857	14.6617
miR6176	AGATGCTGTAGTCAGAGCGGCGTT	31	6	36	1.80062	0.338427	1.77077	3.90981
miR6177	ACCATGGACAGAAGGCACTT	3	22	4	0.174253	1.2409	0.196752	1.61191
miR6178	CACGGAACTGGGCGGTTGCACTGA	2	2	3	0.116169	0.112809	0.147564	0.376542
miR6180	AGGGTGGAAGAAAGAGGGCG	75	54	51	4.35633	3.04585	2.50859	9.91077
miR6181	TCTGCTTCATGGACTGCGGGGCGG	8	2	3	0.464675	0.112809	0.147564	0.725048
miR6182	TGATTGTGTTGGATGGCTT	2	21	215	0.116169	1.1845	10.5754	11.8761
miR6183	TTAGCGAGTACTGAGCTGCAGTTC	324	0	0	18.8193	0	0	18.8193
miR6184	CGCGTCAGCGACTGTGGCCGGCCT	10	1	8	0.580844	0.0564045	0.393505	1.03075
miR6185	TCTGAGGGACGGGAACTTA	0	21	0	0	1.1845	0	1.1845
miR6186	CGAGGTCGAGCGCGAGAGAGA	76	0	5	4.41441	0	0.24594	4.66035
miR6187	TGAACAGATTCGGCGATCTCA	0	0	3	0	0	0.147564	0.147564
miR6188	GATGGATCGTATGACCCGCGCGCA	2	64	13	0.116169	3.60989	0.639445	4.3655
miR6189	AGGTGATGACTGTGTGTGATTA	0	2	0	0	0.112809	0	0.112809
miR6190	AGGAAAGGAAGAAGCCATGGA	10	6	17	0.580844	0.338427	0.836197	1.75547
miR6191	TAGATTTGTCTAGATATGAATGTA	35	41	119	2.03295	2.31259	5.85338	10.1989
miR6192	AGGAGAGGGAAGGGAAGCGGACT	775	0	2	45.0154	0	0.0983762	45.1138
miR6193	CCCTGCCACCGCATCCATGGACGC	0	2	1	0	0.112809	0.0491881	0.161997
miR6194	TACTGGAGATCTGAAGACGAC	1	4	3	0.0580844	0.225618	0.147564	0.431267
miR6195	TGTGATTAGTAGGGATGAG	28	0	356	1.62636	0	17.511	19.1373
miR6196	GAGGACCAGGAGATGAGCGAGGA	332	33	33	19.284	1.86135	1.62321	22.7686
miR6197	TCTGTTCACTAATGTAGGACG	13	8	22	0.755097	0.451236	1.08214	2.28847
miR6198	GGCTCTGTCTTGGATGGTCATTCTGT	5	36	7	0.290422	2.03056	0.344317	2.6653
miR6199	CCACAGAATTCTCACAGTGATGG	1	0	0	0.0580844	0	0	0.0580844
miR6200	TGTTTGGCCAACTAGATCTATGAT	17	6	9	0.987434	0.338427	0.442693	1.76855
miR6201	TGACCCTGAGGCACTCATACCG	449	237	195	26.0799	13.3679	9.59168	49.0394
miR6203	AGACGATTAAGAAGACCTGCA	21	19	4	1.21977	1.07169	0.196752	2.48821
miR6204	AGGGAATAATATAGAGATGTTGGA	2	4	34	0.116169	0.225618	1.67239	2.01418
miR6205	AGAGGGTGCTTGGATACGTTTTAG	255	167	419	14.8115	9.41956	20.6098	44.8409
miR6206	GGCCAAACGGGCTGGCAAGGCATG	3	3	7	0.174253	0.169214	0.344317	0.687783
miR6207	GGACGACTGCGGCGGCGACG	5	34	3	0.290422	1.91775	0.147564	2.35574
miR6209	TGAGATCAGGGAAGGATGGTGCG	1029	0	8	59.7688	0	0.393505	60.1623
miR6211	AAGATCAAGACGGTCGGCGA	0	4	29	0	0.225618	1.42645	1.65207
miR6212	ATACAGTCTATAATGCTACGT	0	4	0	0	0.225618	0	0.225618
miR6213	ATACATATTGCTACAGACTGGTCT	132	14	49	7.66714	0.789664	2.41022	10.867
miR6214	CGAACGACGACGAAGCACGTAGCA/CGACGACGACGAGACGCACAT	6	14	14	0.348506	0.789664	0.688633	1.8268
miR6217	AAAATAATGTAGAATACGAGGTGG	7	22	20	0.406591	1.2409	0.983762	2.63125
miR6218	ACAGAGGTTGTGATTTGTGGA	19	0	1	1.1036	0	0.0491881	1.15279
miR6219	ACCGGGACTAAAGGTGGCGCACAT	1381	505	1509	80.2145	28.4843	74.2248	182.924
miR6220	ATGCCTTATACACTTGGACGGAGA	60	14	1	3.48506	0.789664	0.0491881	4.32391
miR6222	CCTGTTTGGATCCATAGGC	0	0	52	0	0	2.55778	2.55778
miR6223	TTCTGGGAGGATGCATGGCTAGT	0	11	0	0	0.62045	0	0.62045
miR6224	CTTATATTTAGGAACGGAGGG	1375	6475	1052	79.866	365.219	51.7459	496.831
miR6225	AAATAGACGCAAAGATTCTCTCC	2	0	0	0.116169	0	0	0.116169
miR6226	AGATCGGACGACTATCGAGGTGGTA	0	0	145	0	0	7.13227	7.13227
miR6228	TGTGGCATAGAATTAAATGAAGAA	370	340	915	21.4912	19.1775	45.0071	85.6759
miR6229	GTTTTGTGTCACGGGTAGAAGGC	0	0	1	0	0	0.0491881	0.0491881
miR6231	TGATTTGTGGAAACATGGACT	3	6	5	0.174253	0.338427	0.24594	0.758621
miR6232	TGGATGTCCAGAAATGCAAACGC	1	0	0	0.0580844	0	0	0.0580844
miR6233	GTTCAGGCTGGAACGAAACTCGGT	10	11	22	0.580844	0.62045	1.08214	2.28343
miR6234	TATACCTAAGAGACGAACAAACT	6	1	0	0.348506	0.0564045	0	0.404911
miR6235	ATTGTGAGAAGAAAAATATGGGGC/ATACAACAGTATTCTTTCTCATCA	1	0	1	0.0580844	0	0.0491881	0.107272
miR6245	AGTAAGTGTCGGTTTTATT	0	5	0	0	0.282023	0	0.282023
miR6246	TTGCGGGATTTCTGAGGACGGAA	1077	399	631	62.5569	22.5054	31.0377	116.1
miR6247	TTGTGAGTGACTCTAATGGCA	0	0	17	0	0	0.836197	0.836197
miR6248	TCATTTAGAGGATGGAGAAGTCGTA	2247	26566	545	130.516	1498.44	26.8075	1655.77
miR6249	CGGAAGGAGCTCGCCGCGGCGGCG	152	14	111	8.82883	0.789664	5.45988	15.0784
miR6250	GGGGATAGATCGACGCGTCA	17	21	29	0.987434	1.1845	1.42645	3.59838
miR6252	GTTCGTTGGATGTACAGAGAGGTT	13	5	16	0.755097	0.282023	0.787009	1.82413
miR6253	GTGGAAAGTGGGCAGTTGGG	22	244	26	1.27786	13.7627	1.27889	16.3195
miR6254	TGCTCCGGTTTTATAGCAT	0	0	5	0	0	0.24594	0.24594
miR6255	TGGGAAAGATATGGGCGGTGAGGT/TAGGAAAAATAGGCAGTGAGTT	0	3	3	0	0.169214	0.147564	0.316778
miR6256	GTAGTACGTTCGGTTGTGGTGGCA	4	5	11	0.232338	0.282023	0.541069	1.05543
miR6257	TCTTAACTTTGTACTAGCGCT	0	0	102	0	0	5.01718	5.01718
miR6259	TAAAAATACGGGCATGAAA	0	0	78	0	0	3.83667	3.83667
miR6260	AGGAGAGAGAGAAGGGAGGTA	21	5	3	1.21977	0.282023	0.147564	1.64936
miR6261	AAGGATTCAATAGAGGAGAAGCAC	0	3	2	0	0.169214	0.0983762	0.26759
miR6262	TCTGTTAGAAAGTTAGACATGGCT	26	22	1	1.51019	1.2409	0.0491881	2.80028
miR6263	TATAAGTGGACACAAAGGGGGTGG	4	6	8	0.232338	0.338427	0.393505	0.964269
miR6264	ACTGCTATGGACGACGTGTGTCAA	0	3	0	0	0.169214	0	0.169214
miR6265	TTGTATCTGTAGACCCGATTGCAT	46	13	17	2.67188	0.733259	0.836197	4.24134
miR6266	ATATTACATGAGGGGCAAAATGAT	0	2	2	0	0.112809	0.0983762	0.211185
miR6267	GTTGTAGAATAGTGTTGCCATGGC	3	3	2	0.174253	0.169214	0.0983762	0.441843
miR6269	GTTGTAGAATAGTGTTGCCATGGC	3	0	0	0.174253	0	0	0.174253
miR6271	TCAAGATTGAAGATAATGC	1	8	0	0.0580844	0.451236	0	0.509321
miR6272	ATAGCGTGTAGATGTGTGTTTTT	0	1	0	0	0.0564045	0	0.0564045
miR6274	TATGTTTAGCATTTTCGGGCCATA	0	0	7	0	0	0.344317	0.344317
miR6275	AATGGAATGTAGGCAAGGGAAGTC	33	10231	282	1.91678	577.075	13.871	592.863
miR6276	AAAGGCTCATACACATATACTCCC	1	5	1	0.0580844	0.282023	0.0491881	0.389295
miR6277	TGCTGATGTGGTAAAGGGCGAGAC	2	0	11	0.116169	0	0.541069	0.657238
miR6279	TAAGACAAGATTTTCAAGACC	0	17	0	0	0.958877	0	0.958877
miR6280	TTAGCAGTAGATATTTTGGTT	1	3	33	0.0580844	0.169214	1.62321	1.8505
miR6281	AAGTTAGATGATAGAGAAGATGAG	35	45	95	2.03295	2.5382	4.67287	9.24403
miR6282	GATTGATGATGTGGCATGTGTAGA	4	3	0	0.232338	0.169214	0	0.401551
miR6283	AAAAGGGTGAGTCGGGCAAAATCT	9	0	22	0.522759	0	1.08214	1.6049
miR6284	TTATGGACACATGCATGAAGACTT	12	24	4	0.697013	1.35371	0.196752	2.24747
miR6285	TCTGAAGGTTTGATTAGGGCT	1	3	0	0.0580844	0.169214	0	0.227298
miR6286	TTTGAACCGTTGATAGTAGTTGAA	0	0	2	0	0	0.0983762	0.0983762
miR6287	AAAGATAGATGGAGTTTTGGGC	3060	0	0	177.738	0	0	177.738
miR6288	GAATATGACAAGTCGGCATAGTTA	0	0	136	0	0	6.68958	6.68958
miR6289	TCCTTGAATGGTTAGGTCTGA	0	2	0	0	0.112809	0	0.112809
miR6290	TGAATGGTTAGAGGGATCGTGGTA	0	5	61	0	0.282023	3.00047	3.2825
miR6295	GAGGACACGACAGATGAGTCAC	0	0	29	0	0	1.42645	1.42645
miR6297	GAATAGGTTTTTCGTCGGCAACAT	19	3	8	1.1036	0.169214	0.393505	1.66632
miR6299	ATTTATAAATTATTCGGTTAGTCA	6	0	13	0.348506	0	0.639445	0.987951
miR6300	GTCGTTGTAGTATAGTGGTA	2914	25997	12342	169.258	1466.35	607.079	2242.69
miR6421	TAGGCTGATTGTAATGGGTAG	0	0	362	0	0	17.8061	17.8061
miR6422	TATATAATGATGGCTAATGGT	2418	2943	2	140.448	165.999	0.0983762	306.545
miR6424	CGCCATCGCCGCGTGCACCACGC	1	0	0	0.0580844	0	0	0.0580844
miR6425	TAGCATGGAAGATACTGACTG	14	1	0	0.813181	0.0564045	0	0.869586
miR6426	AGTGAGACATGGAAGTAGAAGCAA	958	0	1	55.6448	0	0.0491881	55.694
miR6427	ATGGGAATGAACATATGCAGG	3	0	0	0.174253	0	0	0.174253
miR6428	TGCTGCAACGCATTATAGACTCAT	1	0	2	0.0580844	0	0.0983762	0.156461
miR6429	TAGTAGAATGCATTGGCTA	0	0	16	0	0	0.787009	0.787009
miR6431	TTAGTGTCGGCATCAAAGAATCAT	0	0	3	0	0	0.147564	0.147564
miR6432	TCGGCTGTGAGTAAAAGATGG	0	123	196	0	6.93776	9.64086	16.5786
miR6436	CCGACTCACAAGCAGGACACCA	7	0	0	0.406591	0	0	0.406591
miR6437	ACTCCACGGCGGCGGCTCCAAGAA	0	0	2	0	0	0.0983762	0.0983762
miR6438	TTGTACACAGAGACTAGGACACAAT	0	2	0	0	0.112809	0	0.112809
miR6439	CCAATGACAGAAGGACAGAAGCGC	18	23	5	1.04552	1.2973	0.24594	2.58876
miR6440	GGATTTGGATCGATTTCGGTT	3	13	3	0.174253	0.733259	0.147564	1.05508
miR6441	AATTGACGGAAGGGCACAC	1	52388	40531	0.0580844	2954.92	1993.64	4948.62
miR6443	TATGATCGTAGAAGATGAG	7	874	8	0.406591	49.2976	0.393505	50.0977
miR6444	CAGGAAAATTGAGAGCATTATTT	2	737	106	0.116169	41.5701	5.21394	46.9003
miR6446	TGTGCTCGGAGTCACTGATGATGG	0	0	3	0	0	0.147564	0.147564
miR6448	TGAGGCAAGAATTAAGAAGGA	157	96	336	9.11925	5.41484	16.5272	31.0613
miR6449	CAGGATTTGGATGAACGGTTT	0	71	89	0	4.00472	4.37774	8.38246
miR6450	CGAACCGGGACTAAAGGCTA	1489	2	3	86.4876	0.112809	0.147564	86.748
miR6451	ATGTCAGGTCTGTTTGGTATT	0	0	75	0	0	3.68911	3.68911
miR6454	CTTGTATAGTTGAGGTAGAGGCA	56	97	0	3.25273	5.47124	0	8.72397
miR6455	CAAGAAAGCATCGTCAACATT	0	8	0	0	0.451236	0	0.451236
miR6459	TCTGGAATTTGCGGCTGAGATTGA	0	0	5	0	0	0.24594	0.24594
miR6460	TGATCATGTGGCATTCAACATCGC	1	0	0	0.0580844	0	0	0.0580844
miR6462	AAGCGGACAAGAAATGGCGATGGA	10	44	142	0.580844	2.4818	6.98471	10.0474
miR6463	TGTGAGATCATGTTGGCAACCAAT	28	32	0	1.62636	1.80495	0	3.43131
miR6464	ATGATTGATTGTTGGATGTTT	2	3	18	0.116169	0.169214	0.885386	1.17077
miR6466	TCTGGTACATGAGCAGTTGATGAA	131	134	334	7.60905	7.55821	16.4288	31.5961
miR6469	TGAGCTACAAAAGGATTCGTTT	12	1	0	0.697013	0.0564045	0	0.753417
miR6471	TTTGTGATCGATCAGACAGCC	0	4	0	0	0.225618	0	0.225618
miR6472	TACGTGTATCTAGGTCGTCAATC	900	0	0	52.2759	0	0	52.2759
miR6473	TCCACAAACCATACAATACTT	0	0	2	0	0	0.0983762	0.0983762
miR6474	TGTTCATCAGTAAAATAGCA	2	27	2	0.116169	1.52292	0.0983762	1.73747
miR6475	TCTTGCAAGAATAAAGAACCGACA/TCTTGAGAAGAAAGAACGCAT	9	9	6	0.522759	0.507641	0.295129	1.32553
miR6476	AGTGGAGACGAAACATTA	6	26	42	0.348506	1.46652	2.0659	3.88092
miR6477	TGAACATGTAGACGGTACTAT	10	643	12	0.580844	36.2681	0.590257	37.4392
miR6478	CCGACTTTAGCTCAGTTGGTA	1181	5944	4982	68.5977	335.269	245.055	648.921
miR6479	AGCAATGAGAATAATCTGCAA	1	0	18	0.0580844	0	0.885386	0.94347
miR6483	TGCATTGTAGAAGTTTTCAGGGAT	0	3	4	0	0.169214	0.196752	0.365966
miR6484	TAATGGGGTCGGCAAATGG	11	0	6	0.638928	0	0.295129	0.934057
miR6485	TACGGATGTATATAGACATAA	2734	9	4041	158.803	0.507641	198.769	358.079
miR7120	ATGTTTATTGTACATGAATTGTCA	2	0	5	0.116169	0	0.24594	0.362109
miR7121	TTCCTCTTGTGATCGCTCTTGT	1	0	1	0.0580844	0	0.0491881	0.107272
miR7122	TTTACACATGAAATCTGACGGCCA	3	8	14	0.174253	0.451236	0.688633	1.31412
miR7126	GAAAAGATGATCAAGGACGCAAAG	0	5	16	0	0.282023	0.787009	1.06903
miR7127	AGATAGCTCATCGAATTGTCCATA/ATACTCATGAATTTGGCTTTA	1	0	1	0.0580844	0	0.0491881	0.107272
miR7130	GCTATGGAATGTAGAGATGGTGC/GTGGGAGATGGTGCGAGATGTGTG	4	0	4	0.232338	0	0.196752	0.42909
miR7484	TTTGTTTAGTTAGAGCAAAGAGAA	0	81	163	0	4.56877	8.01766	12.5864
miR7485	AAATGACATGTTTGAATCTTAGGA/AAAGACTCTTTGATTGTGTTGGG	17	0	4	0.987434	0	0.196752	1.18419
miR7488	TGTTTGAGTCATGGCGGACAGAAA/TTTGGTGACAGGGGACAAA	0	18	3	0	1.01528	0.147564	1.16285
miR7490	GTTAGAAAAGCTTCAATCGACGGT	5	0	0	0.290422	0	0	0.290422
miR7491	TGAGCATCTTCGAGAGACTGGCC/TGAGCATCTTCGAGAGACTGAGCC	291	0	175	16.9026	0	8.60792	25.5105
miR7494	ACTGTATGGCACTAGTTTTAACTA	10	12	8	0.580844	0.676854	0.393505	1.6512
miR7496	ATACCAAATTGTATATATGTGTG	7	1	0	0.406591	0.0564045	0	0.462995
miR7497	ACACTGAGGACTGTATAAGGGTGT	2	2	17	0.116169	0.112809	0.836197	1.06518
miR7498	ATGGTGACCACATTATGTTCACA	0	0	11	0	0	0.541069	0.541069
miR7499	ATATATTTTTCGGATTAAAGGTT	477	0	0	27.7062	0	0	27.7062
miR7501	AATATCTAGTCTGACAGAAAAAAC	8	0	23	0.464675	0	1.13133	1.596
miR7502	TTTTTACAGTAGAGATGAGATAT	2	5	40	0.116169	0.282023	1.96752	2.36571
miR7503	AGACCGATAGCGAACAAGTAGAG	0	0	8881	0	0	436.839	436.839
miR7504	TTGATAACTGGATCACGTCAT	1	36	63	0.0580844	2.03056	3.09885	5.1875
miR7505	TTCAAGCAACCATGCACTTCCTT	0	0	8	0	0	0.393505	0.393505
miR7506	TATGTCTCGGATGGGTTGGCAC	0	0	3	0	0	0.147564	0.147564
miR7508	CAAGAAAAGAAAACGGAGTAG	0	4	504	0	0.225618	24.7908	25.0164
miR7509	CAAAACAGCATTTTTGACAGCAAT	4	0	0	0.232338	0	0	0.232338
miR7510	ATAGATCTGACTCATTAGCGGCGT	1	3	8	0.0580844	0.169214	0.393505	0.620803
miR7511	AGAAGATTGTTGCATGTGCATGAG	2	10	34	0.116169	0.564045	1.67239	2.35261
miR7512	TGACTACTTGATAGTTCCATGCAT	5	3	1	0.290422	0.169214	0.0491881	0.508824
miR7514	ATAAAGTGAAAAGTAGAGATGCA	1	0	236	0.0580844	0	11.6084	11.6665
miR7517	ATATGGTAGAAGGTTGGGC	0	0	20	0	0	0.983762	0.983762
miR7518	TAGTCGACACTAGCAAGGACAGAG	2	0	11	0.116169	0	0.541069	0.657238
miR7520	AGGGGGCAAAGGTGATGACTACTC	3	0	2	0.174253	0	0.0983762	0.272629
miR7523	CCACCGGGCTCGAGGTCGGCT	0	0	8	0	0	0.393505	0.393505
miR7524	ACCAGTGAGGTCTATGTAGGGCGG	38	27	28	2.20721	1.52292	1.37727	5.1074
miR7525	AGGGCGTTAGTTGGCATACATGAT	6	6	13	0.348506	0.338427	0.639445	1.32638
miR7530	CCTTCCTCTCTTCCAGCTTCGTTT	18	0	0	1.04552	0	0	1.04552
miR7532	GAACTTCTTCTGGTCGTCGGT	4	0	13	0.232338	0	0.639445	0.871783
miR7533	GAGGGATGGGAGAAGGAGG	2	26	7	0.116169	1.46652	0.344317	1.927
miR7535	TGGAAAATGTAGCGTGTGGTA	8	1	6	0.464675	0.0564045	0.295129	0.816208
miR7536	GAAGACCATGATCAAGAGTGC	0	5	0	0	0.282023	0	0.282023
miR7539	TTGAGAGAGAGAGCGAGAGAGG	6	0	29	0.348506	0	1.42645	1.77496
miR7540	TTGAATATGATAAGGATTGA	6	0	33	0.348506	0	1.62321	1.97171
miR7541	TGGATTCTCTTTCGGATAGGCCC	0	10	0	0	0.564045	0	0.564045
miR7542	TGAGGTGCTTCATAGATGGTG	120	0	1	6.97013	0	0.0491881	7.01931
miR7544	ATTAGAAAGGAAAATATGTTAGAC	1	0	0	0.0580844	0	0	0.0580844
miR7545	TTGAAGAAATTAGAGTGCT	143	1127	797	8.30607	63.5679	39.2029	111.077
miR7692	TGACATGGATCTGACGTGGCAGC	3	5	0	0.174253	0.282023	0	0.456276
miR7693	ACGTGCATCGGATAGAAGAGCGCA	5	0	0	0.290422	0	0	0.290422
miR7694	CCATCGTAGTCTAGGTGG	0	20558	0	0	1159.56	0	1159.56
miR7696	TTCAAATGAGAACTTTGAAG	4211	34137	24534	244.593	1925.48	1206.78	3376.86
miR7697	TCCAATCAAATAGATCGTT	0	49	0	0	2.76382	0	2.76382
miR7700	CTGGAGTGTGGGACAGCGGCA	0	0	5	0	0	0.24594	0.24594
miR7701	ATTAAATGACATGCTAAAA	3	0	796	0.174253	0	39.1537	39.328
miR7707	TTTGCTGATGATAGGGTGAACGG	658	6	37	38.2195	0.338427	1.81996	40.3779
miR7708	TGTAAGGATGAACAAAGATCGG	3	4	0	0.174253	0.225618	0	0.399871
miR7709	TAAGAAGTATGACTACGCAGACG	7	0	0	0.406591	0	0	0.406591
miR771	TGAGCACTCTGATGGCAGCCTA	1	0	0	0.0580844	0	0	0.0580844
miR7711	ATAAGCAAGTTCTAAAGTTAGAAG	8	0	0	0.464675	0	0	0.464675
miR7713	TATGAGACTGGAGTATTACAAGCA	121	82	236	7.02821	4.62517	11.6084	23.2618
miR7714	ATTAATATGGATCGAAGGGATAGC	297	18	464	17.2511	1.01528	22.8233	41.0896
miR7716	TCGTCTGTAGAGAAAAACGCAAAC	0	2	65	0	0.112809	3.19723	3.31003
miR7717	TCATTGAGATTCGTGGATAATT	8	3	10	0.464675	0.169214	0.491881	1.12577
miR7718	TATCGGTTAGACGAAAAATGATGG	2	1	0	0.116169	0.0564045	0	0.172573
miR7719	TAGAGCATATTGTCGAACA	203	2	2	11.7911	0.112809	0.0983762	12.0023
miR7720	TCGAAATTGGTCGATGACGGAGGC	0	0	5	0	0	0.24594	0.24594
miR7721	ATAAGATGGCATAGAATTAAATG	213	3	136	12.372	0.169214	6.68958	19.2308
miR7722	TCACTCCCGGTACATTCTT	8	10	0	0.464675	0.564045	0	1.02872
miR7723	GCGGGCCAAGTAGTGTTTGCAGCA	1	2	0	0.0580844	0.112809	0	0.170893
miR7724	TTGGCCCGAGATGACATGCTACC	1	0	4	0.0580844	0	0.196752	0.254837
miR7725	AGAGAAGCGACATCGTTTGCACA	0	11	0	0	0.62045	0	0.62045
miR7726	TTCTGATGACAGACGTAGACGGT	136	182	382	7.89948	10.2656	18.7898	36.955
miR7727	ACAAGTGATGGAACTAATGATGTC/TATGTAGTTTCAGTTGGCGGGGCC	25	10	25	1.45211	0.564045	1.2297	3.24586
miR7728	TTCACGGACTTGGTGTATTTT	0	4	5	0	0.225618	0.24594	0.471559
miR7729	AGCTATGTGGTGGCTTGAGAGGG	24	11	64	1.39403	0.62045	3.14804	5.16251
miR7730	AGAACACACGGATCTGAAAGTTTT	1	4	32	0.0580844	0.225618	1.57402	1.85772
miR7731	TTCCAAACTCCTGAGCAAACCTAT	5	0	0	0.290422	0	0	0.290422
miR7732	GTAGAGATGTGGAGGAACA	9	0	614	0.522759	0	30.2015	30.7242
miR7734	TGGAACGTGAGCTGGGTTTAG	0	10377	0	0	585.31	0	585.31
miR7735	CCGGTCGGACGAGGAGACGCGGCT	0	7	6	0	0.394832	0.295129	0.68996
miR7736	TATACTATCTGAGGAATCACA	0	0	43	0	0	2.11509	2.11509
miR7737	TTTCGTAATGTAATTTTGCAAGCAG	2	0	1	0.116169	0	0.0491881	0.165357
miR7738	AGGAGTGTTGTAGTCAAGCTACGG	8	13	17	0.464675	0.733259	0.836197	2.03413
miR7739	AGATGCTGAAGACGCGACTGGATT	37	14	149	2.14912	0.789664	7.32902	10.2678
miR774	TGAAGCAGTGAAAGAATGGGTGAT	8	5	325	0.464675	0.282023	15.9861	16.7328
miR7740	GGACAAAGGTTGTTCGGTGT	5	17	24	0.290422	0.958877	1.18051	2.42981
miR7741	TTTAAATATGTAAGAAGCTCTTG	0	0	9	0	0	0.442693	0.442693
miR7742	TGAATGTTGATGTGAATGAGT	0	1111	0	0	62.6654	0	62.6654
miR7743	AAGCATCTACTGTATATTTCACTG	1	0	1	0.0580844	0	0.0491881	0.107272
miR7744	AGGATGGCTATGATTTATGGATG	0	0	4	0	0	0.196752	0.196752
miR7745	AGTAAGGTTTAGTACAAAGCAG	0	1	0	0	0.0564045	0	0.0564045
miR7747	AACAGTTGTTTGTTGTAGGAGGA	0	0	114	0	0	5.60744	5.60744
miR7748	AAATGTTTTATATTTTGGAACGG	6	43	11	0.348506	2.4254	0.541069	3.31497
miR7749	ACGTCGGAGCGGACATTGCGGCC	0	1	4	0	0.0564045	0.196752	0.253157
miR7750	ATCGAATCCTGCCGACCACGCCA	0	2668	2	0	150.487	0.0983762	150.586
miR7753	AGGCTTCTTCCTTCTCGTC	8	16	9	0.464675	0.902473	0.442693	1.80984
miR7754	ATCTCTGGATAGGAACTGC	0	0	12	0	0	0.590257	0.590257
miR7756	TGGATGAAGTTGGCATTGTTGGAC	272	0	21	15.799	0	1.03295	16.8319
miR7757	ACAAAACCTTCAGCTATCCATC	2164	2678	4655	125.695	151.051	228.971	505.716
miR7758	TAGCGGTCAGACTACTGATGGT	0	0	9	0	0	0.442693	0.442693
miR7759	AGCCACGTCGGCATGCGAAGCGAG	46	0	2	2.67188	0	0.0983762	2.77026
miR7760	CGCGGACACGAGATGGAGCAGGCG	13	13	10	0.755097	0.733259	0.491881	1.98024
miR7761	TCTTGATCAAGTACGGGTGCTGC	1	2	4	0.0580844	0.112809	0.196752	0.367646
miR7762	ACTTCGGAATTTGGTAATAATGGC	2	0	6	0.116169	0	0.295129	0.411297
miR7763	AATCTTTGATGTCGGGGAGA	0	0	8	0	0	0.393505	0.393505
miR7764	AAATAGTCTCAGGCGTTATGAG	8	0	1974	0.464675	0	97.0973	97.562
miR7765	TTAGCAAGAGTTGGACTAATAGC	5	5	7	0.290422	0.282023	0.344317	0.916761
miR7766	GATGGCTGAGTGGACTAAAGCGGC	53	3	26	3.07847	0.169214	1.27889	4.52658
miR7767	CCCCAAGATGAGTGCTCTCTCTC	235	10	401	13.6498	0.564045	19.7244	33.9383
miR7768	GGCGCCGTGCCGGTCGACCGGGAT	69	0	2	4.00782	0	0.0983762	4.1062
miR7769	TGTCAGTTGGCACGGTGG	0	13	57	0	0.733259	2.80372	3.53698
miR777	TACGTGATTGGAAGTTTCGTTGGTT	3	0	0	0.174253	0	0	0.174253
miR7770	TCTAGACGGACCTATCAAAGC	1	9	0	0.0580844	0.507641	0	0.565725
miR7772	AGATCTCTATGAATGAAGAACCGG	80	22	50	4.64675	1.2409	2.4594	8.34705
miR7773	TGGTTCCTTCGGCTGCATCGT	0	0	1	0	0	0.0491881	0.0491881
miR7774	GATCTGTGGCTGGAGGATGGCAAC	2	0	7	0.116169	0	0.344317	0.460485
miR7778	GGCATCGTGGTGGCGTCGACGGC	3	11	27	0.174253	0.62045	1.32808	2.12278
miR7779	GACTCATTGTTAGACAGGGAAGA	3	0	0	0.174253	0	0	0.174253
miR7780	TAGGGACACGTGCATGAAGACTTT	56	111	7	3.25273	6.2609	0.344317	9.85795
miR7781	GATTTTTTCTGACCGGACAGTGAC	0	4	48	0	0.225618	2.36103	2.58665
miR7782	ACCTGGCCTCTGATACCATGTAGA	36	44	49	2.09104	2.4818	2.41022	6.98305
miR7783	ACCGCTCTGATACCATGTGGAAAA	39	52	126	2.26529	2.93304	6.1977	11.396
miR7784	CAAGATTAGAGACGAGTACAA	241	304	641	13.9983	17.147	31.5296	62.6749
miR7785	GAAGAATGATGTGATGGAGAAGGC	135	0	387	7.84139	0	19.0358	26.8772
miR7786	TGCCAAATTGTCGGGAGTAGTCGG	2	0	0	0.116169	0	0	0.116169
miR779	GTGATTGGAAGTTTCGTTGGT	43	23	3	2.49763	1.2973	0.147564	3.9425
miR780	TTCTTCGTGAATGCAGGCATA	2	0	3	0.116169	0	0.147564	0.263733
miR781	ATATGTTTTCTGGATACTTGA	0	0	1	0	0	0.0491881	0.0491881
miR7815	TCTTCAAATAGGCAAATCGTGGGA	1	0	6	0.0580844	0	0.295129	0.353213
miR7817	TTCTGTTCTGTTCTGATCGGT	0	157	20	0	8.85551	0.983762	9.83927
miR7818	TTTCTTTTATCCGATCACTGACTG	17	0	0	0.987434	0	0	0.987434
miR782	GAACACAACACCTTGATCGTTCTT	0	0	1	0	0	0.0491881	0.0491881
miR7820	TCAAATAGGTTGTCGTCGT	0	45	1	0	2.5382	0.0491881	2.58739
miR7822	CTTTGAAACTGTGAAACAAATGGA	0	25	68	0	1.41011	3.34479	4.7549
miR7823	TTTGCATGCAATGAATTGACCAAT	6	7	5	0.348506	0.394832	0.24594	0.989278
miR7824	TTGTAGAAAAGTCGATGGTCC	5	12	23	0.290422	0.676854	1.13133	2.0986
miR7825	TTGAAAAAAGGTAGACCATGCATG	216	7	8	12.5462	0.394832	0.393505	13.3346
miR7827	TCTAGGACAAGTATTTTCGGA	2540	1941	5295	147.534	109.481	260.451	517.466
miR7829	ACACAGAAGACTCCATGACTCCAC	3	0	1	0.174253	0	0.0491881	0.223441
miR7830	TACGAGAGAACCGTTGAT	0	24	0	0	1.35371	0	1.35371
miR7831	TTACATGATAGAGACACCAAC	16	0	0	0.92935	0	0	0.92935
miR7833	TAATTAGAACTCAGCAGAC	0	17	0	0	0.958877	0	0.958877
miR7837	TGGAGTTGGAGGTGGTGGTTGCT	16	8	6	0.92935	0.451236	0.295129	1.67571
miR7838	ACATTGCTGGAATAGGAGGAC	1	0	0	0.0580844	0	0	0.0580844
miR7842	TAAAATCAAGTCGTACTTTT	16	0	0	0.92935	0	0	0.92935
miR7979	GGACATGAACTCTGGACGATGGCA	2	63	1	0.116169	3.55349	0.0491881	3.71884
miR7980	GGATCGAATCAGTGTTGGACGCAT	62	2	114	3.60123	0.112809	5.60744	9.32148
miR7981	ATGACTGTTAGATTTAGTTATGGT	0	1	16	0	0.0564045	0.787009	0.843414
miR7982	AAGTGTGGAGAATAATATTAT	0	0	1	0	0	0.0491881	0.0491881
miR7984	TCCGACTTTGTGAAATGACTT	1	36	1734	0.0580844	2.03056	85.2921	87.3808
miR7990	GAATATTCAAATGAGAACTTTG	13	286	213	0.755097	16.1317	10.4771	27.3639
miR7992	ATTTGACAAACAATCTAGACACGT	0	1	4	0	0.0564045	0.196752	0.253157
miR7993	ATATTTTTTGTGTTTTAACTTAA	2	0	0	0.116169	0	0	0.116169
miR7995	TCTCCACGTAGCAATTGATCCATT	4	0	0	0.232338	0	0	0.232338
miR7996	ATGTGGAATATGAAATTGAGGAA	1	7	0	0.0580844	0.394832	0	0.452916
miR7997	AGAGCTGCTCGGATGTTCAAA	24	24	43	1.39403	1.35371	2.11509	4.86282
miR7999	AACAGACCCGTATAATGCCCCGAC	0	0	6	0	0	0.295129	0.295129
miR8000	AACCAGGAAGACTGACACGAAGA	2	0	1	0.116169	0	0.0491881	0.165357
miR8002	TTTTTTGGATAATATGGATATA	8	0	0	0.464675	0	0	0.464675
miR8005	TTTAGAGTTTTAGGGTTTAGGTGT	158	12	0	9.17733	0.676854	0	9.85419
miR8006	TGAGTTTGTTGGACGACAGGGCAA	1376	67	16	79.9241	3.7791	0.787009	84.4902
miR8007	ATGTGGCACACTTTTTGGATTTCA	38	4	4	2.20721	0.225618	0.196752	2.62958
miR8008	ATTTCCAGAAAAGACGTCGCACAT	0	30	0	0	1.69214	0	1.69214
miR8011	AAAAGAAGAAGCCTCACGATCAAT	7	2	3	0.406591	0.112809	0.147564	0.666964
miR8013	AGAAGAAACGCATCCGCCAGAGAG	37	0	0	2.14912	0	0	2.14912
miR8014	ATTTTTCAAAATGTGATTGTATTT/ATAGAAACAATGTTGGATAAAC	0	1	1	0	0.0564045	0.0491881	0.105593
miR8015	TATAGGAATTAAAATGAAGACGT	16	0	0	0.92935	0	0	0.92935
miR8017	ACCAAGCGAAGCTGATCGTCTC	53	0	66	3.07847	0	3.24641	6.32489
miR8019	CAAAGAAGTGACCTGGTTGATG	245	1	1	14.2307	0.0564045	0.0491881	14.3363
miR8020	AATCCATTGGAGTAGTTGTATGTT	70	40	273	4.06591	2.25618	13.4283	19.7504
miR8022	TTGTAAATGAGATTGTTGACTTT	3	0	91	0.174253	0	4.47612	4.65037
miR8024	TTGAGAGGATTTGAGATTTTATT	0	0	5	0	0	0.24594	0.24594
miR8027	ATCTCTAGGATAAGTATTTTCGGAC	0	21	0	0	1.1845	0	1.1845
miR8029	AGCATTTTTCTTTTCTTGGACTGC	0	0	1	0	0	0.0491881	0.0491881
miR8030	TTAGGTTGTTCTTTGGTCTCGGTT	198	0	0	11.5007	0	0	11.5007
miR8031	TAAGACCTCAACAAAGACTTG	53	0	1	3.07847	0	0.0491881	3.12766
miR8032	ACTGTGTGATGTCGGTGTATTAGG	3	2	5	0.174253	0.112809	0.24594	0.533003
miR8033	TTCCAAAACAGCTGCAGAAAGAAT	1	10	2	0.0580844	0.564045	0.0983762	0.720506
miR8034	TTATGACAATACCTGCAGAAACAT	114	0	0	6.62162	0	0	6.62162
miR8035	TTCATACTTCATTTATCACTTATCT	0	0	2	0	0	0.0983762	0.0983762
miR8038	TCTTGGAGTACAAGTTGAGATCTC	2	0	0	0.116169	0	0	0.116169
miR8039	TTTCCTCATCTGAAGCATCATCATC	4	0	0	0.232338	0	0	0.232338
miR8040	CATATAATTGTATATATATGATCG	17	0	0	0.987434	0	0	0.987434
miR8041	GTCCTTTGCTATTTTATTGAT	10	11	2	0.580844	0.62045	0.0983762	1.29967
miR8043	TGATATAATTTGGATTTGGATCGC	0	0	3	0	0	0.147564	0.147564
miR8044	TTTCAAATGTGGCTGGACGAT	0	34	73	0	1.91775	3.59073	5.50848
miR8045	TGGATAGTTTGAGGTTTGTTT	3008	6692	6816	174.718	377.459	335.266	887.443
miR8048	AATAGGTACATGCTAATGATGACA	8	2	7	0.464675	0.112809	0.344317	0.921801
miR8049	CATGGACTCATGCAAGATGCA	4	0	0	0.232338	0	0	0.232338
miR8050	ACAAGTAGAATCAAGGTCAA	0	0	7	0	0	0.344317	0.344317
miR8051	TGTATTGGTAGAGAAGAGTCA	6	69	4	0.348506	3.89191	0.196752	4.43717
miR810	TCAACACCGATATCGTCGC	0	9	0	0	0.507641	0	0.507641
miR812	AAATGGATCAAGTCAACGTTGGAC	18	2	8	1.04552	0.112809	0.393505	1.55183
miR8122	TGAATGGAAAATTTGGTGGAAAG	5	0	35	0.290422	0	1.72158	2.012
miR8124	AGTTGGATCTTGGGCCGGG	1	39795	0	0.0580844	2244.62	0	2244.68
miR8125	CCGGAAAGAATGGGAGAGTGA	1	6	5	0.0580844	0.338427	0.24594	0.642452
miR8126	TCTGAATCAGATTCTGCAT	0	24	0	0	1.35371	0	1.35371
miR8127	GCAGACTGTGGCATACCCTCTTGA	5	0	4	0.290422	0	0.196752	0.487174
miR8130	GGGTTCCTTGTGGTCGAAGGAC	0	0	2	0	0	0.0983762	0.0983762
miR8131	AACAACTCAAGCTTAAGCGGAACT	0	1	0	0	0.0564045	0	0.0564045
miR8132	TCCAACGTATGGGCTGACCGGCAA	0	9	0	0	0.507641	0	0.507641
miR8133	TCGGACTGGCGAGACGTCCAGAAG	8	0	0	0.464675	0	0	0.464675
miR8134	TGAAGAATTTTGGGAGGATGA	26	17	56	1.51019	0.958877	2.75453	5.2236
miR8135	CGTGATTTTGCAGTGTTTGAT	0	151	296	0	8.51709	14.5597	23.0768
miR8136	AAAAGTGGACTTGGGTATA	161	0	4	9.35158	0	0.196752	9.54834
miR8138	TAACGAAGTGGTAACAAAAGGATA	1	0	2	0.0580844	0	0.0983762	0.156461
miR8139	TCCGGCTGAGGGGGGGTGTTGAAC	4	0	6	0.232338	0	0.295129	0.527466
miR8141	TAGGAATACTAGTAGGCTGCAT	26	240	299	1.51019	13.5371	14.7072	29.7545
miR8142	TGAGGTAGTAGATTGTAAAGTT	1	0	421	0.0580844	0	20.7082	20.7663
miR8143	GAAGACTAGTGGAAGCATCAGGTA	56	1	0	3.25273	0.0564045	0	3.30913
miR8144	AACAAGTAAGAACAGTAGAAAGGA	23	1	15	1.33594	0.0564045	0.737821	2.13017
miR8145	ATAAACAAGAAGAAGACACCCATT	2	0	0	0.116169	0	0	0.116169
miR8146	ACGGAAGACGTAGTATATAGCCAA	6	6	12	0.348506	0.338427	0.590257	1.27719
miR8147	ACTGAATACATGATGAATTTTGCA	1	3	5	0.0580844	0.169214	0.24594	0.473238
miR8148	TGCTGAGTTTCTGACGTGGCAT	10	1	300	0.580844	0.0564045	14.7564	15.3937
miR815	GAAGGGGATTGGAGTAGATTGGGG	50	60	102	2.90422	3.38427	5.01718	11.3057
miR8150	AAAACTGAAGGCAGATGATAGTGCG	1	0	0	0.0580844	0	0	0.0580844
miR8151	TGGATAGGAGTAGCGACAGATA	10	567	142	0.580844	31.9814	6.98471	39.5469
miR8152	TGGATGCGAGCGTGGCCCAT	0	5	6	0	0.282023	0.295129	0.577151
miR8153	TACTGTCAGAGACGTATTCGGCAC	2	0	0	0.116169	0	0	0.116169
miR8154	CGAGGAGGAAGATGAAGACGG	134	11	2	7.78331	0.62045	0.0983762	8.50213
miR8155	ATCGTAACCTGGCTCTGATACCA	145	413	335	8.42223	23.2951	16.478	48.1953
miR818	AAGTCACTTATTTTGGGACGG	1292	38	115	75.045	2.14337	5.65663	82.845
miR820	TCGGATCGTGGATGGACCGAC	0	3	2	0	0.169214	0.0983762	0.26759
miR821	AATCTCAAGCAAAAAAGTTGTAG	1	0	0	0.0580844	0	0	0.0580844
miR822	ATGTAGACGAGTTGTTTTT	0	4	0	0	0.225618	0	0.225618
miR823	TGGTTGGTGATGCAACTAGAGGAT	3	0	8	0.174253	0	0.393505	0.567758
miR824	TAGGCATTATGTGAGAATGGA	0	1	49	0	0.0564045	2.41022	2.46662
miR825	TCCAAGACCGACGCTCGAAGAAGA	1	4	8	0.0580844	0.225618	0.393505	0.677207
miR827	TTAGATGACCATCAGCAAACA	105	271	390	6.09886	15.2856	19.1834	40.5678
miR828	GAAGATCTGCATATGAGCAAGCAA	5955	0	1	345.892	0	0.0491881	345.942
miR829	CAAATCAAGTGCATCAAGGAC	13	5	7	0.755097	0.282023	0.344317	1.38144
miR830	TCTTCTCAAATAGTTAGACGTT	0	13	5	0	0.733259	0.24594	0.979199
miR831	ATGAAGAGAAAGGAGATAGAGA	315	6	378	18.2966	0.338427	18.5931	37.2281
miR832	TCTGGGATTGGGGAAGCGAAA	0	3	0	0	0.169214	0	0.169214
miR833	TGTTTGTTTGGATCGGCTAGT	0	1	96	0	0.0564045	4.72206	4.77846
miR834	CGTAGCAGTAGCGCTGGTATA	297	29	84	17.2511	1.63573	4.1318	23.0186
miR835	AGAAGAAGATCGCAGGAACAG	7	0	20	0.406591	0	0.983762	1.39035
miR837	AAACGAAAAGAAACTAGCATGGAT	3	0	11	0.174253	0	0.541069	0.715322
miR838	ATGCAAGAATAGAGAGAGAAAGCC/TGGAAGAATGAGAAGCAACAGCA	4	6	6	0.232338	0.338427	0.295129	0.865893
miR839	GAAGCAGTGAGAGGATGGATGAAT	115	2	8	6.6797	0.112809	0.393505	7.18602
miR840	ACACTAAAGGACTACATACAAAGC	112	0	1086	6.50545	0	53.4183	59.9237
miR842	TCATGCCCAGTCCGTCATCGC	0	0	1	0	0	0.0491881	0.0491881
miR843	ATTTAGGATCGAGCTTGATGTGGA	0	90	287	0	5.07641	14.117	19.1934
miR844	AGAAGTACAAGTAGATGGCTC	1	12	2	0.0580844	0.676854	0.0983762	0.833315
miR845	TGGCTCTGATACCAACTTGTGACG	74	78	116	4.29824	4.39955	5.70582	14.4036
miR846	TTTGATTGAAGTGTTGACATT	19	0	20	1.1036	0	0.983762	2.08736
miR847	TCTTGATCAAGAAGGAATAGATA	6	2	4	0.348506	0.112809	0.196752	0.658068
miR848	TCACATGGGACTAAAAGAAA	116	0	311	6.73779	0	15.2975	22.0353
miR849	TAACGAAAACATTGGTGAGAA	1	0	29	0.0580844	0	1.42645	1.48454
miR850	TCAAGTGTCCGGACTACCACAAAG	0	0	13	0	0	0.639445	0.639445
miR851	ATGTGGGTGGATCAAAGACGACAC	84	2	1	4.87909	0.112809	0.0491881	5.04108
miR852	AGGACAAAGGCCGCTTTCTTTAAT	0	0	35	0	0	1.72158	1.72158
miR853	AACCGGAACTAGGGGCAGCAGCAC	0	0	23	0	0	1.13133	1.13133
miR854	GAAGGAGAAGGAGGAGGAG	161	724	1853	9.35158	40.8369	91.1455	141.334
miR855	ACAAAATCAATCAAGGAAAAGGAA	36	5	7	2.09104	0.282023	0.344317	2.71738
miR856	TCGATGATATTGTGTAGTATAAA	90	0	0	5.22759	0	0	5.22759
miR857	TTTGTATGTTTGATGTTGTAT	2	5	2	0.116169	0.282023	0.0983762	0.496568
miR858	GGTCGTAGAACACAAACGAAGAT	203	9	2	11.7911	0.507641	0.0983762	12.3971
miR860	AAATAGATTAGGACTAGGTAT	0	11	870	0	0.62045	42.7936	43.4141
miR861	CACATATGGAGAAATATGCTCTAA	6	0	0	0.348506	0	0	0.348506
miR862	GCATGGATGCATTTGAAGGAC	39	9	39	2.26529	0.507641	1.91834	4.69127
miR863	TTGAGAACAAGAGAGACATACAT	15	0	289	0.871266	0	14.2154	15.0866
miR864	TAAGTATCGATTGACTTCACA	1	0	0	0.0580844	0	0	0.0580844
miR866	TCAAGAAGACGGGATTTTGTTACA	0	25	0	0	1.41011	0	1.41011
miR867	TTGAACTGGGTTATTAGCGAT	0	0	87	0	0	4.27936	4.27936
miR868	CTTCTTTGTGATGATAATGCC	0	1	0	0	0.0564045	0	0.0564045
miR869	TCTGTGTTGGAGATAGTTGGA	3	1	0	0.174253	0.0564045	0	0.230658
miR893	ATGGGACTTGGCTGGAAA	0	0	74	0	0	3.63992	3.63992
miR894	GTTTCACGTCGGGTTCACCA	6382	17790	40016	370.695	1003.44	1968.31	3342.44
miR895	TAGCTTAGTCGATGGCTGATGGTA	303	0	0	17.5996	0	0	17.5996
miR897	ATGATCAAGTTGGAGACTCAAAA	9	3	22	0.522759	0.169214	1.08214	1.77411
miR900	TTGTTCTTGTGCCTGCGGTAG	1	2	5	0.0580844	0.112809	0.24594	0.416834
miR902	AGAAGGTATGCAACATGAGAA	246	21	52	14.2888	1.1845	2.55778	18.031
miR904	TCTGTCAACTTTAGGGGCAA	0	0	41	0	0	2.01671	2.01671
miR906	GCGGTTGGTGGGCATGGATGCAGC	1	0	0	0.0580844	0	0	0.0580844
miR907	TCTTCTGTCGAGCGTTGGATC	0	2	0	0	0.112809	0	0.112809
miR908	TGAAGGTTTGTATAGCAGGATGAC	1075	6	0	62.4407	0.338427	0	62.7791
miR909	ATGCACAACATGATCGTGAATGA	0	41	14	0	2.31259	0.688633	3.00122
miR911	ATAATGTAGTACGGCGTTT	0	7	0	0	0.394832	0	0.394832
miR913	ACGAACTCGCAGGTGAGACAAGG	0	1	2	0	0.0564045	0.0983762	0.154781
miR914	CGGGCGGCGGAATCCGATGGT	277	0	1	16.0894	0	0.0491881	16.1386
miR915	TGGCCAATACAGGCTAGTCGTTGC	4	0	0	0.232338	0	0	0.232338
miR916	CCGAAGGTCGTCGGTTCAAATCC	0	436	193	0	24.5924	9.4933	34.0857
miR918	TACCTGAACGCGGACATTGGA	4	1	0	0.232338	0.0564045	0	0.288742
miR919	TGACGAGGAGGACATCGCCAGCT	0	0	6	0	0	0.295129	0.295129
miR946	TTTGGATGAGAGGGTTAGAT	0	29	1136	0	1.63573	55.8777	57.5134
miR948	TGTGGTCGTGGGTTCGGG	141	606	214	8.1899	34.1812	10.5263	52.8973
miR950	TCTGTCCACGGTGTAGTTTA	0	0	5	0	0	0.24594	0.24594
miR951	TTTATGGACGTCTGGACCACC	2	0	0	0.116169	0	0	0.116169
miR952	AACGAGGATCCATTGGAG	451	8893	2876	26.1961	501.606	141.465	669.267

## Sheet: Sheet2
Novel_miRNA_name	Novel_miRNA_sequence	READs
		10 DPA	1 DAG	5 DAG					Total RPM
novel_mir_160	ACACACATGAACCGGATACTA	23778	16814	38803		1381.13	948.386	1908.65	4238.16
novel_mir_182	TGAGGAAGGACTGCATCATCT	658	30024	38087		38.2195	1693.49	1873.43	3605.14
novel_mir_186	TTGGACGTGGAGGTGCAGCTG	748	2427	10838		43.4471	136.894	533.1	713.441
novel_mir_140	GAGGGCGGCGATAACATTTTC	4456	3417	2824		258.824	192.734	138.907	590.465
novel_mir_176	GTGGACGTGCCAGAGTGGTTA	767	5181	1705		44.5507	292.232	83.8657	420.648
novel_mir_177	TCTCGCGAGCAACGGATGAATC	1106	431	782		64.2413	24.3104	38.4651	127.017
novel_mir_173	TAAGCAGAAACGCCACGGACT	195	447	756		11.3265	25.2128	37.1862	73.7255
novel_mir_119	TCTTGACCTTGCAAGACCTTT	223	321	528		12.9528	18.1059	25.9713	57.03
novel_mir_197	ATCTGAGCAGCTCTTGGCAAA	69	155	463		4.00782	8.7427	22.7741	35.5246
novel_mir_24	TTTGCTGAGAGCTGCTCGGAT	74	193	354		4.29824	10.8861	17.4126	32.5969
novel_mir_43	AAGGAGAATGTATACCCACCT	131	124	346		7.60905	6.99416	17.0191	31.6223
novel_mir_150	AACGAGCTGCATAACGTCCATC	125	107	214		7.26055	6.03529	10.5263	23.8221
novel_mir_145	TTGGACTGAAGGGTGCTCCCT	63	181	94		3.65932	10.2092	4.62368	18.4922
novel_mir_114	GATCGTGCTGTGACAGTTTCACT	9	91	173		0.522759	5.13281	8.50954	14.1651
novel_mir_64	CGGTATTGGTGCGGTTCAATC	168	39	15		9.75818	2.19978	0.737821	12.6958
novel_mir_135	TTCCACAGCTTTCTTGAACTG	84	41	92		4.87909	2.31259	4.5253	11.717
novel_mir_51	AGGTCATGCTGGAGTTTCATC	41	49	120		2.38146	2.76382	5.90257	11.0479
novel_mir_61	TGCTCACTGCTCTTCCTGTCATC	16	62	126		0.92935	3.49708	6.1977	10.6241
novel_mir_141	GAATGACGCCGGGTCCGAAAG	54	14	115		3.13656	0.789664	5.65663	9.58285
novel_mir_56	GCAGCACCACCAAGATTCACA	10	12	141		0.580844	0.676854	6.93552	8.19322
novel_mir_77	TCTACAAGGTTAAGACTCGTT	29	24	85		1.68445	1.35371	4.18099	7.21914
novel_mir_15	TTAATATGGATTAGAGGGAGT	16	32	43		0.92935	1.80495	2.11509	4.84938
novel_mir_58	TGCATGGTAGATAATTTGGTG	6	18	69		0.348506	1.01528	3.39398	4.75777
novel_mir_35	GGAATGTTGTCTGGTTGGAGA	24	27	33		1.39403	1.52292	1.62321	4.54015
novel_mir_16	TACATTGATCATCATAGGCGT	49	15	16		2.84613	0.846068	0.787009	4.47921
novel_mir_172	ATAAATAAGTGACGTGGTTTT	16	10	49		0.92935	0.564045	2.41022	3.90361
novel_mir_7	TCTTATTTAGGGGTTTTCGGT	16	20	34		0.92935	1.12809	1.67239	3.72984
novel_mir_149	ACAATCGAGGAGCTCGTGGCA	25	21	24		1.45211	1.1845	1.18051	3.81712
novel_mir_49	ACTAATATGGAACGTAGGGAG	14	16	38		0.813181	0.902473	1.86915	3.5848
novel_mir_92	AATGGCCTTTGACTGGACGGA	12	35	20		0.697013	1.97416	0.983762	3.65493
novel_mir_90	AATATGGATCGAAGGGAGTAT	10	22	32		0.580844	1.2409	1.57402	3.39576
novel_mir_201	ATACGTTATGGTGCGAGCTAC	6	14	44		0.348506	0.789664	2.16428	3.30245
novel_mir_107	TTTGCGCACAACGGAGGAACC	25	10	10		1.45211	0.564045	0.491881	2.50804
novel_mir_125	ACACTTATTATGGATTGGAGGT	6	14	23		0.348506	0.789664	1.13133	2.2695
novel_mir_161	TATATGTTGGATCATTGAGGA	10	14	17		0.580844	0.789664	0.836197	2.2067
novel_mir_95	GCGACTGCGGCGGGAGCAAAA	10	9	17		0.580844	0.507641	0.836197	1.92468
novel_mir_104	TAAAATTTTAGGTCGGGCTAC	7	16	10		0.406591	0.902473	0.491881	1.80094
novel_mir_9	TTTGAACATTCGAGGAGCTCA	7	9	14		0.406591	0.507641	0.688633	1.60286
novel_mir_159	TTTCGGAGTTGAGGGGGTTAA	7	11	8		0.406591	0.62045	0.393505	1.42055
novel_mir_123	ACATAAATACTTGTAGTTGGG	5	10	8		0.290422	0.564045	0.393505	1.24797
novel_mir_96	CGGGACCTGTATGGGCCACCA	320	0	3192		18.587	0	157.008	175.595
novel_mir_21	AATGATGGCTAATGGTACACC	847	757	0		49.1975	42.6982	0	91.8957
novel_mir_237	AATTGACAACCTAGAACTACG	0	654	492		0	36.8886	24.2005	61.0891
novel_mir_62	AGATCATGCTGCAGCTTCATT	541	0	417		31.4236	0	20.5114	51.9351
novel_mir_169	GGAATGTTGTCTGGCTCGGGG	614	253	0		35.6638	14.2703	0	49.9342
novel_mir_205	TCACAGATAATGGTGGCCCCTG	776	16	0		45.0735	0.902473	0	45.976
novel_mir_273	GCTCACTCCTCTTTCTGTCAGC	0	98	685		0	5.52765	33.6938	39.2215
novel_mir_153	CTCGGCGGGGCAGCGTGCAGA	181	601	0		10.5133	33.8991	0	44.4124
novel_mir_137	AGACAGGGTTGTGAAGAGGTT	52	0	204		3.02039	0	10.0344	13.0548
novel_mir_117	TGCCTGGCTCCCTGTATGCCA	24	173	0		1.39403	9.75799	0	11.152
novel_mir_84	AGTGTCTCTGAGAAAACAAGCGC	81	0	81		4.70483	0	3.98424	8.68907
novel_mir_82	TTTTGATTTGAAATTGTGTGGCG	36	0	125		2.09104	0	6.14851	8.23955
novel_mir_265	GCTCACTTCTCTCTCTGTCAGC	0	62	87		0	3.49708	4.27936	7.77645
novel_mir_116	ATTGGTATGGATCGGAGAGGG	81	32	0		4.70483	1.80495	0	6.50978
novel_mir_294	TCTCCCCCTACCTGGCGCGCCA	0	38	75		0	2.14337	3.68911	5.83248
novel_mir_175	AACCTGGAACGATACGTCTGA	92	0	16		5.34376	0	0.787009	6.13077
novel_mir_257	GTGGGGCCAAATTATTACGGTG	0	29	69		0	1.63573	3.39398	5.02971
novel_mir_206	GGGGCGGTGGCGCAGTTGGC	14	0	76		0.813181	0	3.73829	4.55148
novel_mir_243	ATCATGCGATCCTTTTGGAAG	0	51	31		0	2.87663	1.52483	4.40146
novel_mir_272	AATTAATTTGGATCAGAGGGG	0	30	49		0	1.69214	2.41022	4.10235
novel_mir_181	CTTATTATGGATCTGAGGGAG	20	0	46		1.16169	0	2.26265	3.42434
novel_mir_304	TTACATTTGTGGAAGTCGTGA	0	12	53		0	0.676854	2.60697	3.28382
novel_mir_222	TCCGTCCGGAAATACTTGCCC	0	12	51		0	0.676854	2.50859	3.18545
novel_mir_323	TCCTGTAGCGAGCGTCTGCCGG	0	12	49		0	0.676854	2.41022	3.08707
novel_mir_250	AGAGCACACGTGGAAGGTCTA	0	8	46		0	0.451236	2.26265	2.71389
novel_mir_311	TAGCCAAGAATGACTTGCCTA	0	18	35		0	1.01528	1.72158	2.73686
novel_mir_224	GCTTCCGTAGCATAGTGGTATTG	0	32	18		0	1.80495	0.885386	2.69033
novel_mir_178	TTCGATTGTTCAGGAAAGATA	25	20	0		1.45211	1.12809	0	2.5802
novel_mir_71	AATTAATTTGGATCGGAGAGC	20	23	0		1.16169	1.2973	0	2.45899
novel_mir_245	GTGGCGGTAGGCATACACACC	0	21	22		0	1.1845	1.08214	2.26663
novel_mir_39	CGGAAAAGCGTAGTTTGCCGG	16	0	23		0.92935	0	1.13133	2.06068
novel_mir_174	TTAGTGACGTGAGGATAGCAA	16	22	0		0.92935	1.2409	0	2.17025
novel_mir_129	AGTAAATAAAAACGGATGGAG	11	0	24		0.638928	0	1.18051	1.81944
novel_mir_157	AAATATAAGACGTTGGGGCAG	9	0	25		0.522759	0	1.2297	1.75246
novel_mir_10	GCTGATGATGAGCTTACTCGG	9	0	25		0.522759	0	1.2297	1.75246
novel_mir_105	TCACAAGACGTAGAAGGGAGA	6	0	25		0.348506	0	1.2297	1.57821
novel_mir_307	AGCTAGCTAGCTAGGCGGGTG	0	7	24		0	0.394832	1.18051	1.57535
novel_mir_65	TTTTGGATGGAGATTAGATGG	12	18	0		0.697013	1.01528	0	1.71229
novel_mir_295	TGCAGATCGTCAAGGACATAA	0	11	18		0	0.62045	0.885386	1.50584
novel_mir_213	TCTGTTGGAGCTGTTCGGCGT	0	12	16		0	0.676854	0.787009	1.46386
novel_mir_306	ATGGCTGAAACGACATTGTCA	0	10	18		0	0.564045	0.885386	1.44943
novel_mir_238	TCAATTAATTTGGATCAGAGG	0	13	15		0	0.733259	0.737821	1.47108
novel_mir_286	GGCCCCTACCTGGCGCGCCA	0	14	13		0	0.789664	0.639445	1.42911
novel_mir_88	TTTTTTTAGATCTACAGGGA	12	14	0		0.697013	0.789664	0	1.48668
novel_mir_317	TTTTCGATGGCAGTTTTAGTG	0	7	18		0	0.394832	0.885386	1.28022
novel_mir_12	TGTTGAACTAAGGAGGGTCAG	8	16	0		0.464675	0.902473	0	1.36715
novel_mir_234	TCTGTACCGGAATACTTGTAG	0	9	15		0	0.507641	0.737821	1.24546
novel_mir_249	TGAAGCTGCAGCATGATCTGA	0	8	15		0	0.451236	0.737821	1.18906
novel_mir_285	CACGTGATTGATGAAGAGGAAGA	0	9	13		0	0.507641	0.639445	1.14709
novel_mir_241	AGTATTTCGGTACAGAGGTAG	0	6	16		0	0.338427	0.787009	1.12544
novel_mir_112	TTCCGTCGTAGTCTAGGTGGTT	6	0	16		0.348506	0	0.787009	1.13552
novel_mir_228	CCGTTTTGCGGGGTCTGCTCGGC	0	11	12		0	0.62045	0.590257	1.21071
novel_mir_32	TAAAGTGATAGTTTGTAGGCA	8	13	0		0.464675	0.733259	0	1.19793
novel_mir_79	TTATATATAGGAACAGACGGTG	15	0	6		0.871266	0	0.295129	1.16639
novel_mir_163	AACGTTTGGATCTTAGGCATG	13	7	0		0.755097	0.394832	0	1.14993
novel_mir_52	ATCATGACTGACAGCCTCATT	10	10	0		0.580844	0.564045	0	1.14489
novel_mir_280	AAGTATTTTCAGACGGAGGTAGT	0	10	10		0	0.564045	0.491881	1.05593
novel_mir_72	TGGCAAAGAAGGAACATTGAC	10	9	0		0.580844	0.507641	0	1.08848
novel_mir_138	AATTAATATGGATCGGGGGAA	5	0	14		0.290422	0	0.688633	0.979055
novel_mir_158	AAGCGCGGGCACACTACATTG	11	8	0		0.638928	0.451236	0	1.09016
novel_mir_291	ACATTTGTGGAAGCCGTGGCA	0	9	9		0	0.507641	0.442693	0.950334
novel_mir_244	TTTGTCCACTGGAAAAGACTTC	0	7	11		0	0.394832	0.541069	0.935901
novel_mir_239	ACATTTAGGACCCGCGGTGAA	0	6	11		0	0.338427	0.541069	0.879496
novel_mir_50	ATTATTTTGATACGGAGGGAG	6	0	11		0.348506	0	0.541069	0.889575
novel_mir_87	TCTACTCCTGTGTGAAGTTTC	10	6	0		0.580844	0.338427	0	0.919271
novel_mir_240	TTTGGAAATTGCAGTGGCGTT	0	6	10		0	0.338427	0.491881	0.830308
novel_mir_89	TTCTCAAATCTTATCCAGACA	5	0	10		0.290422	0	0.491881	0.782303
novel_mir_5	CCTACATTATGGGACTGAGGA	9	0	6		0.522759	0	0.295129	0.817888
novel_mir_27	GAGGCGGGCGGCCGCAGCGGCG	9	5	0		0.522759	0.282023	0	0.804782
novel_mir_275	TCAATTAATTCGGATCGGAGG	0	5	9		0	0.282023	0.442693	0.724715
novel_mir_221	TCGAAATAACATTTGTGGAAG	0	7	8		0	0.394832	0.393505	0.788336
novel_mir_212	TTTTCTATGAACTTGGTCAAA	0	5	8		0	0.282023	0.393505	0.675527
novel_mir_330	AAGGGATTGAAGGGAAACGGAGG	0	6	6		0	0.338427	0.295129	0.633556
novel_mir_151	TATTATTGAATCGGAGGGAGT	6	0	5		0.348506	0	0.24594	0.594447
novel_mir_350	TAATGATGGCTAATGGTACACC	0	0	4952		0	0	243.579	243.579
novel_mir_75	AAAGTCGAGGTGGATCAGGTA	4697	0	0		272.822	0	0	272.822
novel_mir_223	GTGGCTGTAGTTTAGTGGTGAG	0	2386	0		0	134.581	0	134.581
novel_mir_59	TCCATTGTCGTCCAGCCCGGTTA	1911	0	0		110.999	0	0	110.999
novel_mir_183	AACTTGTAGAGGTGATTTGGT	1650	0	0		95.8392	0	0	95.8392
novel_mir_327	GGCAAGCTGTCCTTGGCTAC	0	1006	0		0	56.743	0	56.743
novel_mir_192	CGCGATCTCATGGCTGCGATGGT	824	0	0		47.8615	0	0	47.8615
novel_mir_189	TTGCGTGTGCTCGTTGACGATG	770	0	0		44.725	0	0	44.725
novel_mir_86	ATGGGCAGAACACAACAGTGG	592	0	0		34.386	0	0	34.386
novel_mir_11	TGGAGGTGTGAATGGTGTCAT	550	0	0		31.9464	0	0	31.9464
novel_mir_268	GCAGATGATGAGACATGAGTT	0	547	0		0	30.8533	0	30.8533
novel_mir_113	GCTCACTCCTCTTTCTGTCAGCC	445	0	0		25.8475	0	0	25.8475
novel_mir_424	ACGACAAGATATTGGACAGCGA	0	0	430		0	0	21.1509	21.1509
novel_mir_398	GCGTGCAAGGAGCCAAGCATG	0	0	342		0	0	16.8223	16.8223
novel_mir_91	TTAGAGTTTGTAGCAATTGGCTT	281	0	0		16.3217	0	0	16.3217
novel_mir_23	AGGGTCGTGCGTTGGAGTTGGCC	214	0	0		12.4301	0	0	12.4301
novel_mir_247	GTTCAATAAAGCTGTGGGAAA	0	212	0		0	11.9578	0	11.9578
novel_mir_40	TGCTGCAAGATGCTGAAGATGCT	217	0	0		12.6043	0	0	12.6043
novel_mir_392	GCTCACTGCTCTATCTGTCAGC	0	0	177		0	0	8.70629	8.70629
novel_mir_99	GAGGAGTACTTGGTGTGGATATT	172	0	0		9.99051	0	0	9.99051
novel_mir_313	TTGAAGATTAGGTGGCGGCG	0	130	0		0	7.33259	0	7.33259
novel_mir_44	GGGAAGTAGACGGTGAGCGGCCA	128	0	0		7.4348	0	0	7.4348
novel_mir_253	TTCATCGGTGAGTAAGGTCCA	0	106	0		0	5.97888	0	5.97888
novel_mir_302	TGTTGGCTCGACTCACTCAGA	0	90	0		0	5.07641	0	5.07641
novel_mir_48	ATTGAACAGTAGAAGGCAGAAAA	89	0	0		5.16951	0	0	5.16951
novel_mir_101	TGCAGATGATGAGACATGAGTT	81	0	0		4.70483	0	0	4.70483
novel_mir_120	TGAGACAGGCGGTCGTGGCAC	80	0	0		4.64675	0	0	4.64675
novel_mir_53	TGCTCGGATACGTAAGGTGCATG	78	0	0		4.53058	0	0	4.53058
novel_mir_419	CGACCCCTACCTGGCGCGCCA	0	0	75		0	0	3.68911	3.68911
novel_mir_190	TCGGTCTTTTAATAGTAGGTATA	73	0	0		4.24016	0	0	4.24016
novel_mir_343	TGCACTCGAACGAGAAACTGCA	0	0	69		0	0	3.39398	3.39398
novel_mir_1	AGCTCTGTGGTTCTACGTGCA	67	0	0		3.89165	0	0	3.89165
novel_mir_102	GCGGACGTGCCGGCTTCGTTAGG	63	0	0		3.65932	0	0	3.65932
novel_mir_420	AAAGGAGAACGTATACTCACC	0	0	62		0	0	3.04966	3.04966
novel_mir_188	AGGAGTTCGACAACCTGGCTGTT	61	0	0		3.54315	0	0	3.54315
novel_mir_329	TGGTATTGTCTCGGCTCATG	0	61	0		0	3.44068	0	3.44068
novel_mir_211	GCTGATGATGAGCTTACTCGGA	0	59	0		0	3.32787	0	3.32787
novel_mir_399	AGGTGTCATCCCGCCTGAACA	0	0	57		0	0	2.80372	2.80372
novel_mir_251	GGAGTGTCTCTGAGAAAACAAG	0	56	0		0	3.15865	0	3.15865
novel_mir_136	GCGCAGAGTTTTGTAGGACATTA	52	0	0		3.02039	0	0	3.02039
novel_mir_85	ACGGTCACTGAATACGCAAAG	39	0	0		2.26529	0	0	2.26529
novel_mir_436	AATAAGCTGGGTAGAGGGCAAC	0	0	38		0	0	1.86915	1.86915
novel_mir_67	TTCGGAAAGGAAAAAAACGAGTT	36	0	0		2.09104	0	0	2.09104
novel_mir_433	TTAGTGACGTGAGGATAGCA	0	0	34		0	0	1.67239	1.67239
novel_mir_226	AGGCGACATGTTGTAGTTGAC	0	36	0		0	2.03056	0	2.03056
novel_mir_170	TTTTATTGTGGGATGGAGGGA	33	0	0		1.91678	0	0	1.91678
novel_mir_37	TCTTCAGAAGAACATGGCATT	33	0	0		1.91678	0	0	1.91678
novel_mir_55	GCTAACTTTAGCCTCATCTGACC	33	0	0		1.91678	0	0	1.91678
novel_mir_38	TCGGAGGTGAAGACATCGGGG	33	0	0		1.91678	0	0	1.91678
novel_mir_266	TTTAATCAACGTGGACGACTG	0	32	0		0	1.80495	0	1.80495
novel_mir_395	TCGCTCAGGAACGACGGCGGG	0	0	30		0	0	1.47564	1.47564
novel_mir_248	AAGCGATAGTTTGTAGGCATG	0	30	0		0	1.69214	0	1.69214
novel_mir_242	ATGACACTTACTTTGGGACGG	0	30	0		0	1.69214	0	1.69214
novel_mir_410	TTTGGATTGAAGGGAGTATT	0	0	29		0	0	1.42645	1.42645
novel_mir_339	AGGCGGTCACCTTGGCTAGC	0	0	29		0	0	1.42645	1.42645
novel_mir_423	TGTGAGATATGTGCAACCATGA	0	0	28		0	0	1.37727	1.37727
novel_mir_252	AATTAATATGGATCGAAGGGA	0	28	0		0	1.57933	0	1.57933
novel_mir_30	AGGACGAGGAGATGGAGAGGA	28	0	0		1.62636	0	0	1.62636
novel_mir_147	AGGCGACATGTTGTAGTTGACAA	26	0	0		1.51019	0	0	1.51019
novel_mir_418	CTTGGTGATGGAACGTGTGAT	0	0	26		0	0	1.27889	1.27889
novel_mir_325	AACACTTATCTTGGGACGGAG	0	25	0		0	1.41011	0	1.41011
novel_mir_380	ATTTTCGGACGGAGGAGGTAT	0	0	25		0	0	1.2297	1.2297
novel_mir_297	TCTGCTGTAGAAAAATAGGCA	0	25	0		0	1.41011	0	1.41011
novel_mir_81	CACGACGACCGACGGTGGGGTGG	24	0	0		1.39403	0	0	1.39403
novel_mir_391	AAAGTTTGGAAATTTGCGGTG	0	0	24		0	0	1.18051	1.18051
novel_mir_314	AGGGAGAGATGTGGCGGCGCAGA	0	24	0		0	1.35371	0	1.35371
novel_mir_337	TCTGGAGGTGTGAATGGTGTC	0	0	24		0	0	1.18051	1.18051
novel_mir_148	AGGTCTCCGGAACCATTCGTCTT	23	0	0		1.33594	0	0	1.33594
novel_mir_6	GAGGTAGAAGAAGATGAACAGAA	23	0	0		1.33594	0	0	1.33594
novel_mir_443	AGGGAGAGATGTGGCGGCGCA	0	0	23		0	0	1.13133	1.13133
novel_mir_139	ACGGATGTTTGTGGACAGGTG	22	0	0		1.27786	0	0	1.27786
novel_mir_274	TTCTGACAAGTGGGGCCTCAT	0	22	0		0	1.2409	0	1.2409
novel_mir_13	AGGACCGCGTTGGAGAAGCA	22	0	0		1.27786	0	0	1.27786
novel_mir_373	TATTTCATCGTCAGATTTCAC	0	0	21		0	0	1.03295	1.03295
novel_mir_384	TTTTTTTAGATCTACAGGGAG	0	0	21		0	0	1.03295	1.03295
novel_mir_111	TAATGTAGTAGTTGGATAAAAGT	21	0	0		1.21977	0	0	1.21977
novel_mir_20	TACTAGAAAATGATGGCTCTAC	20	0	0		1.16169	0	0	1.16169
novel_mir_279	GTTCTCTTCAAGCACTTCAGG	0	20	0		0	1.12809	0	1.12809
novel_mir_352	ATATTCAATGTCGGGCGAGCC	0	0	20		0	0	0.983762	0.983762
novel_mir_445	ATGCGGGCTCTGTTCTGGCCGGA	0	0	19		0	0	0.934574	0.934574
novel_mir_162	TGCAGTGGCATATGCAACTCT	19	0	0		1.1036	0	0	1.1036
novel_mir_66	GCAGAGGTTGGATGTAATTGATA	19	0	0		1.1036	0	0	1.1036
novel_mir_203	TCAACGGGCAGCTCGGCCAATA	19	0	0		1.1036	0	0	1.1036
novel_mir_193	TTAGCTAAAGGGATGGGACATAA	19	0	0		1.1036	0	0	1.1036
novel_mir_14	ATGTGTGTTAGTCGGCGCTTC	18	0	0		1.04552	0	0	1.04552
novel_mir_446	CAAGGTCAGGACCTGGTGGCGC	0	0	18		0	0	0.885386	0.885386
novel_mir_60	TCACCCAGGATGCAGAATAGGTT	18	0	0		1.04552	0	0	1.04552
novel_mir_263	ACAATTGATATGGATCGGAGG	0	18	0		0	1.01528	0	1.01528
novel_mir_227	TGTTTCAAGGATCATGGGTT	0	17	0		0	0.958877	0	0.958877
novel_mir_354	TTTTGGGACAGAGGAAGTATT	0	0	21		0	0	1.03295	1.03295
novel_mir_270	TGTTGGCATGGTTCAATCAAA	0	17	0		0	0.958877	0	0.958877
novel_mir_390	TAGATGTCGTTATGGAAATAC	0	0	17		0	0	0.836197	0.836197
novel_mir_73	TACTAGATTGGTTGATTGTTTGA	16	0	0		0.92935	0	0	0.92935
novel_mir_3	AAGACAAGAATTTGGGACGGA	16	0	0		0.92935	0	0	0.92935
novel_mir_416	GCGAAGCGCGGCTGTTGGAGATA	0	0	16		0	0	0.787009	0.787009
novel_mir_269	TCAAGACGGAGAGGAAAACAAGA	0	16	0		0	0.902473	0	0.902473
novel_mir_444	CTCGAGCTGTATGGGAGAGGAGA	0	0	16		0	0	0.787009	0.787009
novel_mir_199	CAGGTATGGGAGCATGTGCGGTT	16	0	0		0.92935	0	0	0.92935
novel_mir_46	TCTACCGAGCTGGATTTTGTA	15	0	0		0.871266	0	0	0.871266
novel_mir_132	TCTCTGGCGGTAGGATGTGTA	15	0	0		0.871266	0	0	0.871266
novel_mir_292	ACTGGATAGGAAGCATGCACACC	0	15	0		0	0.846068	0	0.846068
novel_mir_36	CTGATATTAGTTGAAGTAGCTCA	15	0	0		0.871266	0	0	0.871266
novel_mir_401	TATGAGCTTAGAAAACTGCAT	0	0	15		0	0	0.737821	0.737821
novel_mir_442	AGAAGATTTGGAACATGAAGAT	0	0	14		0	0	0.688633	0.688633
novel_mir_17	ATGGAAATTGCAGTAGTGGAT	14	0	0		0.813181	0	0	0.813181
novel_mir_376	TCAATTAATTAGGATTGGAGG	0	0	14		0	0	0.688633	0.688633
novel_mir_365	TGGTAGACAATTAGATGCGTG	0	0	14		0	0	0.688633	0.688633
novel_mir_430	TCGGTTCACTTTTGTAAGACG	0	0	14		0	0	0.688633	0.688633
novel_mir_271	CGCTATCTATCCTGAGCTCCA	0	14	0		0	0.789664	0	0.789664
novel_mir_191	AGACGGAGGGTGGAAGAAAGA	14	0	0		0.813181	0	0	0.813181
novel_mir_437	GCGTGCAAGGGGCCAAGCATG	0	0	14		0	0	0.688633	0.688633
novel_mir_347	ATTAATATGGACCGGAGGGAG	0	0	13		0	0	0.639445	0.639445
novel_mir_393	GCGGTGATGACAAATTTGTGGA	0	0	13		0	0	0.639445	0.639445
novel_mir_122	ACTGTGTTGTGACCGGATGCT	13	0	0		0.755097	0	0	0.755097
novel_mir_305	GTAGGGAGATGTCTACTGAGC	0	13	0		0	0.733259	0	0.733259
novel_mir_262	TGTGATTGAAATGACGATGGC	0	13	0		0	0.733259	0	0.733259
novel_mir_74	GATGATTTAGTAGATGTGTCGGT	13	0	0		0.755097	0	0	0.755097
novel_mir_333	TCCTAAATAATTGTAGTTGGA	0	0	13		0	0	0.639445	0.639445
novel_mir_349	CCGCGGTAGAACAGAACCCAC	0	0	12		0	0	0.590257	0.590257
novel_mir_448	CATGGTAGATAATTTGGTGTG	0	0	12		0	0	0.590257	0.590257
novel_mir_110	GGTAGGGCTGCAAACGAGTCGAG	12	0	0		0.697013	0	0	0.697013
novel_mir_76	CTGCGGAGTTGTGGAGGAGGC	12	0	0		0.697013	0	0	0.697013
novel_mir_26	ATCGGGAGACGATTGAGATGGTT	12	0	0		0.697013	0	0	0.697013
novel_mir_100	TGATCTTGATAGGGCATGATCTT	12	0	0		0.697013	0	0	0.697013
novel_mir_232	GAGGATTTGAGAGGATTGGGTGA	0	12	0		0	0.676854	0	0.676854
novel_mir_204	AACATGGAGGTTGATCATGCA	12	0	0		0.697013	0	0	0.697013
novel_mir_2	TGAACCGATGGACACAGTACTA	12	0	0		0.697013	0	0	0.697013
novel_mir_303	AGGGAGTAGTAGCATAGCATTTA	0	12	0		0	0.676854	0	0.676854
novel_mir_167	CCATGAGATCGCGATCCGACGGT	12	0	0		0.697013	0	0	0.697013
novel_mir_18	GAGGAGCAAGGGAAGTAGGAGTT	12	0	0		0.697013	0	0	0.697013
novel_mir_31	ACATTTTGAGACGGAGGTAGTA	12	0	0		0.697013	0	0	0.697013
novel_mir_374	TTTTCATTGAATCGTCACGGA	0	0	12		0	0	0.590257	0.590257
novel_mir_180	CAAACAGAAGGGACTTTTAGGGA	11	0	0		0.638928	0	0	0.638928
novel_mir_214	TTTGGAGTGACATGGCATTTT	0	11	0		0	0.62045	0	0.62045
novel_mir_133	CAAATTTGGATTCCTGTACATTA	11	0	0		0.638928	0	0	0.638928
novel_mir_439	CAACTCTATTCCCACACTGGCGG	0	0	11		0	0	0.541069	0.541069
novel_mir_229	CACTTTTGTGGACTGCTTGAA	0	11	0		0	0.62045	0	0.62045
novel_mir_366	TGAGACATTTATTTTGAAACGGA	0	0	11		0	0	0.541069	0.541069
novel_mir_363	TCACAGAGTGTAGTGTGGCGC	0	0	11		0	0	0.541069	0.541069
novel_mir_218	TGACAACTGAGTGGAACTGTC	0	11	0		0	0.62045	0	0.62045
novel_mir_143	CCGACCTAGTAGTACCGGACGGT	11	0	0		0.638928	0	0	0.638928
novel_mir_219	NNGACACTTATTTTGGGACAG	0	11	0		0	0.62045	0	0.62045
novel_mir_235	GTCTGGGTTGCACGGGAGACG	0	11	0		0	0.62045	0	0.62045
novel_mir_426	TCCTAAACCAGATTTTGAGCC	0	0	11		0	0	0.541069	0.541069
novel_mir_319	TTGTTTGTATTGGTCTGACGGTT	0	11	0		0	0.62045	0	0.62045
novel_mir_310	TCTCTGTGAGAAGGCCCCAC	0	11	0		0	0.62045	0	0.62045
novel_mir_357	AACAGCCTGAATTCGTGCCAC	0	0	11		0	0	0.541069	0.541069
novel_mir_93	AATCTTTTAGGGGTTGTAGTCA	11	0	0		0.638928	0	0	0.638928
novel_mir_154	ATATAAATACTGAAGTGGCTG	11	0	0		0.638928	0	0	0.638928
novel_mir_34	AATGTAGAGATGGCACTTGGA	11	0	0		0.638928	0	0	0.638928
novel_mir_97	ACCGGAAGCATGGAGGAGGTAC	11	0	0		0.638928	0	0	0.638928
novel_mir_422	TTGTCTTAGATTTGTTGATACGG	0	0	10		0	0	0.491881	0.491881
novel_mir_264	AATTTGGTAGAAAATAGGTAG	0	10	0		0	0.564045	0	0.564045
novel_mir_202	AGTAGTACGCATATAGGACTTCA	10	0	0		0.580844	0	0	0.580844
novel_mir_415	AGCAGAGGATGTGAAACATTT	0	0	10		0	0	0.491881	0.491881
novel_mir_413	ATACTTGGCTGCAAACATGCA	0	0	10		0	0	0.491881	0.491881
novel_mir_207	TCAATTAATTCGGATCGATGG	0	10	0		0	0.564045	0	0.564045
novel_mir_289	AATGGATCGACGCGGACACAA	0	10	0		0	0.564045	0	0.564045
novel_mir_142	ATGCATATTAGTCTTAAGTAGTT	10	0	0		0.580844	0	0	0.580844
novel_mir_296	GTTCCCTGCAGGCACTTCATG	0	10	0		0	0.564045	0	0.564045
novel_mir_217	TTGACTGAACTTCACAGAGGAC	0	10	0		0	0.564045	0	0.564045
novel_mir_335	CGGTGCGGACACGAAACGGAC	0	0	10		0	0	0.491881	0.491881
novel_mir_47	TTGTGTGTGGGGTGGCAGTTTCT	10	0	0		0.580844	0	0	0.580844
novel_mir_165	AGGGACTAAAAAGGGGTATTTGA	10	0	0		0.580844	0	0	0.580844
novel_mir_236	TGCACAAGGTATGAAAACTGA	0	10	0		0	0.564045	0	0.564045
novel_mir_318	CGGCGGCGGAGACGGAGGCCA	0	10	0		0	0.564045	0	0.564045
novel_mir_431	TTCTCCGCGAAGTAGTCTTGC	0	0	10		0	0	0.491881	0.491881
novel_mir_355	TACAATGAGCACCCAGGTTTG	0	0	10		0	0	0.491881	0.491881
novel_mir_4	CGTCTAAGTGTCGGGCGCCAC	10	0	0		0.580844	0	0	0.580844
novel_mir_256	TAGCTGTAGGCATAGATGCGCCA	0	10	0		0	0.564045	0	0.564045
novel_mir_103	TGTGGCGGTAGGATGTGTATG	10	0	0		0.580844	0	0	0.580844
novel_mir_369	CCGTTGTGCGGGGTCTGCTCGGC	0	0	10		0	0	0.491881	0.491881
novel_mir_277	ATACATGTTGGCTATAAGATGG	0	10	0		0	0.564045	0	0.564045
novel_mir_321	CCACTCAAAGGGGTTGATCGGGA	0	10	0		0	0.564045	0	0.564045
novel_mir_254	CGGCGGTAGGAAAAGGGTCAG	0	10	0		0	0.564045	0	0.564045
novel_mir_220	AATTAATATAGATCGGAGGGA	0	10	0		0	0.564045	0	0.564045
novel_mir_312	TAGAGACGTCTTATTTGTTCCT	0	10	0		0	0.564045	0	0.564045
novel_mir_70	ATATTGGAATTTGCGAGGATGTT	10	0	0		0.580844	0	0	0.580844
novel_mir_370	CCCCCAACTACAAGTATTTCG	0	0	10		0	0	0.491881	0.491881
novel_mir_57	AACTAATATAGGACGTTTTAG	10	0	0		0.580844	0	0	0.580844
novel_mir_215	CACTTATTTTGGGACGGTGGG	0	10	0		0	0.564045	0	0.564045
novel_mir_19	TTGAGCGACAGGTAATTCCGG	10	0	0		0.580844	0	0	0.580844
novel_mir_359	TCCCAAAATAAGTGTCGTTGGT	0	0	12		0	0	0.590257	0.590257
novel_mir_315	GTTCCCTTCAAGCACTTCAGG	0	9	0		0	0.507641	0	0.507641
novel_mir_108	GCTGGATGGAACCGAGGAAGGCT	9	0	0		0.522759	0	0	0.522759
novel_mir_397	TGTGACAATTAATATGGATCG	0	0	9		0	0	0.442693	0.442693
novel_mir_288	TCAATACAAGGTGGAACCGA	0	9	0		0	0.507641	0	0.507641
novel_mir_379	ACTTACTATGGATCGGAGGTA	0	0	9		0	0	0.442693	0.442693
novel_mir_389	CCCAAACGGACGAAAAGCGGAC	0	0	9		0	0	0.442693	0.442693
novel_mir_375	AATCTATTGGATGGCACTGGG	0	0	9		0	0	0.442693	0.442693
novel_mir_396	AGTAGTAACATGTCACAAGCA	0	0	9		0	0	0.442693	0.442693
novel_mir_267	AGGTCATGTGGCAGCTTCATT	0	9	0		0	0.507641	0	0.507641
novel_mir_45	GGGACGGAGGGAGTATGTGTTAC	9	0	0		0.522759	0	0	0.522759
novel_mir_233	TCACACAGTGTAGTATGACGTCT	0	9	0		0	0.507641	0	0.507641
novel_mir_386	CCCTCTTCTGTTAGATGGCGTT	0	0	9		0	0	0.442693	0.442693
novel_mir_316	TTGGAGCGGACCTCACGCATG	0	9	0		0	0.507641	0	0.507641
novel_mir_261	TTGCTCCCGCTGCAGTCGCCC	0	9	0		0	0.507641	0	0.507641
novel_mir_80	CACTTACTATGGATCGGAGGT	9	0	0		0.522759	0	0	0.522759
novel_mir_152	TCTAGATAAATGTAAGACAAG	9	0	0		0.522759	0	0	0.522759
novel_mir_421	GGGAGTCGACGGCGACTGGATCT	0	0	9		0	0	0.442693	0.442693
novel_mir_168	ACTTGTTATGGTTCGGAGGTA	9	0	0		0.522759	0	0	0.522759
novel_mir_287	TTGACATAGACCGTCGGACGCCC	0	9	0		0	0.507641	0	0.507641
novel_mir_198	AAGGTCAGGACCTGGTGGCGC	9	0	0		0.522759	0	0	0.522759
novel_mir_68	AGTAATATGAATCGGAGGGAG	9	0	0		0.522759	0	0	0.522759
novel_mir_33	AGCGACGGCTGGCCGAGGAGCGC	8	0	0		0.464675	0	0	0.464675
novel_mir_260	TCTTACAAAAGTGAACGGACG	0	8	0		0	0.451236	0	0.451236
novel_mir_301	TAAGACAGTTATTTTAGGACAGA	0	8	0		0	0.451236	0	0.451236
novel_mir_185	CAATCGTATCAAGGGAAAAGGGG	8	0	0		0.464675	0	0	0.464675
novel_mir_403	TCAGAAATCTGTGTATCGCCGTT	0	0	8		0	0	0.393505	0.393505
novel_mir_429	TGAGCGACAAGTAGTTTGGGA	0	0	8		0	0	0.393505	0.393505
novel_mir_336	TTTCAGTTGTATCGGCCTTTC	0	0	8		0	0	0.393505	0.393505
novel_mir_195	TTTCGTTGTGTAGAAATGACGTT	8	0	0		0.464675	0	0	0.464675
novel_mir_69	CGATTGTGGTGAATTGCAGAA	8	0	0		0.464675	0	0	0.464675
novel_mir_246	TACGAAATTGGAAAGTAGGGTC	0	8	0		0	0.451236	0	0.451236
novel_mir_22	TAGGCCCTGCTTGGAATGCCGTT	8	0	0		0.464675	0	0	0.464675
novel_mir_345	TGACAAGTAATTCGGGACAGA	0	0	8		0	0	0.393505	0.393505
novel_mir_283	GAGCTCAGGATAGATAGCGCT	0	8	0		0	0.451236	0	0.451236
novel_mir_299	TAAGTCTTTGTAGATGTAGCATT	0	8	0		0	0.451236	0	0.451236
novel_mir_360	TTACATTTTGAGACAGAGGCA	0	0	8		0	0	0.393505	0.393505
novel_mir_409	TTTCATAGTTTAAGGACCTAC	0	0	8		0	0	0.393505	0.393505
novel_mir_417	GTCCCCTACCTGGCGCGCCA	0	0	8		0	0	0.393505	0.393505
novel_mir_340	TGGTAGACAATTTGATGCGTG	0	0	9		0	0	0.442693	0.442693
novel_mir_328	GTGGATGGCTATGACTTGTTCA	0	8	0		0	0.451236	0	0.451236
novel_mir_344	TTCATCGTGCACTTGGACGCA	0	0	8		0	0	0.393505	0.393505
novel_mir_361	CGGACACGAAGCGGACGCGCG	0	0	8		0	0	0.393505	0.393505
novel_mir_427	AGCGACACTTATTGGGACGGA	0	0	8		0	0	0.393505	0.393505
novel_mir_412	GTTTCCATGACGGCGTAGATCAC	0	0	8		0	0	0.393505	0.393505
novel_mir_200	CCCGACCCATGTAGACGACCGGA	8	0	0		0.464675	0	0	0.464675
novel_mir_324	CCGGTGTGCGGTATTGTGACGGT	0	8	0		0	0.451236	0	0.451236
novel_mir_334	TAAATTCTTGTAGTTGGGGAC	0	0	8		0	0	0.393505	0.393505
novel_mir_106	ATTAATTTGGATCAGAGGGGG	8	0	0		0.464675	0	0	0.464675
novel_mir_320	TCTTGAACCACGGATATAGACT	0	8	0		0	0.451236	0	0.451236
novel_mir_332	ACATTGTATAGAGGCTGCGTC	0	0	9		0	0	0.442693	0.442693
novel_mir_388	ATCTAGACAAACTTAAGACAA	0	0	8		0	0	0.393505	0.393505
novel_mir_29	TGTCTTGGATTAAGTTGGGAC	7	0	0		0.406591	0	0	0.406591
novel_mir_216	CCTCTGTAGAGTGGTGTGTGTGG	0	7	0		0	0.394832	0	0.394832
novel_mir_358	ACAATATAAGATCGTTTTTCA	0	0	7		0	0	0.344317	0.344317
novel_mir_124	ATGAGGACACGAACTGACGAA	7	0	0		0.406591	0	0	0.406591
novel_mir_387	TTTGGGTCAGCGCGGACACAAA	0	0	8		0	0	0.393505	0.393505
novel_mir_28	TTGAATGACTTATTTTGGGAC	7	0	0		0.406591	0	0	0.406591
novel_mir_372	GGTAGTGACGGTAGCATGTGCT	0	0	7		0	0	0.344317	0.344317
novel_mir_309	AAACAGAAGGGACTTTTAGGGA	0	7	0		0	0.394832	0	0.394832
novel_mir_414	AAATTTAATCAACGTGGACGA	0	0	7		0	0	0.344317	0.344317
novel_mir_428	ACAAGTAATATAGATCGGAGG	0	0	7		0	0	0.344317	0.344317
novel_mir_378	TGAACATCTGAGCAGCTCTCA	0	0	7		0	0	0.344317	0.344317
novel_mir_308	GGTCATGCTGCGGCAGCCTCACT	0	7	0		0	0.394832	0	0.394832
novel_mir_298	TTTGGAAATTGCAATGGCATT	0	7	0		0	0.394832	0	0.394832
novel_mir_259	ACGATGCGGGTTATGTTCTAC	0	7	0		0	0.394832	0	0.394832
novel_mir_434	TTGAGACAGTTATTTGGGACGGA	0	0	7		0	0	0.344317	0.344317
novel_mir_25	TGAGTCGGTAATGATCAGATCAA	7	0	0		0.406591	0	0	0.406591
novel_mir_109	ATTTTCCTTGGTTGAAACATC	7	0	0		0.406591	0	0	0.406591
novel_mir_208	TTGACACTTATTTTGGGACGG	0	7	0		0	0.394832	0	0.394832
novel_mir_394	ATGGATATGAGGGTTTGCGGACA	0	0	7		0	0	0.344317	0.344317
novel_mir_164	ACATTCGAGGAGCTCGCGGCA	7	0	0		0.406591	0	0	0.406591
novel_mir_383	TTCATCGGTGAGTAAGGTCC	0	0	7		0	0	0.344317	0.344317
novel_mir_166	TCTGGATATGAGAGTTGTAGGAC	7	0	0		0.406591	0	0	0.406591
novel_mir_156	TTTTGAGACAGAGGGAGTAGC	7	0	0		0.406591	0	0	0.406591
novel_mir_98	CCTTACAGGTGGGACCAGGCGGC	7	0	0		0.406591	0	0	0.406591
novel_mir_408	TTAGCTGACGGATTCAAGCTT	0	0	7		0	0	0.344317	0.344317
novel_mir_78	AAATTTTATGAAGTTTGGACA	7	0	0		0.406591	0	0	0.406591
novel_mir_351	ATTGTAGGACGGAGGGAGTAT	0	0	7		0	0	0.344317	0.344317
novel_mir_128	AAGGCGTCTTGATGTTAGGAT	7	0	0		0.406591	0	0	0.406591
novel_mir_381	AAAATGGATCGGAGGGAGTAT	0	0	7		0	0	0.344317	0.344317
novel_mir_209	TCCCAAAATAAGTGTCGTTGG	0	7	0		0	0.394832	0	0.394832
novel_mir_438	ATACATTGACTCATGAGCTAC	0	0	6		0	0	0.295129	0.295129
novel_mir_281	TACGTAGATGTAGCATTGCTCGG	0	6	0		0	0.338427	0	0.338427
novel_mir_331	TCAAACTTTGTAGGTGCTTGC	0	0	6		0	0	0.295129	0.295129
novel_mir_382	ACCTAAGTAATTGTAGTTGGA	0	0	6		0	0	0.295129	0.295129
novel_mir_367	ACACTGCACTGTGTGACGCCT	0	0	6		0	0	0.295129	0.295129
novel_mir_440	TATTGTTGATGATGATGGTT	0	0	6		0	0	0.295129	0.295129
novel_mir_146	ACTGGATGACGCGGGAGCTAA	6	0	0		0.348506	0	0	0.348506
novel_mir_258	TCCGGTTCTAGAGTAGTGGCTT	0	6	0		0	0.338427	0	0.338427
novel_mir_368	AAATAAGCGTCGCGGTTTTAG	0	0	6		0	0	0.295129	0.295129
novel_mir_371	TTCGCGTAGTTCTAGGTCATC	0	0	6		0	0	0.295129	0.295129
novel_mir_94	AAGGTTGCGTGTAGAGGAGGC	6	0	0		0.348506	0	0	0.348506
novel_mir_179	CGCCGCCACGTGTCGCGCTCTGA	6	0	0		0.348506	0	0	0.348506
novel_mir_282	GGACGGGGAGGGAGAGGGGGCG	0	6	0		0	0.338427	0	0.338427
novel_mir_115	TCCCATAATCTAAGACGTTTT	6	0	0		0.348506	0	0	0.348506
novel_mir_441	AATGACTCGTCATTGGTAAGGCT	0	0	6		0	0	0.295129	0.295129
novel_mir_364	TGTTGGATTTTATTTGGCTTTT	0	0	6		0	0	0.295129	0.295129
novel_mir_210	ACTTGTTTTGGGACGAAGGGA	0	6	0		0	0.338427	0	0.338427
novel_mir_171	ACATCTGAGCAGCTCTCGGTA	6	0	0		0.348506	0	0	0.348506
novel_mir_356	AAGTAATTCCGGACGGAGGAAGT	0	0	7		0	0	0.344317	0.344317
novel_mir_231	ATATGGGTAGGATGTACGTGTG	0	6	0		0	0.338427	0	0.338427
novel_mir_300	AGGAAGAAGACTACATTGATGAA	0	6	0		0	0.338427	0	0.338427
novel_mir_184	ACTAGTCGATCGAGCAGGCCA	6	0	0		0.348506	0	0	0.348506
novel_mir_284	GCCTATGATATACGGACCAA	0	6	0		0	0.338427	0	0.338427
novel_mir_342	TAGCCAAGGATGATTTGCCTGTG	0	0	6		0	0	0.295129	0.295129
novel_mir_131	TAGGCCATGTTTGTTTCAGAAGT	6	0	0		0.348506	0	0	0.348506
novel_mir_63	CAAGATAGATGATATGACGAG	6	0	0		0.348506	0	0	0.348506
novel_mir_407	TTTGGGACGGAAGGAGTACTA	0	0	6		0	0	0.295129	0.295129
novel_mir_134	TCGGGCTAGTTGATTGGCATC	6	0	0		0.348506	0	0	0.348506
novel_mir_230	TCTGTTGGTGAAGAGCTCGTCGT	0	6	0		0	0.338427	0	0.338427
novel_mir_322	ATGACTTATACACCAGGACGG	0	6	0		0	0.338427	0	0.338427
novel_mir_293	TCGGAATAATAGAGTAATTCGG	0	6	0		0	0.338427	0	0.338427
novel_mir_290	TTACAGGGCATGCACGTGGTT	0	6	0		0	0.338427	0	0.338427
novel_mir_121	AAGCATACTTCTGGGCAAGCA	6	0	0		0.348506	0	0	0.348506
novel_mir_348	ACACGGTTTGTAAGTATGGTA	0	0	6		0	0	0.295129	0.295129
novel_mir_385	CCATGGCAAATCGAACGTTTT	0	0	6		0	0	0.295129	0.295129
novel_mir_144	GCATAGATGTGATTGGGCTATTA	6	0	0		0.348506	0	0	0.348506
novel_mir_362	AACATCTGAGCAGCTCTCGGC	0	0	6		0	0	0.295129	0.295129
novel_mir_8	AATCCTCTAGATTGCCTGGCC	6	0	0		0.348506	0	0	0.348506
novel_mir_447	ATATGTAAATGGATAGTTTGAG	0	0	6		0	0	0.295129	0.295129
novel_mir_377	TTTCTATACAAATCTAAGACA	0	0	6		0	0	0.295129	0.295129
novel_mir_411	AAAGGAGAACGTATACCCATC	0	0	5		0	0	0.24594	0.24594
novel_mir_346	TTGAGGTAGGAACCCATGATC	0	0	5		0	0	0.24594	0.24594
novel_mir_432	TTTGGCTCTAGAGGTTGCATA	0	0	5		0	0	0.24594	0.24594
novel_mir_404	TCTACACCGTAGGTAGATGAA	0	0	5		0	0	0.24594	0.24594
novel_mir_194	ATTGATCTTTATGGCGTGTCT	5	0	0		0.290422	0	0	0.290422
novel_mir_126	GGGGAACCGAGCACTCATTGGAA	5	0	0		0.290422	0	0	0.290422
novel_mir_326	TGGACATCTGAGCAGCTCTTGG	0	5	0		0	0.282023	0	0.282023
novel_mir_402	TCTTACATTTCGGGGCGGAGG	0	0	5		0	0	0.24594	0.24594
novel_mir_341	ATACTAAACTTAAGACACTTATT	0	0	5		0	0	0.24594	0.24594
novel_mir_225	TTCCTCTGTAAACAAGTGTAA	0	5	0		0	0.282023	0	0.282023
novel_mir_435	TTTGGATTGGCGCGGACACAAA	0	0	5		0	0	0.24594	0.24594
novel_mir_353	AGGTGGGCATACTGCCAATGG	0	0	5		0	0	0.24594	0.24594
novel_mir_118	CAAGCTCCCAATATTCTGCTG	5	0	0		0.290422	0	0	0.290422
novel_mir_425	TTGATGTGCCTGCGGATTAAT	0	0	5		0	0	0.24594	0.24594
novel_mir_196	AGGATCTTCACTGTGCGCATA	5	0	0		0.290422	0	0	0.290422
novel_mir_54	GATTAGTGTATCGTCCAGGTC	5	0	0		0.290422	0	0	0.290422
novel_mir_338	ATATAGACTATCAAATTTAGACA	0	0	5		0	0	0.24594	0.24594
novel_mir_42	TCAGTGACCGGACAGGAGAGAGA	5	0	0		0.290422	0	0	0.290422
novel_mir_405	AGCTCGTCTAGGGAGACCGCA	0	0	5		0	0	0.24594	0.24594
novel_mir_41	AAGGTTTGCGACGCAGAAGCC	5	0	0		0.290422	0	0	0.290422
novel_mir_406	TGATCAAGGGGGCCATGTCGC	0	0	5		0	0	0.24594	0.24594
novel_mir_83	AGGACAGGTATTTCCGGACGG	5	0	0		0.290422	0	0	0.290422
novel_mir_276	ATACTTGTTGAAGAAATGGAT	0	5	0		0	0.282023	0	0.282023
novel_mir_278	CGAAGGACGAGTATAGCGGGC	0	5	0		0	0.282023	0	0.282023
novel_mir_127	TTGTCTTTTTTGTACAGATCGT	5	0	0		0.290422	0	0	0.290422
novel_mir_400	CGACGAGTCGGACGCGTCGAGCA	0	0	5		0	0	0.24594	0.24594
novel_mir_155	AATGGTCCGCTGTTCGAGGCT	5	0	0		0.290422	0	0	0.290422
novel_mir_255	TTTTCGGGACAAAATCATAAA	0	5	0		0	0.282023	0	0.282023
novel_mir_130	CCGGCGCGGGCACGGACAGAGTC	5	0	0		0.290422	0	0	0.290422
novel_mir_187	ATCAAGCAGGACGTAGGGTGT	5	0	0		0.290422	0	0	0.290422
