# Supplementary material for: microRNAs participate in gene expression regulation and phytohormone cross-talk in barley embryo during seed development and germination
Source: BMC Plant Biol. 2017 Sep 6;17:150. doi: 10.1186/s12870-017-1095-2 (PMC5586051; doi:10.1186/s12870-017-1095-2)
Supplement: Supplementary file 3 — Predicted targets of known miRNAs. (XLSX 678 kb) [file 12870_2017_1095_MOESM3_ESM.xlsx]

## Sheet: Sheet1
embryo-1 DAG
>miR1044	|MLOC_6673.1	|location[275,294]	|
5'UGUGACUGCAUAUUUAUUUU3'
|x|o|||||||||oo|||||
3'GUUGUCAGGUAGAAGUCGAAACUCACUACUAAAUUGACGUAUAGGUAAAAACAUUGAAGACUUUCUUGGGCCGGAACACU5' ( -20.50[76.21%] )
>miR1044	|MLOC_6673.2	|location[800,819]	|
5'UGUGACUGCAUAUUUAUUUU3'
|x|o|||||||||oo|||||
3'GUUGUCAGGUAGAAGUCGAAACUCACUACUAAAUUGACGUAUAGGUAAAAACAUUGAAGACUUUCUUGGGCCGGAACACU5' ( -20.50[76.21%] )
>miR1044	|MLOC_6673.3	|location[275,294]	|
5'UGUGACUGCAUAUUUAUUUU3'
|x|o|||||||||oo|||||
3'GUUGUCAGGUAGAAGUCGAAACUCACUACUAAAUUGACGUAUAGGUAAAAACAUUGAAGACUUUCUUGGGCCGGAACACU5' ( -20.50[76.21%] )
>miR1044	|MLOC_6673.4	|location[899,918]	|
5'UGUGACUGCAUAUUUAUUUU3'
|x|o|||||||||oo|||||
3'GUUGUCAGGUAGAAGUCGAAACUCACUACUAAAUUGACGUAUAGGUAAAAACAUUGAAGACUUUCUUGGGCCGGAACACU5' ( -20.50[76.21%] )
>miR1044	|MLOC_6673.5	|location[899,918]	|
5'UGUGACUGCAUAUUUAUUUU3'
|x|o|||||||||oo|||||
3'GUUGUCAGGUAGAAGUCGAAACUCACUACUAAAUUGACGUAUAGGUAAAAACAUUGAAGACUUUCUUGGGCCGGAACACU5' ( -20.50[76.21%] )
>miR1047	|MLOC_13717.1	|location[374,391]	|
5'GAUCAGAUGACCGAGUUG3'
||o||||||||||xx||o
3'CUCGGUAACCCCAGUGUGGAGGUCUGACCCCUGGUCUACUGGCGAAAUGACCAAGAGGUACGAAUAACUCACCAGGCC5' ( -24.20[74.23%] )
>miR1047	|MLOC_13717.2	|location[374,391]	|
5'GAUCAGAUGACCGAGUUG3'
||o||||||||||xx||o
3'CUCGGUAACCCCAGUGUGGAGGUCUGACCCCUGGUCUACUGGCGAAAUGACCAAGAGGUACGAAUAACUCACCAGGCC5' ( -24.20[74.23%] )
>miR1047	|MLOC_13717.3	|location[374,391]	|
5'GAUCAGAUGACCGAGUUG3'
||o||||||||||xx||o
3'CUCGGUAACCCCAGUGUGGAGGUCUGACCCCUGGUCUACUGGCGAAAUGACCAAGAGGUACGAAUAACUCACCAGGCC5' ( -24.20[74.23%] )
>miR1074	|MLOC_53546.1	|location[552,571]	|
5'UGGGUUGUGUAGUUGGUUAU3'
x|x|||||||||||||||xo
3'GGGGUUGAGCUUAAACUUCCCCACAACACAUCAACCAAAGUUACACGGUCAUCUAUUUUCCUACCCACGU5' ( -26.70[79.94%] )
>miR1074	|MLOC_8079.1	|location[531,550]	|
5'UGGGUUGUGUAGUUGGUUAU3'
x|x|||||||||||||||xo
3'CAAGGUUGGUGUGGUUGAGCUUAAACUUCCCCACAACACAUCAACCAAAGUUACACGGUCAUUUAUUUUACUACCCCCGU5' ( -26.70[79.94%] )
>miR1083	|MLOC_38147.1	|location[79,99]	|
5'UUCAUGGAACAGAAGCACGGU3'
x|||x|||||||x|||||||o
3'CUGGAGCUAACAGCUUCGCUCCUAGGACAGUAGUCCCUUGUCGUCGUGCCGGAAGACUGGGACGCGGGUUGUGUUGCAGAC5' ( -29.40[75.97%] )
>miR1083	|MLOC_65134.2	|location[1602,1622]	|
5'UUCAUGGAACAGAAGCACGGU3'
|o|||||||||||||||||xx
3'GGACGUGCUCCAACCUCCCGGUGGUGUAGAAGGUACCUUGUCUUCGUGCACUUGUUAGCAGCGCCAUUCCCAACGUUUCGA5' ( -34.60[89.87%] )
>miR1083	|MLOC_65134.3	|location[1602,1622]	|
5'UUCAUGGAACAGAAGCACGGU3'
|o|||||||||||||||||xx
3'GGACGUGCUCCAACCUCCCGGUGGUGUAGAAGGUACCUUGUCUUCGUGCACUUGUUAGCAGCGCCAUUCCCAACGUUUCGA5' ( -34.60[89.87%] )
>miR1083	|MLOC_65134.4	|location[1785,1805]	|
5'UUCAUGGAACAGAAGCACGGU3'
|o|||||||||||||||||xx
3'GGACGUGCUCCAACCUCCCGGUGGUGUAGAAGGUACCUUGUCUUCGUGCACUUGUUAGCAGCGCCAUUCCCAACGUUUCGA5' ( -34.60[89.87%] )
>miR1098	|MLOC_36900.2	|location[1153,1171]	|
5'UGAUGAAGGUGUGCUGAAU3'
||||||x||||||||||xo
3'GGAGUUGUUUCCUACGGGACGGACAGGAGCACUACUGCCACACGACUGGGUCAAAAGGACGUGGUCUAACGCAGCCGCA5' ( -27.30[83.23%] )
>miR1098	|MLOC_59013.1	|location[169,187]	|
5'UGAUGAAGGUGUGCUGAAU3'
||||||x|||||||||xxx
3'CCAACAACCGGGUGGGGAGCCAGAGGAGAUACUACUACCACACGACCCUCCUGUACACGCUCGCUUCCAUCGGGUACGG5' ( -25.90[78.96%] )
>miR1098	|MLOC_59013.2	|location[169,187]	|
5'UGAUGAAGGUGUGCUGAAU3'
||||||x|||||||||xxx
3'CCAACAACCGGGUGGGGAGCCAGAGGAGAUACUACUACCACACGACCCUCCUGUACACGCUCGCUUCCAUCGGGUACGG5' ( -25.90[78.96%] )
>miR1098	|MLOC_59013.3	|location[169,187]	|
5'UGAUGAAGGUGUGCUGAAU3'
||||||x|||||||||xxx
3'CCAACAACCGGGUGGGGAGCCAGAGGAGAUACUACUACCACACGACCCUCCUGUACACGCUCGCUUCCAUCGGGUACGG5' ( -25.90[78.96%] )
>miR1098	|MLOC_59013.4	|location[169,187]	|
5'UGAUGAAGGUGUGCUGAAU3'
||||||x|||||||||xxx
3'CCAACAACCGGGUGGGGAGCCAGAGGAGAUACUACUACCACACGACCCUCCUGUACACGCUCGCUUCCAUCGGGUACGG5' ( -25.90[78.96%] )
>miR1098	|MLOC_59013.5	|location[169,187]	|
5'UGAUGAAGGUGUGCUGAAU3'
||||||x|||||||||xxx
3'CCAACAACCGGGUGGGGAGCCAGAGGAGAUACUACUACCACACGACCCUCCUGUACACGCUCGCUUCCAUCGGGUACGG5' ( -25.90[78.96%] )
>miR1098	|MLOC_59013.6	|location[169,187]	|
5'UGAUGAAGGUGUGCUGAAU3'
||||||x|||||||||xxx
3'CCAACAACCGGGUGGGGAGCCAGAGGAGAUACUACUACCACACGACCCUCCUGUACACGCUCGCUUCCAUCGGGUACGG5' ( -25.90[78.96%] )
>miR1098	|MLOC_60795.1	|location[1077,1095]	|
5'UGAUGAAGGUGUGCUGAAU3'
xx||||||||||||||x|x
3'GUGCGAUUCGCAUAACUUUGGUCCGGGACUCGUACUUCCACACGACGUUAGCAGAAGACUGUCUUGUAAAGGUAGUCCC5' ( -25.90[78.96%] )
>miR1098	|MLOC_60795.2	|location[1077,1095]	|
5'UGAUGAAGGUGUGCUGAAU3'
xx||||||||||||||x|x
3'GUGCGAUUCGCAUAACUUUGGUCCGGGACUCGUACUUCCACACGACGUUAGCAGAAGACUGUCUUGUAAAGGUAGUCCC5' ( -25.90[78.96%] )
>miR1098	|MLOC_60795.3	|location[1077,1095]	|
5'UGAUGAAGGUGUGCUGAAU3'
xx||||||||||||||x|x
3'GUGCGAUUCGCAUAACUUUGGUCCGGGACUCGUACUUCCACACGACGUUAGCAGAAGACUGUCUUGUAAAGGUAGUCCC5' ( -25.90[78.96%] )
>miR1104	|MLOC_70589.1	|location[1168,1188]	|
5'CGCUGCUGUCUUUUUAGCUUC3'
x|x|||||o|||||o||||||
3'UGGUUUAUCGAGCAGCGGUAACAAUCGGAGACUACGACGGAAAAGUCGAAGUAGUCAGUAUAACUCUGCACGCAUACGGAG5' ( -28.59[76.65%] )
>miR1104	|MLOC_70589.3	|location[640,660]	|
5'CGCUGCUGUCUUUUUAGCUUC3'
x|x|||||o|||||o||||||
3'UGGUUUAUCGAGCAGCGGUAACAAUCGGAGACUACGACGGAAAAGUCGAAGUAGUCAGUAUAACUCUGCACGCAUACGGAG5' ( -28.59[76.65%] )
>miR1104	|MLOC_70589.4	|location[907,927]	|
5'CGCUGCUGUCUUUUUAGCUUC3'
x|x|||||o|||||o||||||
3'UGGUUUAUCGAGCAGCGGUAACAAUCGGAGACUACGACGGAAAAGUCGAAGUAGUCAGUAUAACUCUGCACGCAUACGGAG5' ( -28.59[76.65%] )
>miR1104	|MLOC_70589.5	|location[985,1005]	|
5'CGCUGCUGUCUUUUUAGCUUC3'
x|x|||||o|||||o||||||
3'UGGUUUAUCGAGCAGCGGUAACAAUCGGAGACUACGACGGAAAAGUCGAAGUAGUCAGUAUAACUCUGCACGCAUACGGAG5' ( -28.59[76.65%] )
>miR1110	|MLOC_11400.1	|location[317,335]	|
5'GCAGGGCGGUGGUCAUGGA3'
||||o|||||||o|x||||
3'GGGCUCCCUCGCUUUGCAUCCCGCCUUCGUCGUCUCGCCACCGGCACCUCGCAGCGGAGCGUCCGCGGGCAGAGUCGUA5' ( -35.30[81.71%] )
>miR1110	|MLOC_12985.1	|location[2648,2666]	|
5'GCAGGGCGGUGGUCAUGGA3'
o|||||||||||ox||||x
3'CCACCAGCUUAACCAGGGGUUUAAAGGCCAUGUCCCGCCACCGUUACCACCAGAAGGGGUGGGGCGGCUUGGGCUGUUG5' ( -35.00[80.09%] )
>miR1110	|MLOC_12985.2	|location[2648,2666]	|
5'GCAGGGCGGUGGUCAUGGA3'
o|||||||||||ox||||x
3'CCACCAGCUUAACCAGGGGUUUAAAGGCCAUGUCCCGCCACCGUUACCACCAGAAGGGGUGGGGCGGCUUGGGCUGUUG5' ( -35.00[80.09%] )
>miR1110	|MLOC_12985.3	|location[2648,2666]	|
5'GCAGGGCGGUGGUCAUGGA3'
o|||||||||||ox||||x
3'CCACCAGCUUAACCAGGGGUUUAAAGGCCAUGUCCCGCCACCGUUACCACCAGAAGGGGUGGGGCGGCUUGGGCUGUUG5' ( -35.00[80.09%] )
>miR1110	|MLOC_12985.4	|location[2648,2666]	|
5'GCAGGGCGGUGGUCAUGGA3'
o|||||||||||ox||||x
3'CCACCAGCUUAACCAGGGGUUUAAAGGCCAUGUCCCGCCACCGUUACCACCAGAAGGGGUGGGGCGGCUUGGGCUGUUG5' ( -35.00[80.09%] )
>miR1110	|MLOC_16658.1	|location[80,98]	|
5'GCAGGGCGGUGGUCAUGGA3'
||||||||||||xxx|||x
3'CUACCCUCGGUACCUCUACCUCCAACCCCCCGUCCCGCCACCUCCACCCUCUUGCACCCGUCCUCUUCCGCCGCCAUGC5' ( -32.40[75.52%] )
>miR1110	|MLOC_16658.2	|location[80,98]	|
5'GCAGGGCGGUGGUCAUGGA3'
||||||||||||xxx|||x
3'CUACCCUCGGUACCUCUACCUCCAACCCCCCGUCCCGCCACCUCCACCCUCUUGCACCCGUCCUCUUCCGCCGCCAUGC5' ( -32.40[75.52%] )
>miR1110	|MLOC_17970.1	|location[231,249]	|
5'GCAGGGCGGUGGUCAUGGA3'
x||o|||o||||||||||x
3'GAGGUGCAGGACAGCGACGACGACUAGACGAGUUCCGUCACCAGUACCGGCAACUACAUCUCCAGCUGCGGUACCCGCA5' ( -34.30[78.31%] )
>miR1110	|MLOC_27473.1	|location[66,84]	|
5'GCAGGGCGGUGGUCAUGGA3'
||||x||x||||o|||||x
3'GUGCAGUGGGCUCUACUAGCUGGAACAACUCGUCGCGGCACCGGUACCACCACUCGACCAGCUUGAGCGCCAACCGCCG5' ( -33.00[76.39%] )
>miR1110	|MLOC_3213.1	|location[130,148]	|
5'GCAGGGCGGUGGUCAUGGA3'
||||||||||||ox|x||x
3'GCAAGCUGCACCCAAACACGGCCGCUGCGCGUCCCGCCACCGCUUCCGCACCUGCCUGCCAAAGUCCUGCUGCCGCCC5' ( -33.60[76.89%] )
>miR1110	|MLOC_3944.1	|location[256,274]	|
5'GCAGGGCGGUGGUCAUGGA3'
|||||||||||xo||o||x
3'GCCACCGCACCUCGCGCGACCGGCGCCGCGCGUCCCGCCACGGGUGCCACCGCAGGCACUGCUACUACUGCCAGUGCUG5' ( -37.50[85.81%] )
>miR1110	|MLOC_43253.1	|location[31,49]	|
5'GCAGGGCGGUGGUCAUGGA3'
||x||||||||o|||o||x
3'GCCGCCGCCGGGGGAGCCUCCUGCGUCACACGCCCCGCCACUAGUGCCGCCGCUGCAUCACCGGGCCCAACCGCCGGUA5' ( -35.40[81.01%] )
>miR1110	|MLOC_43253.2	|location[31,49]	|
5'GCAGGGCGGUGGUCAUGGA3'
||x||||||||o|||o||x
3'GCCGCCGCCGGGGGAGCCUCCUGCGUCACACGCCCCGCCACUAGUGCCGCCGCUGCAUCACCGGGCCCAACCGCCGGUA5' ( -35.40[81.01%] )
>miR1110	|MLOC_53317.2	|location[1394,1412]	|
5'GCAGGGCGGUGGUCAUGGA3'
||||||||||||x|x|||x
3'GCUCCUGCUCGCGCAGCCUCUACGGGGCGUCGUCCCGCCACCCGCACCGCUCGCACGCGAGCUGGAGGAGCUACUGCCG5' ( -33.20[76.85%] )
>miR1110	|MLOC_54352.1	|location[679,697]	|
5'GCAGGGCGGUGGUCAUGGA3'
|||||x||o|||o|||||x
3'GCGCCUACCGGAACACCAUGCGCUUGGGCCCGUCCAGCUACCGGUACCGCGCGUACGGCAUCAACUCGAGGCACAUCCA5' ( -31.80[74.30%] )
>miR1110	|MLOC_54352.2	|location[532,550]	|
5'GCAGGGCGGUGGUCAUGGA3'
|||||x||o|||o|||||x
3'GCGCCUACCGGAACACCAUGCGCUUGGGCCCGUCCAGCUACCGGUACCGCGCGUACGGCAUCAACUCGAGGCACAUCCA5' ( -31.80[74.30%] )
>miR1110	|MLOC_54352.3	|location[409,427]	|
5'GCAGGGCGGUGGUCAUGGA3'
|||||x||o|||o|||||x
3'GCGCCUACCGGAACACCAUGCGCUUGGGCCCGUCCAGCUACCGGUACCGCGCGUACGGCAUCAACUCGAGGCACAUCCA5' ( -31.80[74.30%] )
>miR1110	|MLOC_54352.4	|location[442,460]	|
5'GCAGGGCGGUGGUCAUGGA3'
|||||x||o|||o|||||x
3'GCGCCUACCGGAACACCAUGCGCUUGGGCCCGUCCAGCUACCGGUACCGCGCGUACGGCAUCAACUCGAGGCACAUCCA5' ( -31.80[74.30%] )
>miR1110	|MLOC_54603.1	|location[3931,3949]	|
5'GCAGGGCGGUGGUCAUGGA3'
x||x||||o||||||||||
3'UCGGAAAAGCAGAACUGGAUGGUAACAGGAAGUGCCGCUACCAGUACCUGAGUUUAAGAACACAGUCGCCCGUUGUAAA5' ( -33.00[75.34%] )
>miR1110	|MLOC_54603.2	|location[1789,1807]	|
5'GCAGGGCGGUGGUCAUGGA3'
x||x||||o||||||||||
3'UCGGAAAAGCAGAACUGGAUGGUAACAGGAAGUGCCGCUACCAGUACCUGAGUUUAAGAACACAGUCGCCCGUUGUAAA5' ( -33.00[75.34%] )
>miR1110	|MLOC_54603.4	|location[1789,1807]	|
5'GCAGGGCGGUGGUCAUGGA3'
x||x||||o||||||||||
3'UCGGAAAAGCAGAACUGGAUGGUAACAGGAAGUGCCGCUACCAGUACCUGAGUUUAAGAACACAGUCGCCCGUUGUAAA5' ( -33.00[75.34%] )
>miR1110	|MLOC_57390.1	|location[529,547]	|
5'GCAGGGCGGUGGUCAUGGA3'
||x|||||||||o|x|||x
3'GGGAAUGGUGUUUCAACGGCAACAGCUCUUCGACCCGCCACCGGAACCACCAAUACAGAGACCGUGACCGUCCGCGGCG5' ( -32.60[75.46%] )
>miR1110	|MLOC_59333.1	|location[1708,1726]	|
5'GCAGGGCGGUGGUCAUGGA3'
o|x|x|||||||o||||||
3'CGACCUCGUCGAGCUGCCGCUCGUGCAGCCUGCCGCGCCACCGGUACCUCUACUGCAUCCGGGGCUUCGACAGCCGCCC5' ( -31.90[74.53%] )
>miR1110	|MLOC_59333.3	|location[286,304]	|
5'GCAGGGCGGUGGUCAUGGA3'
o|x|x|||||||o||||||
3'CGACCUCGUCGAGCUGCCGCUCGUGCAGCCUGCCGCGCCACCGGUACCUCUACUGCAUCCGGGGCUUCGACAGCCGCCC5' ( -31.90[74.53%] )
>miR1110	|MLOC_59333.4	|location[1315,1333]	|
5'GCAGGGCGGUGGUCAUGGA3'
o|x|x|||||||o||||||
3'CGACCUCGUCGAGCUGCCGCUCGUGCAGCCUGCCGCGCCACCGGUACCUCUACUGCAUCCGGGGCUUCGACAGCCGCCC5' ( -31.90[74.53%] )
>miR1110	|MLOC_59333.5	|location[1315,1333]	|
5'GCAGGGCGGUGGUCAUGGA3'
o|x|x|||||||o||||||
3'CGACCUCGUCGAGCUGCCGCUCGUGCAGCCUGCCGCGCCACCGGUACCUCUACUGCAUCCGGGGCUUCGACAGCCGCCC5' ( -31.90[74.53%] )
>miR1110	|MLOC_60297.1	|location[709,727]	|
5'GCAGGGCGGUGGUCAUGGA3'
||||||x||||||||x|||
3'ACUACAGGUGCAACUACCGCGGCAGCUUGGCGUCCCUCCACCAGUCCCUGCUAUAGUGGACCCUAUAGUCGGACAAGUC5' ( -33.70[76.94%] )
>miR1110	|MLOC_64003.2	|location[719,737]	|
5'GCAGGGCGGUGGUCAUGGA3'
|xx|||||||||o|||||x
3'ACCCUUACCCCCUCCCCACCUCCUCGAGCUCCACCCGCCACCGGUACCGCUUUUGGAUGUCCAACUACUCUUAAUCAGG5' ( -35.00[81.02%] )
>miR1110	|MLOC_64330.1	|location[508,526]	|
5'GCAGGGCGGUGGUCAUGGA3'
|||x||||||||o||||ox
3'CCUCGCGCUACCCGUCCCUCCGCCGCUCGUCGUACCGCCACCGGUACUCGUCGCACGCCGCCUCGUCGCGGCGCAACGG5' ( -32.70[75.52%] )
>miR1110	|MLOC_70494.1	|location[1302,1320]	|
5'GCAGGGCGGUGGUCAUGGA3'
||x||x||||||o|||||x
3'AGGACGAUGCGACGGCCGGCCACCGGUACCGUCGAGCUUACCCAUGCGGCGUGGCCGCAUG5' ( -33.20[75.80%] )
>miR1110	|MLOC_72040.1	|location[655,673]	|
5'GCAGGGCGGUGGUCAUGGA3'
||xx||||||||o|||||x
3'GACGUUUACGCAAGAACUGAUCGUACCGUACGCACCGCCACCGGUACCGGUAGCUACCGAACCAUGAGGGUCUCUACCU5' ( -34.30[78.31%] )
>miR1110	|MLOC_72040.10	|location[710,728]	|
5'GCAGGGCGGUGGUCAUGGA3'
||xx||||||||o|||||x
3'GACGUUUACGCAAGAACUGAUCGUACCGUACGCACCGCCACCGGUACCGGUAGCUACCGAACCAUGAGGGUCUCUACCU5' ( -34.30[78.31%] )
>miR1110	|MLOC_72040.6	|location[655,673]	|
5'GCAGGGCGGUGGUCAUGGA3'
||xx||||||||o|||||x
3'GACGUUUACGCAAGAACUGAUCGUACCGUACGCACCGCCACCGGUACCGGUAGCUACCGAACCAUGAGGGUCUCUACCU5' ( -34.30[78.31%] )
>miR1110	|MLOC_72040.8	|location[655,673]	|
5'GCAGGGCGGUGGUCAUGGA3'
||xx||||||||o|||||x
3'GACGUUUACGCAAGAACUGAUCGUACCGUACGCACCGCCACCGGUACCGGUAGCUACCGAACCAUGAGGGUCUCUACCU5' ( -34.30[78.31%] )
>miR1110	|MLOC_72040.9	|location[511,529]	|
5'GCAGGGCGGUGGUCAUGGA3'
||xx||||||||o|||||x
3'GACGUUUACGCAAGAACUGAUCGUACCGUACGCACCGCCACCGGUACCGGUAGCUACCGAACCAUGAGGGUCUCUACCU5' ( -34.30[78.31%] )
>miR1110	|MLOC_74351.1	|location[234,252]	|
5'GCAGGGCGGUGGUCAUGGA3'
|||x||x|||||o|||||x
3'GGAACCUCCGCGUCCGCCCGUGCUCCGGCACGUGCCUCCACCGGUACCACUCGUCCGGGUCCGGCUUCUACAUCUACUA5' ( -32.50[74.37%] )
>miR1110	|MLOC_74351.2	|location[234,252]	|
5'GCAGGGCGGUGGUCAUGGA3'
|||x||x|||||o|||||x
3'GGAACCUCCGCGUCCGCCCGUGCUCCGGCACGUGCCUCCACCGGUACCACUCGUCCGGGUCCGGCUUCUACAUCUACUA5' ( -32.50[74.37%] )
>miR1110	|MLOC_74351.3	|location[199,217]	|
5'GCAGGGCGGUGGUCAUGGA3'
|||x||x|||||o|||||x
3'GGAACCUCCGCGUCCGCCCGUGCUCCGGCACGUGCCUCCACCGGUACCACUCGUCCGGGUCCGGCUUCUACAUCUACUA5' ( -32.50[74.37%] )
>miR1110	|MLOC_74351.4	|location[1008,1026]	|
5'GCAGGGCGGUGGUCAUGGA3'
|||x||x|||||o|||||x
3'GGAACCUCCGCGUCCGCCCGUGCUCCGGCACGUGCCUCCACCGGUACCACUCGUCCGGGUCCGGCUUCUACAUCUACUA5' ( -32.50[74.37%] )
>miR1110	|MLOC_74517.2	|location[321,339]	|
5'GCAGGGCGGUGGUCAUGGA3'
x|||||||||||o|x|x||
3'GCUGCACCUCCUAAAGAACCGCCUCCGCUGGGUCCCGCCACCGGGAGCUACCACCACCGUUCACUUUGCGGAGAGUGCU5' ( -32.90[74.94%] )
>miR1110	|MLOC_74517.3	|location[321,339]	|
5'GCAGGGCGGUGGUCAUGGA3'
x|||||||||||o|x|x||
3'GCUGCACCUCCUAAAGAACCGCCUCCGCUGGGUCCCGCCACCGGGAGCUACCACCACCGUUCACUUUGCGGAGAGUGCU5' ( -32.90[74.94%] )
>miR1110	|MLOC_9884.1	|location[200,218]	|
5'GCAGGGCGGUGGUCAUGGA3'
|||||x||||||||||xox
3'UACGCUGCGUCUUCUACAGCGCCUGCCACACGUCCGGCCACCAGUAGUAGGCCAGCAGGAGCGAGAGAGGCCGGUGGUG5' ( -32.70[74.66%] )
>miR1110	|MLOC_9884.2	|location[121,139]	|
5'GCAGGGCGGUGGUCAUGGA3'
|||||x||||||||||xox
3'UACGCUGCGUCUUCUACAGCGCCUGCCACACGUCCGGCCACCAGUAGUAACUACCGUCGUCAUCGUAGAAGACAUAUUC5' ( -32.70[74.49%] )
>miR1110	|MLOC_9884.3	|location[158,176]	|
5'GCAGGGCGGUGGUCAUGGA3'
|||||x||||||||||xox
3'UACGCUGCGUCUUCUACAGCGCCUGCCACACGUCCGGCCACCAGUAGUAGGCCAGCAGGAGCGAGAGAGGCCGGUGGUG5' ( -32.70[74.66%] )
>miR1119	|MLOC_10614.1	|location[610,632]	|
5'UGGUCGGCGUGGAUGCAUAGCAG3'
x||||||||||||||||o|||xx
3'AACAUCUCGAAGGGCGCGUGGCCCGACCAGCCCAGCCGCACCUACGUGUCGAGGAGGCACGAGCGCGGUACCCACUGGUGCUA5' ( -44.60[91.58%] )
>miR1119	|MLOC_10614.2	|location[529,551]	|
5'UGGUCGGCGUGGAUGCAUAGCAG3'
x||||||||||||||||o|||xx
3'AACAUCUCGAAGGGCGCGUGGCCCGACCAGCCCAGCCGCACCUACGUGUCGAGGAGGCACGAGCGCGGUACCCACUGGUGCUA5' ( -44.60[91.58%] )
>miR1120	|MLOC_45555.1	|location[20,40]	|
5'UUCUUAUAUUAUGGGACGGAG3'
x||o||o||||||||||||||
3'AUUCUGCAAAAGACUGUGCACAGUUCUUUGUAGGAUGUAAUACCCUGCCUCAUCAUCAUUAAAAGGACUA5' ( -33.40[96.53%] )
>miR1121	|MLOC_43219.1	|location[1334,1353]	|
5'AGUUGUGAUGAAACGCUCUA3'
x||x||||||||||o||||x
3'AGAGCAUACCUGACGAACCAGGAGAAACGACCACCACUACUUUGUGAGAACCGACCUCCAGAGAAACUACCUUGACCAUC5' ( -25.30[76.67%] )
>miR1127	|MLOC_22789.1	|location[40,62]	|
5'AAUACUCCCUCCGUCCGAAAAUA3'
|x||||||||||||||x|x||||
3'UGCACCGUCGUUAAACUAUUUUACCAUGUUUGAUGAGGGAGGCAGGGUAUUAUAUUCUCGCAAGUAUGCCUCCCUCAUCGAUA5' ( -31.60[79.20%] )
>miR1127	|MLOC_56916.1	|location[266,288]	|
5'AAUACUCCCUCCGUCCGAAAAUA3'
x|||||||||||||||x|x||||
3'ACCAGUAAAGGUUGUUAUUAUGGAAAAGAGAUAUGAGGGAGGCAGGGUAUUAUAUUCUUGCAAAAACUGUGAUCACAUCUAGU5' ( -32.60[80.49%] )
>miR1127	|MLOC_6359.4	|location[441,463]	|
5'AAUACUCCCUCCGUCCGAAAAUA3'
x|||||||||||||x|xx|||||
3'AAGGUAGAGACAAAAGUGAACGAGAAGGGACUAUGAGGGAGGCAAGGCUUUAUAUCCAGCAACCCCAGAAAAGGGUUGGUCUA5' ( -33.00[81.48%] )
>miR1127	|MLOC_69923.1	|location[852,874]	|
5'AAUACUCCCUCCGUCCGAAAAUA3'
x|||||||||||||||x||||||
3'CUAGACUUUUAUAUGUAAUAUGAGGGAGGCAGGAUUUUAUUGACCUCACAUCUUGGAGUACAUCCCUUAC5' ( -33.90[83.91%] )
>miR1127	|MLOC_82053.4	|location[413,435]	|
5'AAUACUCCCUCCGUCCGAAAAUA3'
||||||||||||||||xx|||||
3'CUUUACUCUUUAUGAGGGAGGCAGGGCUUUAUUCACAGAAUUGAAACAUGAUNNNNNNNNNN5' ( -33.60[84.42%] )
>miR1128	|MLOC_22789.1	|location[44,64]	|
5'AUCCUACUCCCUCCGUCCUAA3'
|xx|||||||||||||||o|x
3'AGUGCACCGUCGUUAAACUAUUUUACCAUGUUUGAUGAGGGAGGCAGGGUAUUAUAUUCUCGCAAGUAUGCCUCCCUCAUC5' ( -35.30[84.65%] )
>miR1128	|MLOC_69923.1	|location[856,876]	|
5'AUCCUACUCCCUCCGUCCUAA3'
||xx|||||||||||||||||
3'CUAGACUUUUAUAUGUAAUAUGAGGGAGGCAGGAUUUUAUUGACCUCACAUCUUGGAGUACAUCCC5' ( -32.80[78.66%] )
>miR1133	|MLOC_22789.1	|location[40,63]	|
5'AUAUACUCCCUCCGUCCCAAAAUA3'
|xx||||||||||||||||x||||
3'GUGCACCGUCGUUAAACUAUUUUACCAUGUUUGAUGAGGGAGGCAGGGUAUUAUAUUCUCGCAAGUAUGCCUCCCUCAUCGAUA5' ( -36.00[85.71%] )
>miR1133	|MLOC_56916.1	|location[266,289]	|
5'AUAUACUCCCUCCGUCCCAAAAUA3'
x||||||||||||||||||x||||
3'GACCAGUAAAGGUUGUUAUUAUGGAAAAGAGAUAUGAGGGAGGCAGGGUAUUAUAUUCUUGCAAAAACUGUGAUCACAUCUAGU5' ( -38.40[90.14%] )
>miR1133	|MLOC_69923.1	|location[852,875]	|
5'AUAUACUCCCUCCGUCCCAAAAUA3'
x||||||||||||||||x||||||
3'CUAGACUUUUAUAUGUAAUAUGAGGGAGGCAGGAUUUUAUUGACCUCACAUCUUGGAGUACAUCCCUUAC5' ( -35.30[84.25%] )
>miR1133	|MLOC_82053.4	|location[413,436]	|
5'AUAUACUCCCUCCGUCCCAAAAUA3'
|x||||||||||||||||x|||||
3'CUUUACUCUUUAUGAGGGAGGCAGGGCUUUAUUCACAGAAUUGAAACAUGAUNNNNNNNNNN5' ( -35.60[84.96%] )
>miR1137	|MLOC_60959.1	|location[381,401]	|
5'UAGUACAAAGUUGAGACAGUU3'
|||||||x||||||o||||o|
3'AGGUUUCAGCCUACAAAGUCGAACUCUAACAUCAUGUGUCAACUUUGUCGACGUGGUCACUAGUAUGUGAACCUAUACCGU5' ( -26.30[81.17%] )
>miR1137	|MLOC_60959.2	|location[381,401]	|
5'UAGUACAAAGUUGAGACAGUU3'
|||||||x||||||o||||o|
3'AGGUUUCAGCCUACAAAGUCGAACUCUAACAUCAUGUGUCAACUUUGUCGACGUGGUCACUAGUAUGUGAACCUAUACCGU5' ( -26.30[81.17%] )
>miR1137	|MLOC_60959.5	|location[174,194]	|
5'UAGUACAAAGUUGAGACAGUU3'
|||||||x||||||o||||o|
3'AGGUUUCAGCCUACAAAGUCGAACUCUAACAUCAUGUGUCAACUUUGUCGACGUGGUCACUAGUAUGUGAACCUAUACCGU5' ( -26.30[81.17%] )
>miR1142	|MLOC_71066.1	|location[594,614]	|
5'AAGGGCUGGAGCGGCAUGGGA3'
|||||||||||||||||||||
3'UGGGGCGAACGAUAGCGGUGGGGGUACCGCUUCCCGACCUCGCCGUACCCUCUACGGGGCACCGGCACCUCGACCAUGACC5' ( -46.90[100.00%] )
>miR1142	|MLOC_71066.2	|location[258,278]	|
5'AAGGGCUGGAGCGGCAUGGGA3'
|||||||||||||||||||||
3'UGGGGCGAACGAUAGCGGUGGGGGUACCGCUUCCCGACCUCGCCGUACCCUCUACGGGGCACCGGCACCUCGACCAUGACC5' ( -46.90[100.00%] )
>miR1142	|MLOC_71066.3	|location[594,614]	|
5'AAGGGCUGGAGCGGCAUGGGA3'
|||||||||||||||||||||
3'UGGGGCGAACGAUAGCGGUGGGGGUACCGCUUCCCGACCUCGCCGUACCCUCUACGGGGCACCGGCACCUCGACCAUGACC5' ( -46.90[100.00%] )
>miR1150	|MLOC_10758.11	|location[594,612]	|
5'UCGCGGCGACGGGGGCGGA3'
ox||||||||||x|||||x
3'UACGUCCCUCAGCUUGGAGACGUCGGAGGAGCCGCCGCUGCCGCCGCCGCCGUGGAAGUGGCUGCGUUUGCGUCUCGGG5' ( -37.80[80.08%] )
>miR1150	|MLOC_10758.13	|location[303,321]	|
5'UCGCGGCGACGGGGGCGGA3'
ox||||||||||x|||||x
3'UACGUCCCUCAGCUUGGAGACGUCGGAGGAGCCGCCGCUGCCGCCGCCGCCGUGGAAGUGGCUGCGUUUGCGUCUCGGG5' ( -37.80[80.08%] )
>miR1150	|MLOC_10758.2	|location[2259,2277]	|
5'UCGCGGCGACGGGGGCGGA3'
ox||||||||||x|||||x
3'UACGUCCCUCAGCUUGGAGACGUCGGAGGAGCCGCCGCUGCCGCCGCCGCCGUGGAAGUGGCUGCGUUUGCGUCUCGGG5' ( -37.80[80.08%] )
>miR1150	|MLOC_10758.5	|location[1293,1311]	|
5'UCGCGGCGACGGGGGCGGA3'
ox||||||||||x|||||x
3'UACGUCCCUCAGCUUGGAGACGUCGGAGGAGCCGCCGCUGCCGCCGCCGCCGUGGAAGUGGCUGCGUUUGCGUCUCGGG5' ( -37.80[80.08%] )
>miR1150	|MLOC_10900.1	|location[42,60]	|
5'UCGCGGCGACGGGGGCGGA3'
o|x|||||||||x|||||x
3'GAGCACGUGCAGGUCGUCGCAGCAGCCGAAGGGGCCGCUGCCGCCGCCGCCCACGCGGCAGGAGCGACGACGGUGCCGA5' ( -36.60[77.54%] )
>miR1150	|MLOC_10940.1	|location[53,71]	|
5'UCGCGGCGACGGGGGCGGA3'
|xx|||||||||x|||||x
3'GUUCCUUCUGGCACGUGUACGACGUGCAGGAAGGCCGCUGCCGCCGCCCUGCCGCCUAGCCAGCGACCCCGAGACCGAG5' ( -35.40[74.84%] )
>miR1150	|MLOC_11207.1	|location[120,138]	|
5'UCGCGGCGACGGGGGCGGA3'
ox||||||x|||||||||x
3'GCCGCCUUCACCUCGGCCUCGGCGACGGGAGACGCCGCCGCCCCCGCCGCCGACGUGUCGGCGCCGGCCGAGUGGUGGC5' ( -38.40[81.36%] )
>miR1150	|MLOC_12105.1	|location[61,79]	|
5'UCGCGGCGACGGGGGCGGA3'
x|||||||||||x|o|||x
3'GCGGCACGGGCAGCCGCGCAGGCCGGGUCGUGCGCCGCUGCCGCUGCCGCUCCCGCUCGUCCUCGUUCCCGUCCGCGCC5' ( -36.90[78.18%] )
>miR1150	|MLOC_12298.1	|location[777,795]	|
5'UCGCGGCGACGGGGGCGGA3'
ox||||||||||x|||||x
3'AUGGCGGCCUGGGGCGCCACCGCCGCCGGCGUCGCCGCUGCCGCCGCCGGUGCCGCCGUUGGCACUGCCGCCGCACCUG5' ( -38.00[80.85%] )
>miR1150	|MLOC_12298.2	|location[615,633]	|
5'UCGCGGCGACGGGGGCGGA3'
ox||||||||||x|||||x
3'AUGGCGGCCUGGGGCGCCACCGCCGCCGGCGUCGCCGCUGCCGCCGCCGGUGCCGCCGUUGGCACUGCCGCCGCACCUG5' ( -38.00[80.85%] )
>miR1150	|MLOC_12298.3	|location[777,795]	|
5'UCGCGGCGACGGGGGCGGA3'
ox||||||||||x|||||x
3'AUGGCGGCCUGGGGCGCCACCGCCGCCGGCGUCGCCGCUGCCGCCGCCGGUGCCGCCGUUGGCACUGCCGCCGCACCUG5' ( -38.00[80.85%] )
>miR1150	|MLOC_12298.5	|location[615,633]	|
5'UCGCGGCGACGGGGGCGGA3'
ox||||||||||x|||||x
3'AUGGCGGCCUGGGGCGCCACCGCCGCCGGCGUCGCCGCUGCCGCCGCCGGUGCCGCCGUUGGCACUGCCGCCGCACCUG5' ( -38.00[80.85%] )
>miR1150	|MLOC_13167.1	|location[138,156]	|
5'UCGCGGCGACGGGGGCGGA3'
o|o|||||||||o|||o||
3'UUCUCCCUCUACCGGCUCCUACCCUUUCGGGGUGCCGCUGCCUCCGUCUGCACCCGGCGGUAACGGCGCCCUACAUGCU5' ( -39.30[83.09%] )
>miR1150	|MLOC_13167.2	|location[750,768]	|
5'UCGCGGCGACGGGGGCGGA3'
o|o|||||||||o|||o||
3'UUCUCCCUCUACCGGCUCCUACCCUUUCGGGGUGCCGCUGCCUCCGUCUGCACCCGGCGGUAACGGCGCCCUACAUGCU5' ( -39.30[83.09%] )
>miR1150	|MLOC_13626.1	|location[280,298]	|
5'UCGCGGCGACGGGGGCGGA3'
x||||||||||ox|||||x
3'UCGCCCUCUUCAACCGCACCGUCAUGAGACCGCGCCGCUGCUGCCGCCGUCGCCCGUCCGCGCAGAGGGUCUCGGACGC5' ( -36.90[78.51%] )
>miR1150	|MLOC_13840.1	|location[289,307]	|
5'UCGCGGCGACGGGGGCGGA3'
x|||||||||||||x||xx
3'AGCGUCCUCCGCAAAGCAGCUCGUCCGACGCGCGCCGCUGCCCCAGCGCCCUUAUCUCUACCCGUUCGCGCCGCACACC5' ( -38.30[81.14%] )
>miR1150	|MLOC_13908.1	|location[348,366]	|
5'UCGCGGCGACGGGGGCGGA3'
o|||||||x||o||||||x
3'GGCUGCACCUGUGGAACUACGGCGGCUCGGGGCGCCGCCGCUCCCGCCGCAGCUCCAAGACGUACCGGCCCUCCUACAA5' ( -37.60[79.66%] )
>miR1150	|MLOC_14774.1	|location[631,649]	|
5'UCGCGGCGACGGGGGCGGA3'
o|x||||||||o||||||x
3'GCGAGAGUGGGCGGAGGCGCCGCGCCGCACGGGGCCGCUGCUCCCGCCGGUGGAGUUGCCGCGCGUGCCCCCGCUUGCU5' ( -38.20[81.28%] )
>miR1150	|MLOC_14774.2	|location[631,649]	|
5'UCGCGGCGACGGGGGCGGA3'
o|x||||||||o||||||x
3'GCGAGAGUGGGCGGAGGCGCCGCGCCGCACGGGGCCGCUGCUCCCGCCGGUGGAGUUGCCGCGCGUGCCCCCGCUUGCU5' ( -38.20[81.28%] )
>miR1150	|MLOC_15015.1	|location[171,189]	|
5'UCGCGGCGACGGGGGCGGA3'
|x|x||||||||||o|||x
3'AAACCACCCAACCUGCCCGCCUCCGACCCCACCCCCGCUGCCCCUGCCGCUGCCGCCGCCGCCGUCCGACACCACCUCC5' ( -35.50[75.69%] )
>miR1150	|MLOC_1532.1	|location[153,171]	|
5'UCGCGGCGACGGGGGCGGA3'
xx|||||||||o||||||x
3'CACGCCCCAGCUGCCGCUGCCUCUACCGCUCCCGCCGCUGCUCCCGCCCGCCACGUGCAGCGCCUCGAACACGUCCUAC5' ( -39.60[84.08%] )
>miR1150	|MLOC_1532.2	|location[153,171]	|
5'UCGCGGCGACGGGGGCGGA3'
xx|||||||||o||||||x
3'CACGCCCCAGCUGCCGCUGCCUCUACCGCUCCCGCCGCUGCUCCCGCCCGCCACGUGCAGCGCCUCGAACACGUCCUAC5' ( -39.60[84.08%] )
>miR1150	|MLOC_15403.1	|location[1126,1144]	|
5'UCGCGGCGACGGGGGCGGA3'
o|||||||x|||x|||||x
3'GGAAGGAGAAGCCGGGACGGAACCUGCGGCGGCGCCGCCGCCGCCGCCGCCGAACCAUCGGAGCGGCCUCUUCGGCCUC5' ( -35.40[75.48%] )
>miR1150	|MLOC_16000.1	|location[541,559]	|
5'UCGCGGCGACGGGGGCGGA3'
|x||||||||||x|||||x
3'CCGGUGCGUUAGCUGUGAACAUCGCCGCUGCCACCGCCACCGCCACCGCCGCUUCUUCAGCUGCCCGAC5' ( -36.20[77.19%] )
>miR1150	|MLOC_16818.1	|location[76,94]	|
5'UCGCGGCGACGGGGGCGGA3'
o|||x||||||||||||ox
3'AGGCACCGCACAGGCACAGGCAGCUCCUGCGGCGGCGCUGCCCCCGCUACUACCACUGCUCGUCGCACGUCUCCAGCGC5' ( -38.50[82.09%] )
>miR1150	|MLOC_17077.1	|location[676,694]	|
5'UCGCGGCGACGGGGGCGGA3'
||x|||||||||||o||xx
3'GACGGUGCCGCAGGUAGCCGCUGACGCCGCAGGGCCGCUGCCCCUGCAGCUGCGAGGAGCGCCGCGUUGUCCACGAGCC5' ( -36.60[78.04%] )
>miR1150	|MLOC_17153.1	|location[189,207]	|
5'UCGCGGCGACGGGGGCGGA3'
||||||||x|||x|||||x
3'AAGUCGUUUGAAGGAUAGAGCUGAGAGGAGAGCGCCGCCGCCGCCGCCGCCGUCUAGUCCGCCGCCCGCGGCCUGCACU5' ( -36.60[77.54%] )
>miR1150	|MLOC_17233.1	|location[115,133]	|
5'UCGCGGCGACGGGGGCGGA3'
x|||||||||||o||x|||
3'GCUACACGAGCUGGCCGCGGCGAUGCCACCCGCGCCGCUGCCUCCCCCUGCUCCUGUACCGCCGCCGCCUCCCGGACUC5' ( -35.80[76.17%] )
>miR1150	|MLOC_18904.1	|location[502,520]	|
5'UCGCGGCGACGGGGGCGGA3'
x|||||||x|||||o|||x
3'CCAGCUGGUCCCGGCCGUGCCUCCCCAGGCCGCGCCGCGGCCCCUGCCGCUCCUACUGUAGCGGCCGCUCGUCGGGCCU5' ( -36.60[78.04%] )
>miR1150	|MLOC_20588.1	|location[61,79]	|
5'UCGCGGCGACGGGGGCGGA3'
oxx|||||||||x||||||
3'CGUUCAUGGUACCGUGCCACCCCAGUUAAAGCGGCCGCUGCCGCCGCCUCCACCUGCCGAGCCAGCGGAACGGGAACCA5' ( -38.50[81.57%] )
>miR1150	|MLOC_21858.1	|location[123,141]	|
5'UCGCGGCGACGGGGGCGGA3'
x|o||||||||oo||||||
3'CUCCUAGCCGAGGUUGAGUCCGACCGGGGACGUGCCGCUGCUUCCGCCUCCGUGGUGCCAGACACCGGCGCCGCACCCG5' ( -37.30[79.03%] )
>miR1150	|MLOC_23387.1	|location[454,472]	|
5'UCGCGGCGACGGGGGCGGA3'
x|||||||x|||o||||||
3'GCCCUCGCGGGUGCGCCGCAUGCGCCGCCGCCUCCGCCUCUACCGGCCCAGGACCGGCUCGCGCUGCUC5' ( -37.20[78.81%] )
>miR1150	|MLOC_24530.1	|location[639,657]	|
5'UCGCGGCGACGGGGGCGGA3'
|x|x||||||||||o|o||
3'UUUGCGCUGGCGGAAUACGCGACAGUGGCGACCCCCGCUGCCCCUGUCUAGUUGCUGGCUGCUCCUCAGCCUCAGCGAG5' ( -35.40[74.68%] )
>miR1150	|MLOC_24530.2	|location[38,56]	|
5'UCGCGGCGACGGGGGCGGA3'
|x|x||||||||||o|o||
3'UUUGCGCUGGCGGAAUACGCGACAGUGGCGACCCCCGCUGCCCCUGUCUAGUUGCUGGCUGCUCCUCAGCCUCAGCGAG5' ( -35.40[74.68%] )
>miR1150	|MLOC_25651.1	|location[389,407]	|
5'UCGCGGCGACGGGGGCGGA3'
o|||||||x||o||||||x
3'UGGCCAGCUUGUGCGGCGGCUCUACGAGUAGGCGCCGCAGCUCCCGCCGCGGGGACGGCAUCUCCAGGGUGCGGGUGAG5' ( -37.20[78.81%] )
>miR1150	|MLOC_25651.2	|location[541,559]	|
5'UCGCGGCGACGGGGGCGGA3'
o|||||||x||o||||||x
3'UGGCCAGCUUGUGCGGCGGCUCUACGAGUAGGCGCCGCAGCUCCCGCCGCGGGGACGGCAUCUCCAGGGUGCGGGUGAG5' ( -37.20[78.81%] )
>miR1150	|MLOC_30306.1	|location[382,400]	|
5'UCGCGGCGACGGGGGCGGA3'
x||||||||||ox|o||||
3'AGCUUUGUGGUAACCUCCGACGAUACGUCGUGCGCCGCUGCUGCUGCCUACGACGAUACGCCGUCGCCGCUGCAUACGA5' ( -35.30[74.47%] )
>miR1150	|MLOC_32910.1	|location[418,436]	|
5'UCGCGGCGACGGGGGCGGA3'
x||||||||||o|||x||x
3'CCGGCUUGUGCCGCCUCUUCCGCUCGCUCCUGCGCCGCUGCUCCCUCCGGCACCUGCGACCGUCCAUGCGCAUCCGGGU5' ( -35.70[75.96%] )
>miR1150	|MLOC_32910.2	|location[493,511]	|
5'UCGCGGCGACGGGGGCGGA3'
x||||||||||o|||x||x
3'CCGGCUUGUGCCGCCUCUUCCGCUCGCUCCUGCGCCGCUGCUCCCUCCGGCACCUGCGACCGUCCAUGCGCAUCCGGGU5' ( -35.70[75.96%] )
>miR1150	|MLOC_3334.1	|location[41,59]	|
5'UCGCGGCGACGGGGGCGGA3'
||||||||x|||||||||x
3'AGGAGAUUUAUGCCUAGGUCACGCAACUCCAGCGCCGCGGCCCCCGCCGCCCCUAAGAACCCGCCCCGCCGUCGGAGGA5' ( -41.20[87.85%] )
>miR1150	|MLOC_33958.1	|location[511,529]	|
5'UCGCGGCGACGGGGGCGGA3'
ox||||x|||||||||||x
3'GAUGGACGCCCAUCGGGACUCGCGAGCUGUGCCGCCCCUGCCCCCGCCACGGCAAGGGCAACCGUAACGGCAACAACAC5' ( -37.30[79.36%] )
>miR1150	|MLOC_33958.2	|location[367,385]	|
5'UCGCGGCGACGGGGGCGGA3'
ox||||x|||||||||||x
3'GAUGGACGCCCAUCGGGACUCGCGAGCUGUGCCGCCCCUGCCCCCGCCACGGCAAGGGCAACCGUAACGGCAACAACAC5' ( -37.30[79.36%] )
>miR1150	|MLOC_3462.1	|location[558,576]	|
5'UCGCGGCGACGGGGGCGGA3'
||||||||||||x|x|||x
3'GCGCGCGCAGCUACAACCAGACCUACUCGCAGCGCCGCUGCCGCAGCCACGCCCGUUGCUCCUGCCAGAGCUGCGGGUA5' ( -35.60[75.91%] )
>miR1150	|MLOC_34787.4	|location[184,202]	|
5'UCGCGGCGACGGGGGCGGA3'
xx||||||||||x|||||x
3'CUUGCUUCGUCCGGGAGCUAGCCCUCGCCUCCCGCCGCUGCCGCCGCCGACGCUGCUCGGCCGCUGAAAAGAGAGAAGA5' ( -37.60[79.66%] )
>miR1150	|MLOC_34965.2	|location[1224,1242]	|
5'UCGCGGCGACGGGGGCGGA3'
o||||||||||||x||||x
3'CGCCGAACCAGCCGCAGUGGCGACCUCGCCGGCGCCGCUGCCCGCGCCCUCGUCGGCUUCGCAUCCUUCCGCGCCCGCG5' ( -40.50[86.17%] )
>miR1150	|MLOC_36745.2	|location[1591,1609]	|
5'UCGCGGCGACGGGGGCGGA3'
||x|||||||||o|||o|x
3'CGCGUCGCAGCCGUAGCCUGCGCGACUCUUAGAGCCGCUGCCUCCGUCGCCGGCGCAGCCUCCUCCGCCGCAGCGGCCU5' ( -35.40[75.32%] )
>miR1150	|MLOC_36745.9	|location[553,571]	|
5'UCGCGGCGACGGGGGCGGA3'
||x|||||||||o|||o|x
3'CGCGUCGCAGCCGUAGCCUGCGCGACUCUUAGAGCCGCUGCCUCCGUCGCCGGCGCAGCCUCCUCCGCCGCAGCGGCCU5' ( -35.40[75.32%] )
>miR1150	|MLOC_36930.1	|location[76,94]	|
5'UCGCGGCGACGGGGGCGGA3'
ox||||||||||o||||o|
3'GCGUCCUUCCCCCGCCGCGGACCGCCUGCCGCCGCCGCUGCCUCCGCUUCCACCGCUCGAGCCUCUGCUCCACGCCCAA5' ( -37.30[79.53%] )
>miR1150	|MLOC_36953.1	|location[1212,1230]	|
5'UCGCGGCGACGGGGGCGGA3'
x||||o|||||o|||||o|
3'UCCGGCCGCUCUAGAGCCGCAACAUCUGGCCGCGCUGCUGCUCCCGCUUCGGUUGCGGCUACGACCACUGUUUCGCGCG5' ( -36.40[77.61%] )
>miR1150	|MLOC_36953.2	|location[1212,1230]	|
5'UCGCGGCGACGGGGGCGGA3'
x||||o|||||o|||||o|
3'UCCGGCCGCUCUAGAGCCGCAACAUCUGGCCGCGCUGCUGCUCCCGCUUCGGUUGCGGCUACGACCACUGUUUCGCGCG5' ( -36.40[77.61%] )
>miR1150	|MLOC_37381.1	|location[358,376]	|
5'UCGCGGCGACGGGGGCGGA3'
x||||||||||o|||||xx
3'GCCGCUCCAUGCGAGGCAUCGAGGGCUGCCUGCGCCGCUGCUCCCGCGCCAACAUCUGCCCGAAGCUGAAGGAGUCGCA5' ( -38.40[81.88%] )
>miR1150	|MLOC_38258.1	|location[357,375]	|
5'UCGCGGCGACGGGGGCGGA3'
x|||||||||||||x||o|
3'GCCACCGCCUCCACCGCUCCCUGCGCCGCUGCCCCGGCUUCGCCGCCGCGGGCCGCUUCCUCUGCCUCCG5' ( -37.70[80.38%] )
>miR1150	|MLOC_38258.2	|location[357,375]	|
5'UCGCGGCGACGGGGGCGGA3'
x|||||||||||||x||o|
3'GCCACCGCCUCCACCGCUCCCUGCGCCGCUGCCCCGGCUUCGCCGCCGCGGGCCGCUUCCUCUGCCUCCG5' ( -37.70[80.38%] )
>miR1150	|MLOC_38363.1	|location[203,221]	|
5'UCGCGGCGACGGGGGCGGA3'
ox||||||||||o||x|||
3'UCCACCUCCAAGAGGCCCCGUCGGAGAGGCGACGCCGCUGCCUCCUCCUCCAGUCGCACUCCCACGUGGCCGCCACCGC5' ( -35.30[75.27%] )
>miR1150	|MLOC_38363.2	|location[2511,2529]	|
5'UCGCGGCGACGGGGGCGGA3'
ox||||||||||o||x|||
3'UCCACCUCCAAGAGGCCCCGUCGGAGAGGCGACGCCGCUGCCUCCUCCUCCAGUCGCACUCCCACGUGGCCGCCACCGC5' ( -35.30[75.27%] )
>miR1150	|MLOC_38928.1	|location[109,127]	|
5'UCGCGGCGACGGGGGCGGA3'
|x||||||x|||||||||x
3'ACGCACUUCCAAGCUUCUUUCGGUAAUGUCAUCGCCGCCGCCCCCGCCAUCGUGGAAGCCAAACGUUCGAUAACAUCAU5' ( -38.20[81.28%] )
>miR1150	|MLOC_39969.1	|location[35,53]	|
5'UCGCGGCGACGGGGGCGGA3'
|xo|||||x|||||||||x
3'GGUACGGCGUCUACAGACGCGGCAGCUCCCACUGCCGCGGCCCCCGCCCGAGGGUCUCCGCCAACUCGCGCGCCUCGUC5' ( -35.50[75.53%] )
>miR1150	|MLOC_40474.1	|location[840,858]	|
5'UCGCGGCGACGGGGGCGGA3'
x|||||x|||||||o|||x
3'GUCCGCCGGGAACUGCCGCGGCAGCGACCUCGCGCCCCUGCCCCUGCCCUGGCCGCUGACGAAGGUGUGCCGGUCGCUG5' ( -35.40[75.16%] )
>miR1150	|MLOC_43439.1	|location[1,19]	|
5'UCGCGGCGACGGGGGCGGA3'
||||||||x|||x|||||x
3'CCGCCUCCACCUCCGUCGCGUCGUCUACGGAGCGCCGCCGCCGCCGCCG5' ( -36.60[77.71%] )
>miR1150	|MLOC_44413.1	|location[766,784]	|
5'UCGCGGCGACGGGGGCGGA3'
ox||||||x|||x||||||
3'UUCCUCCCGUCGGCCCCGGCCUCCUCUAGCGCCGCCGCCGCCGCCGCCUCCUUCGCUCUCUCCUCUCUCUUCGUCUCCG5' ( -36.40[77.61%] )
>miR1150	|MLOC_44413.2	|location[430,448]	|
5'UCGCGGCGACGGGGGCGGA3'
ox||||||x|||x||||||
3'UUCCUCCCGUCGGCCCCGGCCUCCUCUAGCGCCGCCGCCGCCGCCGCCUCCUUCGCUCUCUCCUCUCUCUUCGUCUCCG5' ( -36.40[77.61%] )
>miR1150	|MLOC_48094.1	|location[208,226]	|
5'UCGCGGCGACGGGGGCGGA3'
x|||||||x|||o||||||
3'CUACCGGAACCGACCGCGCCGCCGCCUCCGCCUCUCCAGCCGCUGCCGCUCAUCGCCGAGCGA5' ( -37.00[78.89%] )
>miR1150	|MLOC_4943.1	|location[3437,3455]	|
5'UCGCGGCGACGGGGGCGGA3'
|x||||||||||x|||||x
3'CCAGCGGCCACUGGACUAGCCGGGCCUUGUACCGCCGCUGCCGCCGCCCGUGGGCGCAGGCCACGAACUCCUCGGUCAG5' ( -37.70[80.04%] )
>miR1150	|MLOC_49690.2	|location[881,899]	|
5'UCGCGGCGACGGGGGCGGA3'
x|||||||x|||x|||x||
3'ACCAUCUUAGAUGACUCUAAGCGCCGCUGGCGCGCCGCCGCCGCCGACUCUAGAUCGCUCGACUCCUUACCCUUCUUCA5' ( -35.20[74.58%] )
>miR1150	|MLOC_50296.1	|location[50,68]	|
5'UCGCGGCGACGGGGGCGGA3'
||||||||x||||x|xx||
3'AGCAGCAGCUACUACUUCCGCGGCCGCAGGAGCGCCGCCGCCCGCUGCUCCCGCCGCAUCAGGAGGAGCCGCUGCCACA5' ( -36.51[77.35%] )
>miR1150	|MLOC_50296.2	|location[50,68]	|
5'UCGCGGCGACGGGGGCGGA3'
||||||||x||||x|xx||
3'AGCAGCAGCUACUACUUCCGCGGCCGCAGGAGCGCCGCCGCCCGCUGCUCCCGCCGCAUCAGGAGGAGCCGCUGCCACA5' ( -36.51[77.35%] )
>miR1150	|MLOC_50296.3	|location[50,68]	|
5'UCGCGGCGACGGGGGCGGA3'
||||||||x||||x|xx||
3'AGCAGCAGCUACUACUUCCGCGGCCGCAGGAGCGCCGCCGCCCGCUGCUCCCGCCGCAUCAGGAGGAGCCGCUGCCACA5' ( -36.51[77.35%] )
>miR1150	|MLOC_50914.1	|location[886,904]	|
5'UCGCGGCGACGGGGGCGGA3'
o|x||||||||||||||ox
3'AGAACGGCUGCGGCUCGCACGGGAGCCGCCGGAGCCGCUGCCCCCGCUGGUGGUCGCGCAUGAACCGGUCGCCCAAGUG5' ( -37.00[78.72%] )
>miR1150	|MLOC_50914.2	|location[727,745]	|
5'UCGCGGCGACGGGGGCGGA3'
o|x||||||||||||||ox
3'AGAACGGCUGCGGCUCGCACGGGAGCCGCCGGAGCCGCUGCCCCCGCUGGUGGUCGCGCAUGAACCGGUCGCCCAAGUG5' ( -37.00[78.72%] )
>miR1150	|MLOC_51041.1	|location[286,304]	|
5'UCGCGGCGACGGGGGCGGA3'
|x|||o||||||x|||||x
3'GUGGCCCCCAAGGGGCGGCAACCGCUGCUGCCGCCGCCCCUCCUCCUCCCACGCCGUCUCGCCCGUCGA5' ( -35.00[74.15%] )
>miR1150	|MLOC_51041.2	|location[529,547]	|
5'UCGCGGCGACGGGGGCGGA3'
|x|||o||||||x|||||x
3'GUGGCCCCCAAGGGGCGGCAACCGCUGCUGCCGCCGCCCCUCCUCCUCCCACGCCGUCUCGCCCGUCGA5' ( -35.00[74.15%] )
>miR1150	|MLOC_51217.1	|location[944,962]	|
5'UCGCGGCGACGGGGGCGGA3'
|||||||x|||x|||||ox
3'ACCCGAGUUUGACUCGCUCCUUCUCCACCAAGCGCCGGUGCGCCCGCUCCUCCCGCCGGAGGGCGAGGCUGCGGCGGUA5' ( -35.10[74.36%] )
>miR1150	|MLOC_51405.1	|location[307,325]	|
5'UCGCGGCGACGGGGGCGGA3'
o||||||||||||x||x|x
3'CGCUCCGGCGGCAGCACCGUCGCCCGAGCAGGCGCCGCUGCCCGCGGCCGAAGCCCGCCACCGAGCGGAACACGGGCGG5' ( -37.60[79.49%] )
>miR1150	|MLOC_51616.1	|location[265,283]	|
5'UCGCGGCGACGGGGGCGGA3'
oxo||||||||||x|||||
3'CGAGACCCCCGCUUCCGCGCCCGGGCGGUAGCUGCCGCUGCCCGCGCCUCCCCAGCCGUGGGCACCCGACGGGCGGGCG5' ( -38.30[81.14%] )
>miR1150	|MLOC_5188.1	|location[216,234]	|
5'UCGCGGCGACGGGGGCGGA3'
|||||o||x|||o|||||x
3'GGGCUAACCAAGACGACGACAGCGACGUCAAGCGCUGCCGCCUCCGCCACCCCCUACACCCCGUCUACUGCUACUACUG5' ( -36.10[76.48%] )
>miR1150	|MLOC_5188.2	|location[216,234]	|
5'UCGCGGCGACGGGGGCGGA3'
|||||o||x|||o|||||x
3'GGGCUAACCAAGACGACGACAGCGACGUCAAGCGCUGCCGCCUCCGCCACCCCCUACACCCCGUCUACUGCUACUACUG5' ( -36.10[76.48%] )
>miR1150	|MLOC_51937.1	|location[49,67]	|
5'UCGCGGCGACGGGGGCGGA3'
x|||||||||||x|||||x
3'CGCCGACGCCGACAACGCAGCUCAGGGAGGCGCGCCGCUGCCGCCGCCGCGGCAGGUGCCAGCGCCGCCGGUAGGGGUG5' ( -39.40[83.47%] )
>miR1150	|MLOC_52037.1	|location[67,85]	|
5'UCGCGGCGACGGGGGCGGA3'
ox||||||||||x||||||
3'CCUCCCUCCUGACGCACAUCUCCAGCUACCGCCGCCGCUGCCGCCGCCUCGGCACCUGCUGCCGCACGAGGGGCCGCUC5' ( -38.30[81.66%] )
>miR1150	|MLOC_52160.1	|location[253,271]	|
5'UCGCGGCGACGGGGGCGGA3'
o|||||||x||||o|||o|
3'GGAGUCGGCGCCGCCGCCGCCCUCGGCGCUGGCGCCGCCGCCCUCGCUUCCUCCGCCGUCUCUGCGGUUCUGCAAGAAC5' ( -35.20[74.89%] )
>miR1150	|MLOC_52160.2	|location[253,271]	|
5'UCGCGGCGACGGGGGCGGA3'
o|||||||x||||o|||o|
3'GGAGUCGGCGCCGCCGCCGCCCUCGGCGCUGGCGCCGCCGCCCUCGCUUCCUCCGCCGUCUCUGCGGUUCUGCAAGAAC5' ( -35.20[74.89%] )
>miR1150	|MLOC_52191.1	|location[1304,1322]	|
5'UCGCGGCGACGGGGGCGGA3'
x||||||||||||xo|||x
3'CAACGUCAACCGCGUCACCGUCAGCCUGGUCGCGCCGCUGCCCAUGCCGAACACGAGCAGCAGCGGCCGCGGCCGCCGG5' ( -36.20[76.69%] )
>miR1150	|MLOC_52217.1	|location[433,451]	|
5'UCGCGGCGACGGGGGCGGA3'
x||||||||||o|||x||x
3'GCCGCAGUUUCGACCACUGCUGGGGCGGCACGCGCCGCUGCUCCCUCCGGCGCACGCCCCUACCCCUAUACCGGUGACG5' ( -35.50[75.05%] )
>miR1150	|MLOC_52242.1	|location[328,346]	|
5'UCGCGGCGACGGGGGCGGA3'
o||||o||||||||||xo|
3'GCCUUGCCCUGUCUGGCUCCGGCGACUCUGGGCGCUGCUGCCCCCGGUUCCAAGAAAGGUGCGGCGACGUCUCCUUGAA5' ( -37.80[80.08%] )
>miR1150	|MLOC_52242.2	|location[328,346]	|
5'UCGCGGCGACGGGGGCGGA3'
o||||o||||||||||xo|
3'GCCUUGCCCUGUCUGGCUCCGGCGACUCUGGGCGCUGCUGCCCCCGGUUCCAAGAAAGGUGCGGCGACGUCUCCUUGAA5' ( -37.80[80.08%] )
>miR1150	|MLOC_52242.3	|location[328,346]	|
5'UCGCGGCGACGGGGGCGGA3'
o||||o||||||||||xo|
3'GCCUUGCCCUGUCUGGCUCCGGCGACUCUGGGCGCUGCUGCCCCCGGUUCCAAGAAAGGUGCGGCGACGUCUCCUUGAA5' ( -37.80[80.08%] )
>miR1150	|MLOC_52297.1	|location[149,167]	|
5'UCGCGGCGACGGGGGCGGA3'
||||||||x||||o|x||x
3'GCCUCGUCCCGCUCGCGCACCCCCUCCACCAGCGCCGCCGCCCUCUCCGCCUCCUCCUCGCGCACCUCCCACCGGCCCA5' ( -35.40[75.48%] )
>miR1150	|MLOC_53193.1	|location[1285,1303]	|
5'UCGCGGCGACGGGGGCGGA3'
o|||o|||||||x|||||x
3'AGCGGCGCAACGGGGGCACGCGGCCGCAUCGGCGUCGCUGCCGCCGCCGGAGGCGGCUCAGGGCGCUGCUGAACGGCUU5' ( -38.20[81.28%] )
>miR1150	|MLOC_53193.4	|location[1075,1093]	|
5'UCGCGGCGACGGGGGCGGA3'
o|||o|||||||x|||||x
3'AGCGGCGCAACGGGGGCACGCGGCCGCAUCGGCGUCGCUGCCGCCGCCGGAGGCGGCUCAGGGCGCUGCUGAACGGCUU5' ( -38.20[81.28%] )
>miR1150	|MLOC_53193.5	|location[1288,1306]	|
5'UCGCGGCGACGGGGGCGGA3'
o|||o|||||||x|||||x
3'AGCGGCGCAACGGGGGCACGCGGCCGCAUCGGCGUCGCUGCCGCCGCCGGAGGCGGCUCAGGGCGCUGCUGAACGGCUU5' ( -38.20[81.28%] )
>miR1150	|MLOC_54315.1	|location[346,364]	|
5'UCGCGGCGACGGGGGCGGA3'
o|||||||x|||x|||||x
3'GCCUCUAGAAGGUCAGGCCCUACCCGCCGCGGCGCCGCCGCCGCCGCCGCCCGAGACCGACGGGCUGUUGGCGCGAGAC5' ( -35.40[75.48%] )
>miR1150	|MLOC_54315.2	|location[423,441]	|
5'UCGCGGCGACGGGGGCGGA3'
o|||||||x|||x|||||x
3'GCCUCUAGAAGGUCAGGCCCUACCCGCCGCGGCGCCGCCGCCGCCGCCGCCCGAGACCGACGGGCUGUUGGCGCGAGAC5' ( -35.40[75.48%] )
>miR1150	|MLOC_54479.1	|location[91,109]	|
5'UCGCGGCGACGGGGGCGGA3'
ox||||||||||x|||||x
3'CCCUCCGCAGCCGGAACCCCCAGUACCACCGCCGCCGCUGCCGCCGCCGCCGGACGCACUCCAAGACCAGCGCCUCCAC5' ( -37.60[80.17%] )
>miR1150	|MLOC_54528.1	|location[181,199]	|
5'UCGCGGCGACGGGGGCGGA3'
|xo|||||||||x|||||x
3'GAGGCAUCCGCCGUCGCCGCCCUCUCUGGAACUGCCGCUGCCGCCGCCGUGGCCGCUCCUCCCUGUCGCGCCGCGCGGC5' ( -35.50[75.05%] )
>miR1150	|MLOC_55034.1	|location[364,382]	|
5'UCGCGGCGACGGGGGCGGA3'
o|x||||||||o|||||||
3'GUAGGGGCAACUGGUCCUCGAGGGACUCGGGGAGCCGCUGCUCCCGCCUGCUCCGCCCGAGGGGGUCCUCGCCGUCGCG5' ( -37.70[79.70%] )
>miR1150	|MLOC_55068.1	|location[292,310]	|
5'UCGCGGCGACGGGGGCGGA3'
o||||||||||x||x|||x
3'CCUCCAGCCGCCCCCCGUCGUCGCGCUCGGGGCGCCGCUGCGCCGGCCGGAGGAGCCGCCAAGCGAACGGGGUAGGGGC5' ( -36.10[76.32%] )
>miR1150	|MLOC_55068.1	|location[776,794]	|
5'UCGCGGCGACGGGGGCGGA3'
xx||||||||||o|||||x
3'GCGGCUUCACCAGCGCCUAGGUCCUCCGUUUACGCCGCUGCCUCCGCCCUAGUCGUUGCAGCUCCGCCGUCUUAGCGUG5' ( -40.50[85.99%] )
>miR1150	|MLOC_55152.1	|location[106,124]	|
5'UCGCGGCGACGGGGGCGGA3'
o|||||||||||x|ox|||
3'GGCGCAAGGUCUGGCGGCGCAGGACGAACUGGCGCCGCUGCCGCUUCCUCCCGUCGGCCGCGGCCUCCUUCCCCUCGCU5' ( -35.31[75.13%] )
>miR1150	|MLOC_55372.1	|location[292,310]	|
5'UCGCGGCGACGGGGGCGGA3'
||x|||||||||x||||ox
3'GGCCCGGUUUAUAUUUGGGAGAGCGGAGUUAGGGCCGCUGCCGCCGCUACAGGUACGGCGCCAUCGCGAGCUGCUUCUA5' ( -34.80[74.04%] )
>miR1150	|MLOC_55372.2	|location[292,310]	|
5'UCGCGGCGACGGGGGCGGA3'
||x|||||||||x||||ox
3'GGCCCGGUUUAUAUUUGGGAGAGCGGAGUUAGGGCCGCUGCCGCCGCUACAGGUACGGCGCCAUCGCGAGCUGCUUCUA5' ( -34.80[74.04%] )
>miR1150	|MLOC_55551.1	|location[865,883]	|
5'UCGCGGCGACGGGGGCGGA3'
ox||||||||||o||x|||
3'CGGAGAGAACGCUCCUGAGCAACCGCCGCCGCCGCCGCUGCCUCCACCUCUAGGACCCCCACAACCUGUGCCUCAUCUU5' ( -34.80[74.20%] )
>miR1150	|MLOC_55551.10	|location[137,155]	|
5'UCGCGGCGACGGGGGCGGA3'
ox||||||||||o||x|||
3'CGGAGAGAACGCUCCUGAGCAACCGCCGCCGCCGCCGCUGCCUCCACCUCUAGGACCCCCACAACCUGUGCCUCAUCUU5' ( -34.80[74.20%] )
>miR1150	|MLOC_55551.2	|location[865,883]	|
5'UCGCGGCGACGGGGGCGGA3'
ox||||||||||o||x|||
3'CGGAGAGAACGCUCCUGAGCAACCGCCGCCGCCGCCGCUGCCUCCACCUCUAGGACCCCCACAACCUGUGCCUCAUCUU5' ( -34.80[74.20%] )
>miR1150	|MLOC_55551.3	|location[865,883]	|
5'UCGCGGCGACGGGGGCGGA3'
ox||||||||||o||x|||
3'CGGAGAGAACGCUCCUGAGCAACCGCCGCCGCCGCCGCUGCCUCCACCUCUAGGACCCCCACAACCUGUGCCUCAUCUU5' ( -34.80[74.20%] )
>miR1150	|MLOC_55551.4	|location[865,883]	|
5'UCGCGGCGACGGGGGCGGA3'
ox||||||||||o||x|||
3'CGGAGAGAACGCUCCUGAGCAACCGCCGCCGCCGCCGCUGCCUCCACCUCUAGGACCCCCACAACCUGUGCCUCAUCUU5' ( -34.80[74.20%] )
>miR1150	|MLOC_55551.5	|location[865,883]	|
5'UCGCGGCGACGGGGGCGGA3'
ox||||||||||o||x|||
3'CGGAGAGAACGCUCCUGAGCAACCGCCGCCGCCGCCGCUGCCUCCACCUCUAGGACCCCCACAACCUGUGCCUCAUCUU5' ( -34.80[74.20%] )
>miR1150	|MLOC_55551.6	|location[865,883]	|
5'UCGCGGCGACGGGGGCGGA3'
ox||||||||||o||x|||
3'CGGAGAGAACGCUCCUGAGCAACCGCCGCCGCCGCCGCUGCCUCCACCUCUAGGACCCCCACAACCUGUGCCUCAUCUU5' ( -34.80[74.20%] )
>miR1150	|MLOC_55551.8	|location[865,883]	|
5'UCGCGGCGACGGGGGCGGA3'
ox||||||||||o||x|||
3'CGGAGAGAACGCUCCUGAGCAACCGCCGCCGCCGCCGCUGCCUCCACCUCUAGGACCCCCACAACCUGUGCCUCAUCUU5' ( -34.80[74.20%] )
>miR1150	|MLOC_55551.9	|location[865,883]	|
5'UCGCGGCGACGGGGGCGGA3'
ox||||||||||o||x|||
3'CGGAGAGAACGCUCCUGAGCAACCGCCGCCGCCGCCGCUGCCUCCACCUCUAGGACCCCCACAACCUGUGCCUCAUCUU5' ( -34.80[74.20%] )
>miR1150	|MLOC_55792.2	|location[957,975]	|
5'UCGCGGCGACGGGGGCGGA3'
||||||||x|||x|||||x
3'ACCCCUGAUACAGGCCGCGCCGUAACGAGCAGCGCCGCCGCCGCCGCCCCCGAGCGCCGCACCUCCCGUGCUGGGCCAU5' ( -36.40[77.61%] )
>miR1150	|MLOC_55792.6	|location[741,759]	|
5'UCGCGGCGACGGGGGCGGA3'
||||||||x|||x|||||x
3'ACCCCUGAUACAGGCCGCGCCGUAACGAGCAGCGCCGCCGCCGCCGCCCCCGAGCGCCGCACCUCCCGUGCUGGGCCAU5' ( -36.40[77.61%] )
>miR1150	|MLOC_55911.1	|location[163,181]	|
5'UCGCGGCGACGGGGGCGGA3'
o|||||||x||||||||xx
3'GGAGCAGGGGGAGCCCCUCGAGCCUCGGCCGGCGCCGCAGCCCCCGCGGCCGCCGGCCCUUCUCCAGCCUGUACUCCCU5' ( -36.80[78.46%] )
>miR1150	|MLOC_56165.2	|location[945,963]	|
5'UCGCGGCGACGGGGGCGGA3'
x|||||||x|||o|||||x
3'GAACCCCAACCGCCGCGCGCCGCCGCCUCCGCCACCGCCCUUCCACCCGCUCCUCCGCGGCCCC5' ( -36.60[77.54%] )
>miR1150	|MLOC_56165.3	|location[453,471]	|
5'UCGCGGCGACGGGGGCGGA3'
x|||||||x|||o|||||x
3'GAACCCCAACCGCCGCGCGCCGCCGCCUCCGCCACCGCCCUUCCACCCGCUCCUCCGCGGCCCC5' ( -36.60[77.54%] )
>miR1150	|MLOC_56200.1	|location[467,485]	|
5'UCGCGGCGACGGGGGCGGA3'
x||||||||||o|||x|x|
3'ACUACCUGACCCGCUACCGCUUCGGCUCGUCGCGCCGCUGCUCCCCCAUCAACACCUUCUGCCGCUCCAUCCUCUUGGG5' ( -35.30[75.11%] )
>miR1150	|MLOC_56290.1	|location[241,259]	|
5'UCGCGGCGACGGGGGCGGA3'
o|||o|||x||||||||||
3'CGCCAUGCGCCCCUCCGCGUCGGCGCCCACGGCGUCGCGGCCCCCGCCUGCGGCGCUCCGUUGCGAGGUCGCUUCUCCG5' ( -38.90[82.77%] )
>miR1150	|MLOC_56290.3	|location[241,259]	|
5'UCGCGGCGACGGGGGCGGA3'
o|||o|||x||||||||||
3'CGCCAUGCGCCCCUCCGCGUCGGCGCCCACGGCGUCGCGGCCCCCGCCUGCGGCGCUCCGUUGCGAGGUCGCUUCUCCG5' ( -38.90[82.77%] )
>miR1150	|MLOC_56290.4	|location[241,259]	|
5'UCGCGGCGACGGGGGCGGA3'
o|||o|||x||||||||||
3'CGCCAUGCGCCCCUCCGCGUCGGCGCCCACGGCGUCGCGGCCCCCGCCUGCGGCGCUCCGUUGCGAGGUCGCUUCUCCG5' ( -38.90[82.77%] )
>miR1150	|MLOC_56290.5	|location[241,259]	|
5'UCGCGGCGACGGGGGCGGA3'
o|||o|||x||||||||||
3'CGCCAUGCGCCCCUCCGCGUCGGCGCCCACGGCGUCGCGGCCCCCGCCUGCGGCGCUCCGUUGCGAGGUCGCUUCUCCG5' ( -38.90[82.77%] )
>miR1150	|MLOC_5672.2	|location[559,577]	|
5'UCGCGGCGACGGGGGCGGA3'
|xx|||||||||o|||||x
3'ACAUCUUCGAGUACGCGCGGUGGCCCUGGGACGGCCGCUGCCUCCGCCACUGCUGCUACAACGGCGCCGACCGAAAGUC5' ( -36.90[78.18%] )
>miR1150	|MLOC_56900.1	|location[58,76]	|
5'UCGCGGCGACGGGGGCGGA3'
ox||||||x|||||||||x
3'AGGACUGCAGGGGAAGGAGGCCUAGGCGACGUCGCCGCCGCCCCCGCCGCUCCGACCGAUCGUCGUCCUCCCUAUACCC5' ( -37.90[80.81%] )
>miR1150	|MLOC_5719.1	|location[919,937]	|
5'UCGCGGCGACGGGGGCGGA3'
o|||||||||||x|||||x
3'CCCUCGGGAGCGGGAGCCGCUCCUUCAGGGGGCGCCGCUGCCACCGCCGCGGGACGUCGUACUGGACCGCGAGCGCGAC5' ( -38.60[81.78%] )
>miR1150	|MLOC_57324.1	|location[76,94]	|
5'UCGCGGCGACGGGGGCGGA3'
xx|||||||||o||||||x
3'GCCGGAGGACGCCCUACGGCCGGGACGGCAUCCGCCGCUGCUCCCGCCGCUGGCACCGGAGCAGCCCCGUCUGCCUCUU5' ( -39.50[83.69%] )
>miR1150	|MLOC_57324.2	|location[76,94]	|
5'UCGCGGCGACGGGGGCGGA3'
xx|||||||||o||||||x
3'GCCGGAGGACGCCCUACGGCCGGGACGGCAUCCGCCGCUGCUCCCGCCGCUGGCACCGGAGCAGCCCCGUCUGCCUCUU5' ( -39.50[83.69%] )
>miR1150	|MLOC_57324.3	|location[76,94]	|
5'UCGCGGCGACGGGGGCGGA3'
xx|||||||||o||||||x
3'GCCGGAGGACGCCCUACGGCCGGGACGGCAUCCGCCGCUGCUCCCGCCGCUGGCACCGGAGCAGCCCCGUCUGCCUCUU5' ( -39.50[83.69%] )
>miR1150	|MLOC_57324.4	|location[76,94]	|
5'UCGCGGCGACGGGGGCGGA3'
xx|||||||||o||||||x
3'GCCGGAGGACGCCCUACGGCCGGGACGGCAUCCGCCGCUGCUCCCGCCGCUGGCACCGGAGCAGCCCCGUCUGCCUCUU5' ( -39.50[83.69%] )
>miR1150	|MLOC_57452.2	|location[1239,1257]	|
5'UCGCGGCGACGGGGGCGGA3'
x|||||||||||x||||ox
3'CUAGGAGGAGGAGGAGGAGCAGCGUGGGCGUGCGCCGCUGCCGCCGCUCCACCCGGAGGAGGUCGCGAGGGUAAUGAAG5' ( -36.90[78.18%] )
>miR1150	|MLOC_57452.3	|location[1239,1257]	|
5'UCGCGGCGACGGGGGCGGA3'
x|||||||||||x||||ox
3'CUAGGAGGAGGAGGAGGAGCAGCGUGGGCGUGCGCCGCUGCCGCCGCUCCACCCGGAGGAGGUCGCGAGGGUAAUGAAG5' ( -36.90[78.18%] )
>miR1150	|MLOC_57775.1	|location[226,244]	|
5'UCGCGGCGACGGGGGCGGA3'
|x|||||||||oo|||||x
3'AGAACUGGGGCUGCGCCGGCUCCAACCAGUACCGCCGCUGCUUCCGCCGGACCUUCAGCCUCGACAACCGUCGGGUACG5' ( -36.70[77.92%] )
>miR1150	|MLOC_57775.2	|location[300,318]	|
5'UCGCGGCGACGGGGGCGGA3'
|x|||||||||oo|||||x
3'AGAACUGGGGCUGCGCCGGCUCCAACCAGUACCGCCGCUGCUUCCGCCGGACCUUCAGCCUCGACAACCGUCGGGUACG5' ( -36.70[77.92%] )
>miR1150	|MLOC_57943.2	|location[545,563]	|
5'UCGCGGCGACGGGGGCGGA3'
o|||x|||||||x|||||x
3'GCAGCGCCCACAGGACCAACGACGGCCAACGGCGGCGCUGCCGCCGCCACUCCAACGCGGUCCGCCGCCGGCGGAGCUC5' ( -36.40[77.61%] )
>miR1150	|MLOC_57943.3	|location[60,78]	|
5'UCGCGGCGACGGGGGCGGA3'
o|||x|||||||x|||||x
3'GCAGCGCCCACAGGACCAACGACGGCCAACGGCGGCGCUGCCGCCGCCACUCCAACGCGGUCCGCCGCCGGCGGAGCUC5' ( -36.40[77.61%] )
>miR1150	|MLOC_57943.4	|location[545,563]	|
5'UCGCGGCGACGGGGGCGGA3'
o|||x|||||||x|||||x
3'GCAGCGCCCACAGGACCAACGACGGCCAACGGCGGCGCUGCCGCCGCCACUCCAACGCGGUCCGCCGCCGGCGGAGCUC5' ( -36.40[77.61%] )
>miR1150	|MLOC_57943.6	|location[1427,1445]	|
5'UCGCGGCGACGGGGGCGGA3'
o|||x|||||||x|||||x
3'GCAGCGCCCACAGGACCAACGACGGCCAACGGCGGCGCUGCCGCCGCCACUCCAACGCGGUCCGCCGCCGGCGGAGCUC5' ( -36.40[77.61%] )
>miR1150	|MLOC_57943.7	|location[830,848]	|
5'UCGCGGCGACGGGGGCGGA3'
o|||x|||||||x|||||x
3'GCAGCGCCCACAGGACCAACGACGGCCAACGGCGGCGCUGCCGCCGCCACUCCAACGCGGUCCGCCGCCGGCGGAGCUC5' ( -36.40[77.61%] )
>miR1150	|MLOC_58156.1	|location[49,67]	|
5'UCGCGGCGACGGGGGCGGA3'
|x||||||||||x|||||x
3'CACGGAGGUGGAGGCACCGGCCACGGCGUCACCGCCGCUGCCACCGCCGCUCGUCCUGCGUCUCACGGCGCUCGCGCUC5' ( -35.50[75.69%] )
>miR1150	|MLOC_58215.3	|location[286,304]	|
5'UCGCGGCGACGGGGGCGGA3'
x|||||||x|||o|||||x
3'CGUGCAGCCGCCGGCGCACCACCACGGCGUCGCGCCGCCGCCUCCGCCGCUCCUUCGUCUCCUUUCCCUCGUAGUAUUC5' ( -36.30[77.23%] )
>miR1150	|MLOC_58215.4	|location[226,244]	|
5'UCGCGGCGACGGGGGCGGA3'
x|||||||x|||o|||||x
3'CGUGCAGCCGCCGGCGCACCACCACGGCGUCGCGCCGCCGCCUCCGCCGCUCCUUCGUCUCCUUUCCCUCGUACACAAA5' ( -36.30[77.23%] )
>miR1150	|MLOC_58215.5	|location[25,43]	|
5'UCGCGGCGACGGGGGCGGA3'
x|||||||x|||o|||||x
3'CGUGCAGCCGCCGGCGCACCACCACGGCGUCGCGCCGCCGCCUCCGCCGCUCCUUCGUCUCCUUUCCCUCGUA5' ( -36.30[77.23%] )
>miR1150	|MLOC_58308.8	|location[382,400]	|
5'UCGCGGCGACGGGGGCGGA3'
||x|||||||||x|||||x
3'GUGGCGUACGCUGCUCGUCGAACCGCAGGAAGGGCCGCUGCCGCCGCCGCUGCAGCAGCUCCUUCGCCAGCAAGUAGAA5' ( -37.50[79.45%] )
>miR1150	|MLOC_58308.9	|location[382,400]	|
5'UCGCGGCGACGGGGGCGGA3'
||x|||||||||x|||||x
3'GUGGCGUACGCUGCUCGUCGAACCGCAGGAAGGGCCGCUGCCGCCGCCGCUGCAGCAGCUCCUUCGCCAGCAAGUAGAA5' ( -37.50[79.45%] )
>miR1150	|MLOC_58346.1	|location[1578,1596]	|
5'UCGCGGCGACGGGGGCGGA3'
ox||||||x|||||||||x
3'CGACCAACGCGAAGAAGAACCCGCGGCCGCGCCGCCGCCGCCCCCGCCCAACGACGACGCGCCCGUAGUCGCCGACGUA5' ( -37.60[79.83%] )
>miR1150	|MLOC_58346.2	|location[1578,1596]	|
5'UCGCGGCGACGGGGGCGGA3'
ox||||||x|||||||||x
3'CGACCAACGCGAAGAAGAACCCGCGGCCGCGCCGCCGCCGCCCCCGCCCAACGACGACGCGCCCGUAGUCGCCGACGUA5' ( -37.60[79.83%] )
>miR1150	|MLOC_58346.3	|location[1578,1596]	|
5'UCGCGGCGACGGGGGCGGA3'
ox||||||x|||||||||x
3'CGACCAACGCGAAGAAGAACCCGCGGCCGCGCCGCCGCCGCCCCCGCCCAACGACGACGCGCCCGUAGUCGCCGACGUA5' ( -37.60[79.83%] )
>miR1150	|MLOC_58455.1	|location[333,351]	|
5'UCGCGGCGACGGGGGCGGA3'
x||||||x||||x|||||x
3'GGCGCGCUGCAGCUCGCGCUAGAGGUGCGCCGCGCCGGUGCCGCCGCCGGAGCCCCUGGCCACGUCGUCCAGCACGUCG5' ( -35.60[75.74%] )
>miR1150	|MLOC_59056.1	|location[457,475]	|
5'UCGCGGCGACGGGGGCGGA3'
x|||||||x|||||x|||x
3'CCUUCCGGUCGAGGCGGAGCUGCUGGGCCUUGCGCCGCAGCCCCGGCCACCGAUACAGGGCCGCCACAGGCACCACGCA5' ( -34.80[74.04%] )
>miR1150	|MLOC_59187.1	|location[703,721]	|
5'UCGCGGCGACGGGGGCGGA3'
||||||||x|||x|||||x
3'CCGCCGCCGCGAACGCGAACCCGAACCCCUAGCGCCGCCGCCGCCGCCGCCGGCCGCCCGCCCAGUAGAGCCACGCCCA5' ( -36.40[77.45%] )
>miR1150	|MLOC_5932.1	|location[832,850]	|
5'UCGCGGCGACGGGGGCGGA3'
ox|||o|||||||o|||||
3'UCUGCGGCAAGUGCCGCAUGGCAGAGACGGGUCGCUGCUGCCCUCGCCUCGACCGGUUCUGGUCACAGGACCUGCAGAC5' ( -37.90[80.30%] )
>miR1150	|MLOC_5932.2	|location[1066,1084]	|
5'UCGCGGCGACGGGGGCGGA3'
ox|||o|||||||o|||||
3'UCUGCGGCAAGUGCCGCAUGGCAGAGACGGGUCGCUGCUGCCCUCGCCUCGACCGGUUCUGGUCACAGGACCUGCAGAC5' ( -37.90[80.30%] )
>miR1150	|MLOC_59696.1	|location[2074,2092]	|
5'UCGCGGCGACGGGGGCGGA3'
x|||||||x|||||o|||x
3'GCGGACGGCGCCCCUGUGGGUGAACCGCUACGCGCCGCGGCCCCUGCCGCCGCCGUCUUCCAGGGGCGGGUGGCGCGGC5' ( -36.60[77.54%] )
>miR1150	|MLOC_59696.2	|location[2224,2242]	|
5'UCGCGGCGACGGGGGCGGA3'
x|||||||x|||||o|||x
3'GCGGACGGCGCCCCUGUGGGUGAACCGCUACGCGCCGCGGCCCCUGCCGCCGCCGUCUUCCAGGGGCGGGUGGCGCGGC5' ( -36.60[77.54%] )
>miR1150	|MLOC_59696.3	|location[1870,1888]	|
5'UCGCGGCGACGGGGGCGGA3'
x|||||||x|||||o|||x
3'GCGGACGGCGCCCCUGUGGGUGAACCGCUACGCGCCGCGGCCCCUGCCGCCGCCGUCUUCCAGGGGCGGGUGGCGCGGC5' ( -36.60[77.54%] )
>miR1150	|MLOC_59696.4	|location[1939,1957]	|
5'UCGCGGCGACGGGGGCGGA3'
x|||||||x|||||o|||x
3'GCGGACGGCGCCCCUGUGGGUGAACCGCUACGCGCCGCGGCCCCUGCCGCCGCCGUCUUCCAGGGGCGGGUGGCGCGGC5' ( -36.60[77.54%] )
>miR1150	|MLOC_59786.2	|location[2515,2533]	|
5'UCGCGGCGACGGGGGCGGA3'
||||x|||||||ox||||x
3'CGGAGACAGGCGGAGAUCAGGAGUUCGUGUAGCGGCGCUGCCUGCGCCAGAGCAGCUAGAGCGCGACCGACCGGAGGAG5' ( -34.90[74.10%] )
>miR1150	|MLOC_60115.1	|location[917,935]	|
5'UCGCGGCGACGGGGGCGGA3'
o|||||||||||x|o|||x
3'CUACUUAGGCGGCGGUGGCCAGUGCGUGUGGGCGCCGCUGCCGCUGCCACCACGGUAGAGUCCCAGCUGCCAGAAUAGG5' ( -38.30[81.14%] )
>miR1150	|MLOC_60115.2	|location[383,401]	|
5'UCGCGGCGACGGGGGCGGA3'
o|||||||||||x|o|||x
3'CUACUUAGGCGGCGGUGGCCAGUGCGUGUGGGCGCCGCUGCCGCUGCCACCACGGUAGAGUCCCAGCUGCCAGAAUAGG5' ( -38.30[81.14%] )
>miR1150	|MLOC_60475.1	|location[139,157]	|
5'UCGCGGCGACGGGGGCGGA3'
o||||x||x|||||||||x
3'GCUCGGGCUGCUUGUCGGUGCCGAAGCCCCGGCGCGGCGGCCCCCGCCACCGGCUCCUCCUCCUACUACUCCUCCGCCG5' ( -36.00[76.76%] )
>miR1150	|MLOC_60475.2	|location[139,157]	|
5'UCGCGGCGACGGGGGCGGA3'
o||||x||x|||||||||x
3'GCUCGGGCUGCUUGUCGGUGCCGAAGCCCCGGCGCGGCGGCCCCCGCCACCGGCUCCUCCUCCUACUACUCCUCCGCCG5' ( -36.00[76.76%] )
>miR1150	|MLOC_60475.3	|location[231,249]	|
5'UCGCGGCGACGGGGGCGGA3'
o||||x||x|||||||||x
3'GCUCGGGCUGCUUGUCGGUGCCGAAGCCCCGGCGCGGCGGCCCCCGCCACCGGCUCCUCCUCCUACUACUCCUCCGCCG5' ( -36.00[76.76%] )
>miR1150	|MLOC_60517.1	|location[621,639]	|
5'UCGCGGCGACGGGGGCGGA3'
|x||||||x|||x|||||x
3'CCUCCGCCGCCGCUAGCCCCCGCAACCCCGACCGCCGCCGCCGCCGCCGUAGGGGGGCUCCGGCGGCAACCACUGCAGC5' ( -35.90[75.90%] )
>miR1150	|MLOC_60721.1	|location[1936,1954]	|
5'UCGCGGCGACGGGGGCGGA3'
o|||||||||||||x|x||
3'GCCUCUCCUACUGGACCCCCUUCUACCACCGGCGCCGCUGCCCCGGGCUCCUCUUCAACUGCGGGCCCGGCAACAGCCG5' ( -37.10[79.10%] )
>miR1150	|MLOC_60936.3	|location[722,740]	|
5'UCGCGGCGACGGGGGCGGA3'
|||||o||x|||o||||||
3'ACCCCCCGCGGCCCCUUCGGCUGUGGCUCAAGCGCUGCCGCCUCCGCCUCCGCCGCCGCCUUCAACUCCCGCCAGCACG5' ( -36.50[77.33%] )
>miR1150	|MLOC_60936.4	|location[1361,1379]	|
5'UCGCGGCGACGGGGGCGGA3'
|||||o||x|||o||||||
3'ACCCCCCGCGGCCCCUUCGGCUGUGGCUCAAGCGCUGCCGCCUCCGCCUCCGCCGCCGCCUUCAACUCCCGCCAGCACG5' ( -36.50[77.33%] )
>miR1150	|MLOC_61062.1	|location[213,231]	|
5'UCGCGGCGACGGGGGCGGA3'
oxo|||||||||||o||||
3'GCUCGCGUUGGCCGGCGCCAUCACCACGCCGCUGCCGCUGCCCCUGCCUCUCUGGCCGCACCGUCGGUCGCGACGGCUA5' ( -38.50[82.09%] )
>miR1150	|MLOC_61417.2	|location[1969,1987]	|
5'UCGCGGCGACGGGGGCGGA3'
o|||||||x|||x|||||x
3'CCGGCAAGGUGGCCAACUACCUGCCUAACCGGCGCCGCCGCCGCCGCCGUGGUAACUACGGCCGCGCCGGCUCGAACCU5' ( -35.40[75.32%] )
>miR1150	|MLOC_61417.3	|location[1393,1411]	|
5'UCGCGGCGACGGGGGCGGA3'
o|||||||x|||x|||||x
3'CCGGCAAGGUGGCCAACUACCUGCCUAACCGGCGCCGCCGCCGCCGCCGUGGUAACUACGGCCGCGCCGGCUCGAACCU5' ( -35.40[75.32%] )
>miR1150	|MLOC_61513.1	|location[148,166]	|
5'UCGCGGCGACGGGGGCGGA3'
x||x||||||||||o|||x
3'CCUCGCGCCACAUCAUCCCGUGGACGUGCUUGCCCCGCUGCCCCUGCCGCCGCCUCCCGCGGAGGACGCCCCACUGCGG5' ( -35.50[75.53%] )
>miR1150	|MLOC_61752.1	|location[1015,1033]	|
5'UCGCGGCGACGGGGGCGGA3'
ox||||||||||x|||||x
3'CGCAGGUCUCGCGGGUCAGCUCCAGCUCCAGCCGCCGCUGCCGCCGCCGCGUCGGCAUCAUAGCCAACAGCAACCGCAA5' ( -37.60[79.66%] )
>miR1150	|MLOC_61752.2	|location[1015,1033]	|
5'UCGCGGCGACGGGGGCGGA3'
ox||||||||||x|||||x
3'CGCAGGUCUCGCGGGUCAGCUCCAGCUCCAGCCGCCGCUGCCGCCGCCGCGUCGGCAUCAUAGCCAACAGCAACCGCAA5' ( -37.60[79.66%] )
>miR1150	|MLOC_6187.1	|location[445,463]	|
5'UCGCGGCGACGGGGGCGGA3'
||xx|||||||o||||||x
3'ACCUGUACAGCCGCCGACGGUCGAACCGCAAGAACCGCUGCUCCCGCCACAUCGCGCGGCAGAGCCCGUAGAAGUAGGC5' ( -35.00[74.15%] )
>miR1150	|MLOC_62175.1	|location[235,253]	|
5'UCGCGGCGACGGGGGCGGA3'
x|||ox||||||||o||||
3'UCUCGUGCCACUCGGACCACUCCGGCGGCUCGCGUGGCUGCCCCUGCCUCGGCGCCUCCGGCAGGGGCCCCUCCACCUC5' ( -35.60[75.74%] )
>miR1150	|MLOC_62175.2	|location[235,253]	|
5'UCGCGGCGACGGGGGCGGA3'
x|||ox||||||||o||||
3'UCUCGUGCCACUCGGACCACUCCGGCGGCUCGCGUGGCUGCCCCUGCCUCGGCGCCUCCGGCAGGGGCCCCUCCACCUC5' ( -35.60[75.74%] )
>miR1150	|MLOC_6223.1	|location[98,116]	|
5'UCGCGGCGACGGGGGCGGA3'
|x||||||||||x|||||x
3'UCACACCUCCGCCGGCACGCGGCCUCCUCUACCGCCGCUGCCGCCGCCGCCGUCCCCCCGGUAAACUCCACCCGUGCGA5' ( -37.60[80.00%] )
>miR1150	|MLOC_6223.2	|location[98,116]	|
5'UCGCGGCGACGGGGGCGGA3'
|x||||||||||x|||||x
3'UCACACCUCCGCCGGCACGCGGCCUCCUCUACCGCCGCUGCCGCCGCCGCCGUCCCCCCGGUAAACUCCACCCGUGCGA5' ( -37.60[80.00%] )
>miR1150	|MLOC_62234.1	|location[151,169]	|
5'UCGCGGCGACGGGGGCGGA3'
|xx||||||||||x||||x
3'GCCGGUACAACGUCUCGCGCGGCUCGUCGUACGGCCGCUGCCCGCGCCACUGCAUCUAGGUCUACCUCCACAUGGCGGG5' ( -35.00[74.47%] )
>miR1150	|MLOC_6227.1	|location[382,400]	|
5'UCGCGGCGACGGGGGCGGA3'
o|||||||x|||x|||||x
3'CCGGUCUCUAGAAGGUCAGGCCCUACCCGCGGCGCCGCCGCCGCCGCCCGAGGUCGACGGGCUGGUCUCAGGAGACGAG5' ( -35.50[75.53%] )
>miR1150	|MLOC_6227.2	|location[382,400]	|
5'UCGCGGCGACGGGGGCGGA3'
o|||||||x|||x|||||x
3'CCGGUCUCUAGAAGGUCAGGCCCUACCCGCGGCGCCGCCGCCGCCGCCCGAGGUCGACGGGCUGGUCUCAGGAGACGAG5' ( -35.50[75.53%] )
>miR1150	|MLOC_62501.1	|location[1116,1134]	|
5'UCGCGGCGACGGGGGCGGA3'
x|||||||||||x|||||x
3'CCGCUCACGCCUCUUCACCUCCUGCCUAGACGCGCCGCUGCCGCCGCCGCCGCCCCUCUUACACACGCCGCCGCCCGCC5' ( -39.40[83.47%] )
>miR1150	|MLOC_62501.2	|location[903,921]	|
5'UCGCGGCGACGGGGGCGGA3'
x|||||||||||x|||||x
3'CCGCUCACGCCUCUUCACCUCCUGCCUAGACGCGCCGCUGCCGCCGCCGCCGCCCCUCUUACACACGCCGCCGCCCGCC5' ( -39.40[83.47%] )
>miR1150	|MLOC_62501.5	|location[435,453]	|
5'UCGCGGCGACGGGGGCGGA3'
x|||||||||||x|||||x
3'CCGCUCACGCCUCUUCACCUCCUGCCUAGACGCGCCGCUGCCGCCGCCGCCGCCCCUCUUACACACGCCGCCGCCCGCC5' ( -39.40[83.47%] )
>miR1150	|MLOC_62531.1	|location[406,424]	|
5'UCGCGGCGACGGGGGCGGA3'
||o|||||x|||x||||||
3'CGCGUCGCUGCUCCGACACUUUCGUCUUCCAGUGCCGCCGCCGCCGCCUGACGUCGUUCACGGUCUCACGGAGCUUGCC5' ( -35.20[74.89%] )
>miR1150	|MLOC_6285.1	|location[216,234]	|
5'UCGCGGCGACGGGGGCGGA3'
|x||||||||||x|o|||x
3'UAGCGACUCCGCCUUCCUGCUCAUAACCAUAACGCCGCUGCCGCUGCCGCUGCCUCUUUUCAGCCGUCGCUUGCCCUUC5' ( -35.80[76.17%] )
>miR1150	|MLOC_63087.1	|location[27,45]	|
5'UCGCGGCGACGGGGGCGGA3'
ox||||||||||x|||||x
3'CUUUUAAAGCCUCUACUGCGGUCUCUCACCGCCGCCGCUGCCGCCGCCGCUACCGACACCCCCCACCAACAACAA5' ( -37.60[80.17%] )
>miR1150	|MLOC_63523.1	|location[241,259]	|
5'UCGCGGCGACGGGGGCGGA3'
|x|||||||||x|||||||
3'UCUCCUACGGCCGUCUGAACCGCCGUGCGUACCGCCGCUGCACCCGCCUCGCCGUACCGAGCCACUACUCGCUCUACCU5' ( -36.20[77.02%] )
>miR1150	|MLOC_63523.2	|location[241,259]	|
5'UCGCGGCGACGGGGGCGGA3'
|x|||||||||x|||||||
3'UCUCCUACGGCCGUCUGAACCGCCGUGCGUACCGCCGCUGCACCCGCCUCGCCGUACCGAGCCACUACUCGCUCUACCU5' ( -36.20[77.02%] )
>miR1150	|MLOC_63951.1	|location[481,499]	|
5'UCGCGGCGACGGGGGCGGA3'
ox||||||||||x|o||||
3'GGGUUGGCUGCAAGAGGACCUACAUCGACUGACGCCGCUGCCGCUGCCUCUACGGCUACCGGUACCUCUUCAUGGUGGU5' ( -36.50[77.66%] )
>miR1150	|MLOC_63951.2	|location[331,349]	|
5'UCGCGGCGACGGGGGCGGA3'
ox||||||||||x|o||||
3'GGGUUGGCUGCAAGAGGACCUACAUCGACUGACGCCGCUGCCGCUGCCUCUACGGCUACCGGUACCUCUUCAUGGUGGU5' ( -36.50[77.66%] )
>miR1150	|MLOC_63951.3	|location[265,283]	|
5'UCGCGGCGACGGGGGCGGA3'
ox||||||||||x|o||||
3'GGGUUGGCUGCAAGAGGACCUACAUCGACUGACGCCGCUGCCGCUGCCUCUACGGCUACCGGUACCUCUUCAUGGUGGU5' ( -36.50[77.66%] )
>miR1150	|MLOC_64140.1	|location[1033,1051]	|
5'UCGCGGCGACGGGGGCGGA3'
x||||||||||x|||||ox
3'GACGCCCGCACACCCCAACUCCACGCGCCGCUGCGCCCGCUACGCCACGCUCCCCCUCCACCGCAGCCCUAC5' ( -36.90[78.18%] )
>miR1150	|MLOC_64141.1	|location[109,127]	|
5'UCGCGGCGACGGGGGCGGA3'
|x||||||||||o|||||x
3'CCACCCCCCAGUCCUUCGCGACGAACCCCCACCGCCGCUGCCUCCGCCCCCUCCGCCGCUGGCGCGCGCCCGCCCGCCG5' ( -39.60[84.43%] )
>miR1150	|MLOC_64293.1	|location[154,172]	|
5'UCGCGGCGACGGGGGCGGA3'
|x|||||||||o||x|||x
3'CGAGCGCCUCGUGGACCGAGUGCGGCCGGCACCGCCGCUGCUCCGGCCGCUUCCGCGGCGUGGGCAAGAACCUGUCCUA5' ( -34.90[74.41%] )
>miR1150	|MLOC_64382.1	|location[529,547]	|
5'UCGCGGCGACGGGGGCGGA3'
xxo|||||||||x||||||
3'UUCGUCGGUACUUGCUCCGUCGGUACCGGUCCUGCCGCUGCCGCCGCCUCCAGGGGAACGUGGGUUGCCGUCGGCUUAG5' ( -36.20[77.02%] )
>miR1150	|MLOC_64407.1	|location[535,553]	|
5'UCGCGGCGACGGGGGCGGA3'
x|x|||||||||||o|||x
3'GCUGCCGCUCCGCCGGUAUGAGGAACAGCACGGGCCGCUGCCCCUGCCGCGGCGGAGGCGGAGGGACGCAGAGGAGGAG5' ( -37.50[79.45%] )
>miR1150	|MLOC_64407.2	|location[535,553]	|
5'UCGCGGCGACGGGGGCGGA3'
x|x|||||||||||o|||x
3'GCUGCCGCUCCGCCGGUAUGAGGAACAGCACGGGCCGCUGCCCCUGCCGCGGCGGAGGCGGAGGGACGCAGAGGAGGAG5' ( -37.50[79.45%] )
>miR1150	|MLOC_64407.4	|location[535,553]	|
5'UCGCGGCGACGGGGGCGGA3'
x|x|||||||||||o|||x
3'GCUGCCGCUCCGCCGGUAUGAGGAACAGCACGGGCCGCUGCCCCUGCCGCGGCGGAGGCGGAGGGACGCAGAGGAGGAG5' ( -37.50[79.45%] )
>miR1150	|MLOC_64486.1	|location[994,1012]	|
5'UCGCGGCGACGGGGGCGGA3'
|x||||||||||x||||ox
3'GUCGUGCCACCUCAGGGACCGCCGCUGCCGCCGCUACAGCCGCGUCCUCUGCCACACCCCCGUCCG5' ( -35.10[74.36%] )
>miR1150	|MLOC_64518.1	|location[271,289]	|
5'UCGCGGCGACGGGGGCGGA3'
||||||||x|||x|||||x
3'ACCGGCCCAGCUGGGCGCGCCGCCUGCGCAAGCGCCGCCGCCGCCGCCGGUGAAGGAACAACAUGUGGGUGUGCUUGGC5' ( -36.60[77.38%] )
>miR1150	|MLOC_64623.1	|location[660,678]	|
5'UCGCGGCGACGGGGGCGGA3'
o|||||||x|||x|||||x
3'CAGGGACAGGGGUAGCAGGUCAUGGACGAGGGCGCCGCCGCCGCCGCCACUGCACUCUCGGGCACUGCACGACGGGUGU5' ( -36.00[76.27%] )
>miR1150	|MLOC_64655.1	|location[76,94]	|
5'UCGCGGCGACGGGGGCGGA3'
o|||||||x||||||x|||
3'GGCGGCUGGACGCCUCCUAGGGCCGCCGAGGGCGCCGCCGCCCCCUCCUCCUGCUCCGCCGCUCCCCGCGGGCCGCCUC5' ( -35.50[75.21%] )
>miR1150	|MLOC_65133.1	|location[28,46]	|
5'UCGCGGCGACGGGGGCGGA3'
ox||||||||||x|||||x
3'CGCGCGCCACGUCCUCGUCCGCCCUCCGCCGCCGCCGCUGCCGCCGCCACCGCCUCCACCUACGCCGCCUGCGGUA5' ( -37.90[80.81%] )
>miR1150	|MLOC_65189.1	|location[562,580]	|
5'UCGCGGCGACGGGGGCGGA3'
x|||||||||||||ox|o|
3'UCCAUACAUACCAUAGUUACUGCACGACGUCGCGCCGCUGCCCCUUCUUCCUCAGCCACCGCCGCCGACGGUGGAGGGG5' ( -35.66[75.87%] )
>miR1150	|MLOC_65189.3	|location[388,406]	|
5'UCGCGGCGACGGGGGCGGA3'
x|||||||||||||ox|o|
3'UCCAUACAUACCAUAGUUACUGCACGACGUCGCGCCGCUGCCCCUUCUUCCUCAGCCACCGCCGCCGACGGUGGAGGGG5' ( -35.66[75.87%] )
>miR1150	|MLOC_65312.1	|location[538,556]	|
5'UCGCGGCGACGGGGGCGGA3'
o|||||||x|||x|||||x
3'AGGUCACCUAUUCUCCGCCCCUCCACCACGGGCGCCGCCGCCGCCGCCGCCAACAGCUCCCCUCCGCAAACAUGACCUA5' ( -35.70[75.64%] )
>miR1150	|MLOC_65684.1	|location[83,101]	|
5'UCGCGGCGACGGGGGCGGA3'
ox||||||||||x||||||
3'CCCUACGCGCGUCCCGGGUUCCGAGCCGCCGCCGCCGCUGCCGCCGCCUCAACCUUAGGCCGCCGCGCUACCCAACCCC5' ( -38.30[81.66%] )
>miR1150	|MLOC_66080.1	|location[445,463]	|
5'UCGCGGCGACGGGGGCGGA3'
|||||||x||||x||||xx
3'GCUCGGGUAGCAGCUCGAACGCGCGCCACGAGCGCCGGUGCCGCCGCGCCUUGGAGCGCAGCCUGUCGUCGCGCACGCG5' ( -35.90[76.06%] )
>miR1150	|MLOC_66612.1	|location[580,598]	|
5'UCGCGGCGACGGGGGCGGA3'
ox||||||||||x|x||||
3'AGAAGCUUGUCACCGUGGCCAGCGGCCGCUGCCGCCGCUGCCGCAGCCUCACGCGCGGCUAGCGCGUCCCGCAGACGAC5' ( -34.90[74.26%] )
>miR1150	|MLOC_66701.1	|location[1030,1048]	|
5'UCGCGGCGACGGGGGCGGA3'
x|||x|||||||x|||||x
3'CGGCGGGUCGGCCCCGGACGGGGACGCCGACGCGGCGCUGCCGCCGCCGUCGGCCGACGCUGUAGAGUCAACCUAUCAU5' ( -35.10[74.21%] )
>miR1150	|MLOC_66888.1	|location[481,499]	|
5'UCGCGGCGACGGGGGCGGA3'
ox||||||||||o|x||||
3'AGGACAGCGGCAUCAACCGCAUGUGCUGGAGCCGCCGCUGCCUCGGCCUCGGCCUCAUCCGCUUCAUCCACCCCUACUG5' ( -35.80[75.85%] )
>miR1150	|MLOC_66888.3	|location[481,499]	|
5'UCGCGGCGACGGGGGCGGA3'
ox||||||||||o|x||||
3'AGGACAGCGGCAUCAACCGCAUGUGCUGGAGCCGCCGCUGCCUCGGCCUCGGCCUCAUCCGCUUCAUCCACCCCUACUG5' ( -35.80[75.85%] )
>miR1150	|MLOC_66980.1	|location[1366,1384]	|
5'UCGCGGCGACGGGGGCGGA3'
||x||||||||||o|||||
3'ACUCCGCUGCCUCGACCACCACGCCGGUAGAGGGCCGCUGCCCUCGCCUCUCCCCCGCCCCCCGCCCUCGUCGGCCGCC5' ( -40.10[84.96%] )
>miR1150	|MLOC_67.1	|location[30,48]	|
5'UCGCGGCGACGGGGGCGGA3'
x|||||||x|||||o|||x
3'CUCCACCAACCGCUGCUGCUACCACGCGCCCGCGCCGCGGCCCCUGCCGCACCUCCCCCUGCGCCCCCUCAGGAGGUA5' ( -36.60[78.04%] )
>miR1150	|MLOC_67.2	|location[30,48]	|
5'UCGCGGCGACGGGGGCGGA3'
x|||||||x|||||o|||x
3'CUCCACCAACCGCUGCUGCUACCACGCGCCCGCGCCGCGGCCCCUGCCGCACCUCCCCCUGCGCCCCCUCAGGAGGUA5' ( -36.60[78.04%] )
>miR1150	|MLOC_67065.1	|location[16,34]	|
5'UCGCGGCGACGGGGGCGGA3'
|x||||||x|||o||||||
3'ACUCCACCGGGUUCAGGUGGAGCUUCAAACACCGCCGCCGCCUCCGCCUCCGAAGAAGGCGGUA5' ( -35.20[75.05%] )
>miR1150	|MLOC_67089.1	|location[301,319]	|
5'UCGCGGCGACGGGGGCGGA3'
|x||||||||||x|||||x
3'UCUUCUCGAACCGGAGCCUCACCGCGUCCUACCGCCGCUGCCGCCGCCGCAGCUCCGCCCACAACUGCCACAACUCCUG5' ( -37.60[80.00%] )
>miR1150	|MLOC_67302.2	|location[85,103]	|
5'UCGCGGCGACGGGGGCGGA3'
x|o|||||||||x|||||x
3'GCCCGAACCCGAAGCGGAAACUUCCGAACCCGUGCCGCUGCCACCGCCGCGGGCCCAAGUACAGGGUCCGCCGCGCGUG5' ( -35.40[75.48%] )
>miR1150	|MLOC_67316.2	|location[1348,1366]	|
5'UCGCGGCGACGGGGGCGGA3'
ox||x|||||||o||||||
3'GUGGAGGAGGCCUUGGAGGUGCCGGUCGCCGCCGGCGCUGCCUCCGCCUGGGUCUCGGGAGCGGAGACCGUGACCGCGG5' ( -36.00[76.60%] )
>miR1150	|MLOC_67316.3	|location[1315,1333]	|
5'UCGCGGCGACGGGGGCGGA3'
ox||x|||||||o||||||
3'GUGGAGGAGGCCUUGGAGGUGCCGGUCGCCGCCGGCGCUGCCUCCGCCUGGGUCUCGGGAGCGGAGACCGUGACCGCGG5' ( -36.00[76.60%] )
>miR1150	|MLOC_67950.1	|location[142,160]	|
5'UCGCGGCGACGGGGGCGGA3'
o|||||||||||x|||x|x
3'CCAUCCACCGCGCGAGCUUGCCCCUGGGGGGGCGCCGCUGCCGCCGGCGGCGCAGCCUCUUCUGCUCCAUCAGGUGCAG5' ( -36.40[76.96%] )
>miR1150	|MLOC_68601.1	|location[219,237]	|
5'UCGCGGCGACGGGGGCGGA3'
x|o|||||||||x|||||x
3'CGUCGCACUACCUGCCCAUCAACUCCAGGGCGUGCCGCUGCCGCCGCCGGCCCGUGCGCAUCGCGCAGAGCAACUUGAA5' ( -37.50[79.28%] )
>miR1150	|MLOC_68880.2	|location[366,384]	|
5'UCGCGGCGACGGGGGCGGA3'
||||o||||||o||x|||x
3'GACCGGUUCGCGCCGCGGACAGGUCUACAGAGCGUCGCUGCUCCGGCCGUACCUUGCUCGCCAGGGAGGGCGCUAGGGG5' ( -36.70[77.59%] )
>miR1150	|MLOC_68880.4	|location[867,885]	|
5'UCGCGGCGACGGGGGCGGA3'
||||o||||||o||x|||x
3'GACCGGUUCGCGCCGCGGACAGGUCUACAGAGCGUCGCUGCUCCGGCCGUACCUUGCUCGCCAGGGAGGGCGCUAGGGG5' ( -36.70[77.59%] )
>miR1150	|MLOC_68880.5	|location[438,456]	|
5'UCGCGGCGACGGGGGCGGA3'
||||o||||||o||x|||x
3'GACCGGUUCGCGCCGCGGACAGGUCUACAGAGCGUCGCUGCUCCGGCCGUACCUUGCUCGCCAGGGAGGGCGCUAGGGG5' ( -36.70[77.59%] )
>miR1150	|MLOC_68880.6	|location[438,456]	|
5'UCGCGGCGACGGGGGCGGA3'
||||o||||||o||x|||x
3'GACCGGUUCGCGCCGCGGACAGGUCUACAGAGCGUCGCUGCUCCGGCCGUACCUUGCUCGCCAGGGAGGGCGCUAGGGG5' ( -36.70[77.59%] )
>miR1150	|MLOC_68880.7	|location[330,348]	|
5'UCGCGGCGACGGGGGCGGA3'
||||o||||||o||x|||x
3'GACCGGUUCGCGCCGCGGACAGGUCUACAGAGCGUCGCUGCUCCGGCCGUACCUUGCUCGCCAGGGAGGGCGCUAGGGG5' ( -36.70[77.59%] )
>miR1150	|MLOC_68914.1	|location[510,528]	|
5'UCGCGGCGACGGGGGCGGA3'
o|||||||x||x||||||x
3'CUCCAGGUCGCCGCCCUCGACCUCGCUGCCGGCGCCGCGGCGCCCGCCGCAGUAGAGCCCGCUGCUGCCCUCGCCGCAG5' ( -36.80[78.46%] )
>miR1150	|MLOC_68914.2	|location[228,246]	|
5'UCGCGGCGACGGGGGCGGA3'
o|||||||x||x||||||x
3'CUCCAGGUCGCCGCCCUCGACCUCGCUGCCGGCGCCGCGGCGCCCGCCGCAGUAGAGCCCGCUGCUGCCCUCGCCGCAG5' ( -36.80[78.46%] )
>miR1150	|MLOC_68914.3	|location[228,246]	|
5'UCGCGGCGACGGGGGCGGA3'
o|||||||x||x||||||x
3'CUCCAGGUCGCCGCCCUCGACCUCGCUGCCGGCGCCGCGGCGCCCGCCGCAGUAGAGCCCGCUGCUGCCCUCGCCGCAG5' ( -36.80[78.46%] )
>miR1150	|MLOC_68962.1	|location[382,400]	|
5'UCGCGGCGACGGGGGCGGA3'
x||||||||||||||xx|x
3'CGCGCUCCAACGGUCUCAGCCGGUCCGCCUCGCGCCGCUGCCCCCUGCGCUUCCCGCCGCAUCUGGUCUGCUGCCAGGG5' ( -37.50[79.79%] )
>miR1150	|MLOC_68987.1	|location[50,68]	|
5'UCGCGGCGACGGGGGCGGA3'
o|||||||||||||xxx||
3'UCCUGCCGCUCAUAUCUGCCCUCCUCCGCCGGCGCCGCUGCCCCGAACUAGCCGCCUCCGCUCCCCCUCUCCUCCCUCC5' ( -38.00[80.68%] )
>miR1150	|MLOC_69519.2	|location[4301,4319]	|
5'UCGCGGCGACGGGGGCGGA3'
o|x|||||||||||||||x
3'GCUCCCGCUCCUCCUCGCGGACCUCGCGCCGGAGCCGCUGCCCCCGCCCCUCCGGCCCCUACCCGCUCCGCCUGCCGAG5' ( -39.70[84.65%] )
>miR1150	|MLOC_69519.3	|location[4301,4319]	|
5'UCGCGGCGACGGGGGCGGA3'
o|x|||||||||||||||x
3'GCUCCCGCUCCUCCUCGCGGACCUCGCGCCGGAGCCGCUGCCCCCGCCCCUCCGGCCCCUACCCGCUCCGCCUGCCGAG5' ( -39.70[84.65%] )
>miR1150	|MLOC_69527.1	|location[571,589]	|
5'UCGCGGCGACGGGGGCGGA3'
|||||||||||o|o|||x|
3'AGAGCGGCUAGAGCCGGUCGAAGAACAGGGAGCGCCGCUGCUCUCGCGUCUCAUACCGGAGCGUGCUGCACGGUUCUUA5' ( -37.40[79.24%] )
>miR1150	|MLOC_69527.2	|location[571,589]	|
5'UCGCGGCGACGGGGGCGGA3'
|||||||||||o|o|||x|
3'AGAGCGGCUAGAGCCGGUCGAAGAACAGGGAGCGCCGCUGCUCUCGCGUCUCAUACCGGAGCGUGCUGCACGGUUCUUA5' ( -37.40[79.24%] )
>miR1150	|MLOC_69708.1	|location[37,55]	|
5'UCGCGGCGACGGGGGCGGA3'
||||||||||||xxo|||x
3'AGGGCCUGCGGAGCGGCUCUUGACGGUCGCAGCGCCGCUGCCGGUGCCGCUGCCGCUCCUCCCUGCCUGUCCACCUCGC5' ( -35.40[75.48%] )
>miR1150	|MLOC_69708.2	|location[37,55]	|
5'UCGCGGCGACGGGGGCGGA3'
||||||||||||xxo|||x
3'AGGGCCUGCGGAGCGGCUCUUGACGGUCGCAGCGCCGCUGCCGGUGCCGCUGCCGCUCCUCCCUGCCUGUCCACCUCGC5' ( -35.40[75.48%] )
>miR1150	|MLOC_69708.3	|location[37,55]	|
5'UCGCGGCGACGGGGGCGGA3'
||||||||||||xxo|||x
3'AGGGCCUGCGGAGCGGCUCUUGACGGUCGCAGCGCCGCUGCCGGUGCCGCUGCCGCUCCUCCCUGCCUGUCCACCUCGC5' ( -35.40[75.48%] )
>miR1150	|MLOC_69708.4	|location[37,55]	|
5'UCGCGGCGACGGGGGCGGA3'
||||||||||||xxo|||x
3'AGGGCCUGCGGAGCGGCUCUUGACGGUCGCAGCGCCGCUGCCGGUGCCGCUGCCGCUCCUCCCUGCCUGUCCACCUCGC5' ( -35.40[75.48%] )
>miR1150	|MLOC_69708.5	|location[37,55]	|
5'UCGCGGCGACGGGGGCGGA3'
||||||||||||xxo|||x
3'AGGGCCUGCGGAGCGGCUCUUGACGGUCGCAGCGCCGCUGCCGGUGCCGCUGCCGCUCCUCCCUGCCUGUCCACCUCGC5' ( -35.40[75.48%] )
>miR1150	|MLOC_69804.1	|location[55,73]	|
5'UCGCGGCGACGGGGGCGGA3'
x|x||||||||||||x|||
3'ACCGUCGCCCCUCCCACCUCUCCCACCACGCGGGCCGCUGCCCCCACCUCACCCGCCCCAAAUCCCUCCUCGUCGUCAU5' ( -35.50[75.21%] )
>miR1150	|MLOC_69804.1	|location[127,145]	|
5'UCGCGGCGACGGGGGCGGA3'
||||||||||||x||||ox
3'CCUCCUGCCGCCACGCCCUCCGGGAUCCCAAGCGCCGCUGCCGCCGCUCCGGUACACUCUUCGCCGCCCCGAACCGUCG5' ( -38.90[82.42%] )
>miR1150	|MLOC_69804.2	|location[55,73]	|
5'UCGCGGCGACGGGGGCGGA3'
x|x||||||||||||x|||
3'ACCGUCGCCCCUCCCACCUCUCCCACCACGCGGGCCGCUGCCCCCACCUCACCCGCCCCAAAUCCCUCCUCGUCGUCAU5' ( -35.50[75.21%] )
>miR1150	|MLOC_69804.2	|location[127,145]	|
5'UCGCGGCGACGGGGGCGGA3'
||||||||||||x||||ox
3'CCUCCUGCCGCCACGCCCUCCGGGAUCCCAAGCGCCGCUGCCGCCGCUCCGGUACACUCUUCGCCGCCCCGAACCGUCG5' ( -38.90[82.42%] )
>miR1150	|MLOC_69804.3	|location[55,73]	|
5'UCGCGGCGACGGGGGCGGA3'
x|x||||||||||||x|||
3'ACCGUCGCCCCUCCCACCUCUCCCACCACGCGGGCCGCUGCCCCCACCUCACCCGCCCCAAAUCCCUCCUCGUCGUCAU5' ( -35.50[75.21%] )
>miR1150	|MLOC_69804.3	|location[127,145]	|
5'UCGCGGCGACGGGGGCGGA3'
||||||||||||x||||ox
3'CCUCCUGCCGCCACGCCCUCCGGGAUCCCAAGCGCCGCUGCCGCCGCUCCGGUACACUCUUCGCCGCCCCGAACCGUCG5' ( -38.90[82.42%] )
>miR1150	|MLOC_69866.1	|location[21,39]	|
5'UCGCGGCGACGGGGGCGGA3'
ox||||||x|||||||||x
3'GAGCCGCGUCCAGCGGCGACCCCGGCGGCCGCCGCCGCCGCCCCCGCCGCCGCUCCCACCGCUUAUCAG5' ( -37.50[79.96%] )
>miR1150	|MLOC_69866.2	|location[6,24]	|
5'UCGCGGCGACGGGGGCGGA3'
ox||||||x|||||||||x
3'GAGCCGCGUCCAGCGGCGACCCCGGCGGCCGCCGCCGCCGCCCCCGCCGCCGCU5' ( -37.50[79.96%] )
>miR1150	|MLOC_7043.1	|location[627,645]	|
5'UCGCGGCGACGGGGGCGGA3'
o|||||||||||||xx||x
3'CUCCGGCUCGCCCCUCUGGUGGCGGCCAACGGCGCCGCUGCCCCGCCCCCUACGCCGGCAGCCCAGCGCCCCCUCCCUC5' ( -38.30[81.66%] )
>miR1150	|MLOC_70640.1	|location[595,613]	|
5'UCGCGGCGACGGGGGCGGA3'
o|||||||x|||x|||||x
3'GGCCGCUCUCCGCGCCGGCGAACAUAGGCAGGCGCCGCCGCCGCCGCCGCUCCUCGAGGAGGGCCAACUCGUCGUGCCA5' ( -35.70[75.64%] )
>miR1150	|MLOC_70640.2	|location[448,466]	|
5'UCGCGGCGACGGGGGCGGA3'
o|||||||x|||x|||||x
3'GGCCGCUCUCCGCGCCGGCGAACAUAGGCAGGCGCCGCCGCCGCCGCCGCUCCUCGAGGAGGGCCAACUCGUCGUGCCA5' ( -35.70[75.64%] )
>miR1150	|MLOC_70762.1	|location[1207,1225]	|
5'UCGCGGCGACGGGGGCGGA3'
||||||||x|||||o||xx
3'UGUCGUGCGGCAAGGCCACGCCCAUGCCGCAGCGCCGCCGCCCCUGCGACGGGUACUUGGGCGGCACCCCGAGGUCGUC5' ( -35.40[75.48%] )
>miR1150	|MLOC_71215.1	|location[229,247]	|
5'UCGCGGCGACGGGGGCGGA3'
o|||||||x||o||||||x
3'UGGGUUGACUCUCGAACGCCUCCAAAUGUCGGCGCCGCCGCUCCCGCCGCUGCGGCACCAGCCACUGUCGUGCCUGGCU5' ( -37.30[79.53%] )
>miR1150	|MLOC_71275.1	|location[934,952]	|
5'UCGCGGCGACGGGGGCGGA3'
o||||||o||||||x|||x
3'UCACCGGCAGCUAAAACCCUUCCAACCCGCGGCGCCGUUGCCCCGGCCAGGCGAGCAGCGUGCCCUACAUCUAGGGAAG5' ( -38.90[82.77%] )
>miR1150	|MLOC_71275.2	|location[934,952]	|
5'UCGCGGCGACGGGGGCGGA3'
o||||||o||||||x|||x
3'UCACCGGCAGCUAAAACCCUUCCAACCCGCGGCGCCGUUGCCCCGGCCAGGCGAGCAGCGUGCCCUACAUCUAGGGAAG5' ( -38.90[82.77%] )
>miR1150	|MLOC_71275.3	|location[934,952]	|
5'UCGCGGCGACGGGGGCGGA3'
o||||||o||||||x|||x
3'UCACCGGCAGCUAAAACCCUUCCAACCCGCGGCGCCGUUGCCCCGGCCAGGCGAGCAGCGUGCCCUACAUCUAGGGAAG5' ( -38.90[82.77%] )
>miR1150	|MLOC_71275.4	|location[934,952]	|
5'UCGCGGCGACGGGGGCGGA3'
o||||||o||||||x|||x
3'UCACCGGCAGCUAAAACCCUUCCAACCCGCGGCGCCGUUGCCCCGGCCAGGCGAGCAGCGUGCCCUACAUCUAGGGAAG5' ( -38.90[82.77%] )
>miR1150	|MLOC_71569.5	|location[947,965]	|
5'UCGCGGCGACGGGGGCGGA3'
x||||o||||||||o|||x
3'CACCUGAGCCGCAGAGAACCGAGCAAACGGUGCGCUGCUGCCCCUGCCCCGCCACCGAGAACGGUAACGUGUAUCUCGU5' ( -39.20[83.05%] )
>miR1150	|MLOC_71615.2	|location[1017,1035]	|
5'UCGCGGCGACGGGGGCGGA3'
x|||||||||||ox||||x
3'UCUCGCGCCGCCGCUGGCGGUCGUCGUGGUCGCGCCGCUGCCUGCGCCGUUGCGGCCGAUGCUGGCGCCAACCGUUACG5' ( -36.90[78.34%] )
>miR1150	|MLOC_71615.5	|location[870,888]	|
5'UCGCGGCGACGGGGGCGGA3'
x|||||||||||ox||||x
3'UCUCGCGCCGCCGCUGGCGGUCGUCGUGGUCGCGCCGCUGCCUGCGCCGUUGCGGCCGAUGCUGGCGCCAACCGUUACG5' ( -36.90[78.34%] )
>miR1150	|MLOC_71836.1	|location[867,885]	|
5'UCGCGGCGACGGGGGCGGA3'
xx|||||||||o|x|||||
3'CCCGCUCGGCGUGCUCCGUCGUCGUCCGCUCCCGCCGCUGCUCGCGCCUCUCGGCCCUCUAGCGGUAAAAACCCACUCG5' ( -35.30[75.11%] )
>miR1150	|MLOC_71920.1	|location[1000,1018]	|
5'UCGCGGCGACGGGGGCGGA3'
|x||o|||||||x||||||
3'AGUCCGGGAACCGAUACUUCGGGCUUGGGUAACGUCGCUGCCACCGCCUCCGCAUCCACCACAUCGGCAGCCGCCGCGA5' ( -34.90[74.26%] )
>miR1150	|MLOC_71922.1	|location[124,142]	|
5'UCGCGGCGACGGGGGCGGA3'
xx|||||||||o||||||x
3'CCGGCACCGUCUCCCUCGCCUCCGCCCUCGUACGCCGCUGCUCCCGCCGCAUACACCGCCACCUUUCUCCUCACCCUCA5' ( -40.40[85.59%] )
>miR1150	|MLOC_71922.2	|location[124,142]	|
5'UCGCGGCGACGGGGGCGGA3'
xx|||||||||o||||||x
3'CCGGCACCGUCUCCCUCGCCUCCGCCCUCGUACGCCGCUGCUCCCGCCGCAUACACCGCCACCUUUCUCCUCACCCUCA5' ( -40.40[85.59%] )
>miR1150	|MLOC_71922.3	|location[124,142]	|
5'UCGCGGCGACGGGGGCGGA3'
xx|||||||||o||||||x
3'CCGGCACCGUCUCCCUCGCCUCCGCCCUCGUACGCCGCUGCUCCCGCCGCAUACACCGCCACCUUUCUCCUCACCCUCA5' ( -40.40[85.59%] )
>miR1150	|MLOC_71922.4	|location[124,142]	|
5'UCGCGGCGACGGGGGCGGA3'
xx|||||||||o||||||x
3'CCGGCACCGUCUCCCUCGCCUCCGCCCUCGUACGCCGCUGCUCCCGCCGCAUACACCGCCACCUUUCUCCUCACCCUCA5' ( -40.40[85.59%] )
>miR1150	|MLOC_71922.5	|location[124,142]	|
5'UCGCGGCGACGGGGGCGGA3'
xx|||||||||o||||||x
3'CCGGCACCGUCUCCCUCGCCUCCGCCCUCGUACGCCGCUGCUCCCGCCGCAUACACCGCCACCUUUCUCCUCACCCUCA5' ( -40.40[85.59%] )
>miR1150	|MLOC_71922.6	|location[124,142]	|
5'UCGCGGCGACGGGGGCGGA3'
xx|||||||||o||||||x
3'CCGGCACCGUCUCCCUCGCCUCCGCCCUCGUACGCCGCUGCUCCCGCCGCAUACACCGCCACCUUUCUCCUCACCCUCA5' ( -40.40[85.59%] )
>miR1150	|MLOC_71922.7	|location[124,142]	|
5'UCGCGGCGACGGGGGCGGA3'
xx|||||||||o||||||x
3'CCGGCACCGUCUCCCUCGCCUCCGCCCUCGUACGCCGCUGCUCCCGCCGCAUACACCGCCACCUUUCUCCUCACCCUCA5' ( -40.40[85.59%] )
>miR1150	|MLOC_71922.8	|location[124,142]	|
5'UCGCGGCGACGGGGGCGGA3'
xx|||||||||o||||||x
3'CCGGCACCGUCUCCCUCGCCUCCGCCCUCGUACGCCGCUGCUCCCGCCGCAUACACCGCCACCUUUCUCCUCACCCUCA5' ( -40.40[85.59%] )
>miR1150	|MLOC_72822.1	|location[213,231]	|
5'UCGCGGCGACGGGGGCGGA3'
xx||||||||||x||||||
3'GCAUCGACUGCACCGCUCUUCUGCCCUGCCCCCGCCGCUGCCGCCGCCUCUGAACCACGCCGUGCUUCUGCAUCUGCGC5' ( -38.30[81.66%] )
>miR1150	|MLOC_72822.2	|location[213,231]	|
5'UCGCGGCGACGGGGGCGGA3'
xx||||||||||x||||||
3'GCAUCGACUGCACCGCUCUUCUGCCCUGCCCCCGCCGCUGCCGCCGCCUCUGAACCACGCCGUGCUUCUGCAUCUGCGC5' ( -38.30[81.66%] )
>miR1150	|MLOC_72822.3	|location[213,231]	|
5'UCGCGGCGACGGGGGCGGA3'
xx||||||||||x||||||
3'GCAUCGACUGCACCGCUCUUCUGCCCUGCCCCCGCCGCUGCCGCCGCCUCUGAACCACGCCGUGCUUCUGCAUCUGCGC5' ( -38.30[81.66%] )
>miR1150	|MLOC_72822.4	|location[213,231]	|
5'UCGCGGCGACGGGGGCGGA3'
xx||||||||||x||||||
3'GCAUCGACUGCACCGCUCUUCUGCCCUGCCCCCGCCGCUGCCGCCGCCUCUGAACCACGCCGUGCUUCUGCAUCUGCGC5' ( -38.30[81.66%] )
>miR1150	|MLOC_72822.5	|location[213,231]	|
5'UCGCGGCGACGGGGGCGGA3'
xx||||||||||x||||||
3'GCAUCGACUGCACCGCUCUUCUGCCCUGCCCCCGCCGCUGCCGCCGCCUCUGAACCACGCCGUGCUUCUGCAUCUGCGC5' ( -38.30[81.66%] )
>miR1150	|MLOC_72822.6	|location[688,706]	|
5'UCGCGGCGACGGGGGCGGA3'
xx||||||||||x||||||
3'GCAUCGACUGCACCGCUCUUCUGCCCUGCCCCCGCCGCUGCCGCCGCCUCUGAACCACGCCGUGCUUCUGCAUCUGCGC5' ( -38.30[81.66%] )
>miR1150	|MLOC_72875.1	|location[6,24]	|
5'UCGCGGCGACGGGGGCGGA3'
|xo|||||||||x|||||x
3'CCUCCUGCGGCGCCGUCUCCGCCACUCCCGACUGCCGCUGCCGCCGCCGCCGUA5' ( -35.50[75.21%] )
>miR1150	|MLOC_72949.1	|location[228,246]	|
5'UCGCGGCGACGGGGGCGGA3'
o|||||||x||||x||||x
3'CCACAACCGGCUGGACGUCGCGCCCGUGACGGCGCCGCCGCCCGCGCCGUCGCCGCCCACAGGGCGCACGGACGGGGGG5' ( -35.40[75.32%] )
>miR1150	|MLOC_72967.1	|location[289,307]	|
5'UCGCGGCGACGGGGGCGGA3'
ox||||||x|||o||||||
3'CCAGCUAGUCGACCGGCCGCCGGCCGAACAGCCGCCGCCGCCUCCGCCUCCUCCCGGCCGCCGGCAGCAGCUUCAAGAA5' ( -35.20[74.58%] )
>miR1150	|MLOC_73174.1	|location[701,719]	|
5'UCGCGGCGACGGGGGCGGA3'
|||x|o||||||o||||||
3'UUCACCUCCGCGUGUCCACAAAGCGGGGUCAGCUCUGCUGCCUCCGCCUCCGGCUCGGCCUGUCACGGCCCGCCCUCGC5' ( -35.40[75.48%] )
>miR1150	|MLOC_73174.2	|location[701,719]	|
5'UCGCGGCGACGGGGGCGGA3'
|||x|o||||||o||||||
3'UUCACCUCCGCGUGUCCACAAAGCGGGGUCAGCUCUGCUGCCUCCGCCUCCGGCUCGGCCUGUCACGGCCCGCCCUCGC5' ( -35.40[75.48%] )
>miR1150	|MLOC_73428.1	|location[69,87]	|
5'UCGCGGCGACGGGGGCGGA3'
|x||||||||||x|o|||x
3'GGCGCCGGCGCGCUAGCCCGGCUCGAGUCGAACGCCGCUGCCGCUGCCGCUGCGGCGGCUCUUGCCCUACGCGCCGCCU5' ( -35.80[75.85%] )
>miR1150	|MLOC_73715.1	|location[477,495]	|
5'UCGCGGCGACGGGGGCGGA3'
ox||||x|||||||||||x
3'CCGCCUCCGCCGCCUCUGUUGGCCCAUCACGCCGCCUCUGCCCCCGCCGUGGCUCUGCCGGAACGGCCGGUACGCGCGG5' ( -37.80[80.43%] )
>miR1150	|MLOC_73743.3	|location[389,407]	|
5'UCGCGGCGACGGGGGCGGA3'
||o||||||||o||||||x
3'CACUCUCUCGACCUUGCUUUCGACGCUCUGAGUGCCGCUGCUCCCGCCGCUACUUUCACAGGCACAUGUCCAGCCCGAG5' ( -41.60[88.14%] )
>miR1150	|MLOC_73797.1	|location[2969,2987]	|
5'UCGCGGCGACGGGGGCGGA3'
|||||||||||||o|x|xx
3'UGUCGAGCGCGUGCAGGAAGUAGGUCACGGAGCGCCGCUGCCCUCCCGGGACGCGCAAGCUCUCGAAGCGCUCCUCCGG5' ( -37.20[78.65%] )
>miR1150	|MLOC_73797.2	|location[3035,3053]	|
5'UCGCGGCGACGGGGGCGGA3'
|||||||||||||o|x|xx
3'UGUCGAGCGCGUGCAGGAAGUAGGUCACGGAGCGCCGCUGCCCUCCCGGGACGCGCAAGCUCUCGAAGCGCUCCUCCGG5' ( -37.20[78.65%] )
>miR1150	|MLOC_73797.3	|location[2333,2351]	|
5'UCGCGGCGACGGGGGCGGA3'
|||||||||||||o|x|xx
3'UGUCGAGCGCGUGCAGGAAGUAGGUCACGGAGCGCCGCUGCCCUCCCGGGACGCGCAAGCUCUCGAAGCGCUCCUCCGG5' ( -37.20[78.65%] )
>miR1150	|MLOC_73797.4	|location[2999,3017]	|
5'UCGCGGCGACGGGGGCGGA3'
|||||||||||||o|x|xx
3'UGUCGAGCGCGUGCAGGAAGUAGGUCACGGAGCGCCGCUGCCCUCCCGGGACGCGCAAGCUCUCGAAGCGCUCCUCCGG5' ( -37.20[78.65%] )
>miR1150	|MLOC_73797.5	|location[2993,3011]	|
5'UCGCGGCGACGGGGGCGGA3'
|||||||||||||o|x|xx
3'UGUCGAGCGCGUGCAGGAAGUAGGUCACGGAGCGCCGCUGCCCUCCCGGGACGCGCAAGCUCUCGAAGCGCUCCUCCGG5' ( -37.20[78.65%] )
>miR1150	|MLOC_73887.1	|location[31,49]	|
5'UCGCGGCGACGGGGGCGGA3'
xx||||||||||x|||||x
3'AGGCGGCGGCGCCGACGCAGCCAACGCAGCUCCGCCGCUGCCGCCGCCGGAGGAACAGCCUCGACUCGUACAGGGUGUA5' ( -37.60[80.00%] )
>miR1150	|MLOC_73887.2	|location[31,49]	|
5'UCGCGGCGACGGGGGCGGA3'
xx||||||||||x|||||x
3'AGGCGGCGGCGCCGACGCAGCCAACGCAGCUCCGCCGCUGCCGCCGCCGGAGGAACAGCCUCGACUCGUACAGGGUGUA5' ( -37.60[80.00%] )
>miR1150	|MLOC_7404.2	|location[922,940]	|
5'UCGCGGCGACGGGGGCGGA3'
ox||||||x|||||||||x
3'GCCGCAGGACGCGCUGUCGAGCAACCAGUCGUCGCCGCCGCCCCCGCCGCGGCGGUAACGCGCGCGCGAGGCGAGCGCG5' ( -37.90[80.81%] )
>miR1150	|MLOC_74048.1	|location[39,57]	|
5'UCGCGGCGACGGGGGCGGA3'
o|x|x|||||||||||||x
3'CGGCAGCUACGACUCGUGGCACUACUCGACGGGGACGCUGCCCCCGCCCGUCCACUGCGUGCAGCCGCGUACCGGUACC5' ( -35.60[75.74%] )
>miR1150	|MLOC_74048.2	|location[39,57]	|
5'UCGCGGCGACGGGGGCGGA3'
o|x|x|||||||||||||x
3'CGGCAGCUACGACUCGUGGCACUACUCGACGGGGACGCUGCCCCCGCCCGUCCACUGCGUGCAGCCGCGUACCGGUACC5' ( -35.60[75.74%] )
>miR1150	|MLOC_74048.3	|location[39,57]	|
5'UCGCGGCGACGGGGGCGGA3'
o|x|x|||||||||||||x
3'CGGCAGCUACGACUCGUGGCACUACUCGACGGGGACGCUGCCCCCGCCCGUCCACUGCGUGCAGCCGCGUACCGGUACC5' ( -35.60[75.74%] )
>miR1150	|MLOC_74048.4	|location[39,57]	|
5'UCGCGGCGACGGGGGCGGA3'
o|x|x|||||||||||||x
3'CGGCAGCUACGACUCGUGGCACUACUCGACGGGGACGCUGCCCCCGCCCGUCCACUGCGUGCAGCCGCGUACCGGUACC5' ( -35.60[75.74%] )
>miR1150	|MLOC_74377.1	|location[315,333]	|
5'UCGCGGCGACGGGGGCGGA3'
o|x|||||||||x|||||x
3'CUUGUCUCGGAACUCUUGCGUCCGCUUGCAGGGGCCGCUGCCGCCGCCACCGGGCCCGCUUCUGCCGCGCCGCAGGGAA5' ( -36.90[78.18%] )
>miR1150	|MLOC_74377.2	|location[261,279]	|
5'UCGCGGCGACGGGGGCGGA3'
o|x|||||||||x|||||x
3'CUUGUCUCGGAACUCUUGCGUCCGCUUGCAGGGGCCGCUGCCGCCGCCACCGGGCCCGCUUCUGCCGCGCCGCAGGGAA5' ( -36.90[78.18%] )
>miR1150	|MLOC_74451.1	|location[46,64]	|
5'UCGCGGCGACGGGGGCGGA3'
x|||||||||||x|||x||
3'GCUCGUGGUCCUGCUCGUCCUUCCGGUGGCCGCGCCGCUGCCGCCGGCUCGCGAAGGCUCUUCUGCCCGGCGAGAACGA5' ( -35.80[76.33%] )
>miR1150	|MLOC_74451.2	|location[46,64]	|
5'UCGCGGCGACGGGGGCGGA3'
x|||||||||||x|||x||
3'GCUCGUGGUCCUGCUCGUCCUUCCGGUGGCCGCGCCGCUGCCGCCGGCUCGCGAAGGCUCUUCUGCCCGGCGAGAACGA5' ( -35.80[76.33%] )
>miR1150	|MLOC_74625.1	|location[670,688]	|
5'UCGCGGCGACGGGGGCGGA3'
o|||||||x|||x|||||x
3'CGGGGCACGCUCCCGUCGUGGUAGCGCGCGGGCGCCGCCGCCGCCGCCGCCAUCGUCGCCUGCCUCAUCGUCUCCUUCU5' ( -35.70[75.64%] )
>miR1150	|MLOC_74625.2	|location[677,695]	|
5'UCGCGGCGACGGGGGCGGA3'
o|||||||x|||x|||||x
3'CGGGGCACGCUCCCGUCGUGGUAGCGCGCGGGCGCCGCCGCCGCCGCCGCCAUCGUCGCCUGCCUCAUCGUCUCCUUCU5' ( -35.70[75.64%] )
>miR1150	|MLOC_74674.2	|location[87,105]	|
5'UCGCGGCGACGGGGGCGGA3'
ox||||||||||||||||x
3'AACCCUCACCACCGCCGCUGCCGCCUCCGCGCCGCCGCUGCCCCCGCCCUCAGGUGAGGUGCGGCGCUCAGACGACACG5' ( -42.60[90.64%] )
>miR1150	|MLOC_74674.2	|location[107,125]	|
5'UCGCGGCGACGGGGGCGGA3'
|x||||||||||x||x||x
3'CUACCCUCUGGCAGGGUCACAACCCUCACCACCGCCGCUGCCGCCUCCGCGCCGCCGCUGCCCCCGCCCUCAGGUGAGG5' ( -42.60[90.83%] )
>miR1150	|MLOC_7470.1	|location[155,173]	|
5'UCGCGGCGACGGGGGCGGA3'
xx||||||||||x|||||x
3'CGGGUCGUGGAAGAGGCCGCUCUUUUGGACUCCGCCGCUGCCGCCGCCGCCCACCUCCACACCAGACCACGACCUCCUU5' ( -37.60[80.17%] )
>miR1150	|MLOC_74784.1	|location[616,634]	|
5'UCGCGGCGACGGGGGCGGA3'
ox||||||||||x|||||x
3'ACCGCGGCGGCCGCUUGCUCUCGGGGGACAGACGCCGCUGCCGCCGCCGCUCUCACGUCCGGUGCUGGUCGCGGCGCUG5' ( -38.50[81.57%] )
>miR1150	|MLOC_74784.2	|location[757,775]	|
5'UCGCGGCGACGGGGGCGGA3'
ox||||||||||x|||||x
3'ACCGCGGCGGCCGCUUGCUCUCGGGGGACAGACGCCGCUGCCGCCGCCGCUCUCACGUCCGGUGCUGGUCGCGGCGCUG5' ( -38.50[81.57%] )
>miR1150	|MLOC_7501.2	|location[535,553]	|
5'UCGCGGCGACGGGGGCGGA3'
x||||||||||ox|||||x
3'UCGCCCUCUUCAACCGCACCGUCAUGAGCCCGCGCCGCUGCUGCCGCCGCCGCCCCUCCGCCCAGAGGGUCUCGGCCGC5' ( -36.90[78.68%] )
>miR1150	|MLOC_75167.1	|location[248,266]	|
5'UCGCGGCGACGGGGGCGGA3'
ox||||||||||x|||||x
3'AACAGCUACCUCCGCACCUGCUGGCUACGCGACGCCGCUGCCACCGCCGCACUCGCCGACGGAAGGUAGUCCAACCCGG5' ( -36.40[77.61%] )
>miR1150	|MLOC_75365.1	|location[280,298]	|
5'UCGCGGCGACGGGGGCGGA3'
|||||o||||||x||||||
3'CCUCGAGCCGGAGGUAGAACAAUACCAGGUAGCGCUGCUGCCGCCGCCUUUCGACCGCCGCUAGUCGCCAGGCCCGCGG5' ( -39.50[83.86%] )
>miR1150	|MLOC_75441.1	|location[633,651]	|
5'UCGCGGCGACGGGGGCGGA3'
o||||||xx|||o||||||
3'GAAGAACACCGACAGGCCGCCCCCUCCGUCGGCGCCGACGCCUCCGCCUCUUCCUCCGCCCCUGCACCCGCGCCCGCGC5' ( -36.40[77.61%] )
>miR1150	|MLOC_7569.1	|location[339,357]	|
5'UCGCGGCGACGGGGGCGGA3'
ox||||||x|||||||||x
3'GGGAGGGCACGCCGGUCCCUAGUAGAGGCCGUCGCCGCCGCCCCCGCCGUCGCCACCGCAGCCGAGGAAGGAGAGCCCC5' ( -37.90[80.64%] )
>miR1150	|MLOC_76036.1	|location[421,439]	|
5'UCGCGGCGACGGGGGCGGA3'
ox|||||||||||x||||x
3'GGGUCAGCGCCCGCCGGCGGCGCCGCCACCGCCGCCGCUGCCCGCGCCCCUCCCUCUCCAGCUGCUGCCCCUACCUCUG5' ( -37.70[80.38%] )
>miR1150	|MLOC_7629.1	|location[562,580]	|
5'UCGCGGCGACGGGGGCGGA3'
x|||||||||||||o|||x
3'GGGGCAAUAGGCCGACCAGCCGCUAGAGCUCGCGCCGCUGCCCCUGCCACAUGGGCCUCAUCCUCAGCGGCGGCUACAU5' ( -41.90[89.15%] )
>miR1150	|MLOC_77121.1	|location[170,188]	|
5'UCGCGGCGACGGGGGCGGA3'
||||||||x|||x||||||
3'ACAGCUACCCCGUCUGCCCUAACAGCCGGAAGCGCCGCCGCCACCGCCUCCUGCGGUACCGGCCGCUGCCCAUCUCAGG5' ( -35.20[74.58%] )
>miR1150	|MLOC_77121.2	|location[170,188]	|
5'UCGCGGCGACGGGGGCGGA3'
||||||||x|||x||||||
3'ACAGCUACCCCGUCUGCCCUAACAGCCGGAAGCGCCGCCGCCACCGCCUCCUGCGGUACCGGCCGCUGCCCAUCUCAGG5' ( -35.20[74.58%] )
>miR1150	|MLOC_7735.1	|location[701,719]	|
5'UCGCGGCGACGGGGGCGGA3'
x|||||||||||o||x||x
3'CCGCUGCUCGUGCCCCUCCUCCGCCCUCCCCGCGCCGCUGCCUCCUCCCGUGCUACUCGACCUGCGGUACAUCUUGCGC5' ( -35.60[75.74%] )
>miR1150	|MLOC_78375.1	|location[7,25]	|
5'UCGCGGCGACGGGGGCGGA3'
o||||||||||||||x||x
3'GCGGGGGGCGCUCGGAGGGGCCGGGCCGCCGGCGCCGCUGCCCCCCCCCCCCCCC5' ( -39.10[83.37%] )
>miR1150	|MLOC_78375.2	|location[7,25]	|
5'UCGCGGCGACGGGGGCGGA3'
o||||||||||||||x||x
3'GCGGGGGGCGCUCGGAGGGGCCGGGCCGCCGGCGCCGCUGCCCCCCCCCCCCCCC5' ( -39.10[83.37%] )
>miR1150	|MLOC_7839.1	|location[204,222]	|
5'UCGCGGCGACGGGGGCGGA3'
x|||x||||||||x||||x
3'CCCCAGCCGCGACUACAUCCAGCACCCGUCUGCGGCGCUGCCCGCGCCGGCGGAGGACCGCUGCGCCGCACGCCCAGAC5' ( -35.30[75.11%] )
>miR1150	|MLOC_78772.3	|location[1276,1294]	|
5'UCGCGGCGACGGGGGCGGA3'
ox||||||||||x|||||x
3'GCAGCUUAUACUGCCGCAUGAAGAACAGGGGCCGCCGCUGCCGCCGCCGGGGAGGAGGAGGCUCCCCGGAGACCCGCCG5' ( -37.60[79.49%] )
>miR1150	|MLOC_79687.1	|location[307,325]	|
5'UCGCGGCGACGGGGGCGGA3'
||xx|||||||o|||||||
3'UGCGGUCGGGGUACCGCUCCUCCCACUCCCAGGUCCGCUGCUCCCGCCUCCGCCGCCGCCUGUAGUACGACCGCCCCAU5' ( -34.80[74.20%] )
>miR1150	|MLOC_7985.1	|location[43,61]	|
5'UCGCGGCGACGGGGGCGGA3'
|x||||||||||x||||ox
3'GCUCCUAGAGGCACUACAACACCGGCGCCCACCGCCGCUGCCGCCGCUCCCUGUGCCGGUCCUCCUGCUCCUCCGCCGC5' ( -34.90[74.41%] )
>miR1150	|MLOC_80299.1	|location[239,257]	|
5'UCGCGGCGACGGGGGCGGA3'
x|o|||||||||x|||||x
3'UGGCGCGCCUGGCUGGCCUUCGAGGCCGGGCGUGCCGCUGCCACCGCCCCUGAGUAGAACCGUCACCUGAACGCCUCUA5' ( -35.50[75.21%] )
>miR1150	|MLOC_80384.1	|location[355,373]	|
5'UCGCGGCGACGGGGGCGGA3'
o|||||||x|||x|||||x
3'UCUACUGCUGCCCCUUGAAGAACGGCCCGAGGCGCCGCCGCCGCCGCCCCUCCAUCUCCGCCCGCCUCUACGACCGGCG5' ( -35.80[75.85%] )
>miR1150	|MLOC_80384.4	|location[355,373]	|
5'UCGCGGCGACGGGGGCGGA3'
o|||||||x|||x|||||x
3'UCUACUGCUGCCCCUUGAAGAACGGCCCGAGGCGCCGCCGCCGCCGCCCCUCCAUCUCCGCCCGCCUCUACGACCGGCG5' ( -35.80[75.85%] )
>miR1150	|MLOC_80432.1	|location[18,36]	|
5'UCGCGGCGACGGGGGCGGA3'
ox||||||x|||||||o||
3'UGCCCUCUCUACUCUUCACUGCCCCCCAUCGCCGCCGCCGCCCCCGUCUCCUCCACUGCCGCCGUA5' ( -36.00[76.76%] )
>miR1150	|MLOC_80599.1	|location[16,34]	|
5'UCGCGGCGACGGGGGCGGA3'
|||||||||||xx|||||x
3'GCCGGCCGCACGGCAAGUGCGCCUGGAACCAGCGCCGCUGCGGCCGCCGAACGGCCAGAAGGUA5' ( -35.50[75.37%] )
>miR1150	|MLOC_80599.2	|location[16,34]	|
5'UCGCGGCGACGGGGGCGGA3'
|||||||||||xx|||||x
3'GCCGGCCGCACGGCAAGUGCGCCUGGAACCAGCGCCGCUGCGGCCGCCGAACGGCCAGAAGGUA5' ( -35.50[75.37%] )
>miR1150	|MLOC_81863.1	|location[274,292]	|
5'UCGCGGCGACGGGGGCGGA3'
x|||||||x|||||o|||x
3'GCCGCACCUCCACCAAGACCACGUACCUCCCGCGCCGCGGCCCCUGCCCUACCUUCGCCCGCCACCGGCACGCCACCAC5' ( -36.70[78.09%] )
>miR1150	|MLOC_81943.1	|location[166,184]	|
5'UCGCGGCGACGGGGGCGGA3'
|||||||||||o||x|||x
3'CGAACACCUUGCGGAGCGGGUGCGGCCGGCAGCGCCGCUGCUCCGGCCGCUUCCGCGGCGUGGGCGGGAGCCUGUUCGC5' ( -38.60[82.30%] )
>miR1150	|MLOC_82049.1	|location[406,424]	|
5'UCGCGGCGACGGGGGCGGA3'
ox||||||||||x||||||
3'CGCGCCCCUCCGCCGCCGCUGCCGCCGCCUCCUCCUCGGCCACCGCCACCCGCACUGCCG5' ( -38.30[81.66%] )
>miR1150	|MLOC_824.5	|location[190,208]	|
5'UCGCGGCGACGGGGGCGGA3'
x|||||||x|||x||||||
3'GCAGCAUCGACGUCCGCGUCCACCUGCCCCUGCGCCGCCGCCGCCGCCUCCGCGUCAUCAAGACCAUCGCCACCUCGCG5' ( -35.30[75.27%] )
>miR1150	|MLOC_824.6	|location[190,208]	|
5'UCGCGGCGACGGGGGCGGA3'
x|||||||x|||x||||||
3'GCAGCAUCGACGUCCGCGUCCACCUGCCCCUGCGCCGCCGCCGCCGCCUCCGCGUCAUCAAGACCAUCGCCACCUCGCG5' ( -35.30[75.27%] )
>miR1152	|MLOC_37996.2	|location[938,957]	|
5'AAGAAGGUGACGAUGCUUGA3'
x||||x|||||||||||oo|
3'CAAUGGACAUGGCUCGUGUCCUAGGUAUUCAUCUUGCACUGCUACGAGUUAUAGUAACCCGUCGAACACCAUAUACUCAA5' ( -27.90[80.17%] )
>miR1152	|MLOC_37996.3	|location[884,903]	|
5'AAGAAGGUGACGAUGCUUGA3'
x||||x|||||||||||oo|
3'CAAUGGACAUGGCUCGUGUCCUAGGUAUUCAUCUUGCACUGCUACGAGUUAUAGUAACCCGUCGAACACCAUAUACUCAA5' ( -27.90[80.17%] )
>miR1152	|MLOC_37996.5	|location[935,954]	|
5'AAGAAGGUGACGAUGCUUGA3'
x||||x|||||||||||oo|
3'CAAUGGACAUGGCUCGUGUCCUAGGUAUUCAUCUUGCACUGCUACGAGUUAUAGUAACCCGUCGAACACCAUAUACUCAA5' ( -27.90[80.17%] )
>miR1152	|MLOC_37996.6	|location[989,1008]	|
5'AAGAAGGUGACGAUGCUUGA3'
x||||x|||||||||||oo|
3'CAAUGGACAUGGCUCGUGUCCUAGGUAUUCAUCUUGCACUGCUACGAGUUAUAGUAACCCGUCGAACACCAUAUACUCAA5' ( -27.90[80.17%] )
>miR1152	|MLOC_58521.1	|location[70,89]	|
5'AAGAAGGUGACGAUGCUUGA3'
||||||||x|||||||ox|x
3'AUGAGUAGGUAGACGGUGCUGUCCAUCUCCUUCUUCCAGUGCUACGGCCACUGCCGCUCGUGGCCGCGGCCGCCGUCCGG5' ( -26.00[75.14%] )
>miR1158	|MLOC_10392.1	|location[1013,1031]	|
5'ACUGGAGGAGGCACUGGAA3'
x|o||||||||x|||||x|
3'CAAAGCUAUUUACCAAGCUUAUAGUCACUGAGGCCUCCUCCCUGACCGUAGAGUUAUUGAGGUACACGGGACCUAUCUG5' ( -29.80[75.06%] )
>miR1158	|MLOC_10392.2	|location[1901,1919]	|
5'ACUGGAGGAGGCACUGGAA3'
x|o||||||||x|||||x|
3'CAAAGCUAUUUACCAAGCUUAUAGUCACUGAGGCCUCCUCCCUGACCGUAGAGUUAUUGAGGUACACGGGACCUAUCUG5' ( -29.80[75.06%] )
>miR1158	|MLOC_10392.3	|location[788,806]	|
5'ACUGGAGGAGGCACUGGAA3'
x|o||||||||x|||||x|
3'CAAAGCUAUUUACCAAGCUUAUAGUCACUGAGGCCUCCUCCCUGACCGUAGAGUUAUUGAGGUACACGGGACCUAUCUG5' ( -29.80[75.06%] )
>miR1158	|MLOC_10392.4	|location[788,806]	|
5'ACUGGAGGAGGCACUGGAA3'
x|o||||||||x|||||x|
3'CAAAGCUAUUUACCAAGCUUAUAGUCACUGAGGCCUCCUCCCUGACCGUAGAGUUAUUGAGGUACACGGGACCUAUCUG5' ( -29.80[75.06%] )
>miR1158	|MLOC_10392.5	|location[1958,1976]	|
5'ACUGGAGGAGGCACUGGAA3'
x|o||||||||x|||||x|
3'CAAAGCUAUUUACCAAGCUUAUAGUCACUGAGGCCUCCUCCCUGACCGUAGAGUUAUUGAGGUACACGGGACCUAUCUG5' ( -29.80[75.06%] )
>miR1158	|MLOC_10392.6	|location[1013,1031]	|
5'ACUGGAGGAGGCACUGGAA3'
x|o||||||||x|||||x|
3'CAAAGCUAUUUACCAAGCUUAUAGUCACUGAGGCCUCCUCCCUGACCGUAGAGUUAUUGAGGUACACGGGACCUAUCUG5' ( -29.80[75.06%] )
>miR1158	|MLOC_10392.7	|location[1637,1655]	|
5'ACUGGAGGAGGCACUGGAA3'
x|o||||||||x|||||x|
3'CAAAGCUAUUUACCAAGCUUAUAGUCACUGAGGCCUCCUCCCUGACCGUAGAGUUAUUGAGGUACACGGGACCUAUCUG5' ( -29.80[75.06%] )
>miR1158	|MLOC_10392.8	|location[788,806]	|
5'ACUGGAGGAGGCACUGGAA3'
x|o||||||||x|||||x|
3'CAAAGCUAUUUACCAAGCUUAUAGUCACUGAGGCCUCCUCCCUGACCGUAGAGUUAUUGAGGUACACGGGACCUAUCUG5' ( -29.80[75.06%] )
>miR1158	|MLOC_10392.9	|location[788,806]	|
5'ACUGGAGGAGGCACUGGAA3'
x|o||||||||x|||||x|
3'CAAAGCUAUUUACCAAGCUUAUAGUCACUGAGGCCUCCUCCCUGACCGUAGAGUUAUUGAGGUACACGGGACCUAUCUG5' ( -29.80[75.06%] )
>miR1158	|MLOC_11287.1	|location[269,287]	|
5'ACUGGAGGAGGCACUGGAA3'
x|||||||||||||x|xx|
3'CUAUAGUGGAAAAAUUGAACAACUCGUCACAGACCUCCUCCGUGCCGGUUUAUCGCACCUUCAGAUCGAAACUUGGUAC5' ( -31.50[80.77%] )
>miR1158	|MLOC_11287.2	|location[785,803]	|
5'ACUGGAGGAGGCACUGGAA3'
x|||||||||||||x|xx|
3'CUAUAGUGGAAAAAUUGAACAACUCGUCACAGACCUCCUCCGUGCCGGUUUAUCGCACCUUCAGAUCGAAACUUGGUAC5' ( -31.50[80.77%] )
>miR1158	|MLOC_4415.1	|location[815,833]	|
5'ACUGGAGGAGGCACUGGAA3'
x||||||||||||xx|x||
3'AGUCACUGUUAUCCUAGUAGGCCUGGUCGUAGACCUCCUCCGUACCGUUGGUAUACGUACUAAGAUGGUCCCCCCAUCU5' ( -30.10[77.18%] )
>miR1158	|MLOC_61994.1	|location[106,124]	|
5'ACUGGAGGAGGCACUGGAA3'
||||||||||||||xxx|x
3'UCCUGAACCGGAGGCCCCUGCCCUACCGGCUGACCUCCUCCGUGUGGUACCUGCACUUGACGGGCGCCAAGUCGCUCAG5' ( -32.70[84.06%] )
>miR1158	|MLOC_61994.2	|location[724,742]	|
5'ACUGGAGGAGGCACUGGAA3'
||||||||||||||xxx|x
3'UCCUGAACCGGAGGCCCCUGCCCUACCGGCUGACCUCCUCCGUGUGGUACCUGCACUUGACGGGCGCCAAGUCGCUCAG5' ( -32.70[84.06%] )
>miR1158	|MLOC_61994.3	|location[73,91]	|
5'ACUGGAGGAGGCACUGGAA3'
||||||||||||||xxx|x
3'UCCUGAACCGGAGGCCCCUGCCCUACCGGCUGACCUCCUCCGUGUGGUACCUGCACUUGACGGGCGCCAAGUCGCUCAG5' ( -32.70[84.06%] )
>miR1158	|MLOC_61994.4	|location[106,124]	|
5'ACUGGAGGAGGCACUGGAA3'
||||||||||||||xxx|x
3'UCCUGAACCGGAGGCCCCUGCCCUACCGGCUGACCUCCUCCGUGUGGUACCUGCACUUGACGGGCGCCAAGUCGCUCAG5' ( -32.70[84.06%] )
>miR1158	|MLOC_65565.2	|location[1444,1462]	|
5'ACUGGAGGAGGCACUGGAA3'
||||o||o||||||oo|||
3'CUUGACGUAAAUACCCAACAACGUCUUCGUUGACUUCUUCCGUGGUCUUGUAACAUAUACAAUGAGGUCAGUUCUUGUG5' ( -29.90[76.67%] )
>miR1158	|MLOC_65565.3	|location[1444,1462]	|
5'ACUGGAGGAGGCACUGGAA3'
||||o||o||||||oo|||
3'CUUGACGUAAAUACCCAACAACGUCUUCGUUGACUUCUUCCGUGGUCUUGUAACAUAUACAAUGAGGUCAGUUCUUGUG5' ( -29.90[76.67%] )
>miR1158	|MLOC_65565.4	|location[1444,1462]	|
5'ACUGGAGGAGGCACUGGAA3'
||||o||o||||||oo|||
3'CUUGACGUAAAUACCCAACAACGUCUUCGUUGACUUCUUCCGUGGUCUUGUAACAUAUACAAUGAGGUCAGUUCUUGUG5' ( -29.90[76.67%] )
>miR1158	|MLOC_65565.5	|location[1444,1462]	|
5'ACUGGAGGAGGCACUGGAA3'
||||o||o||||||oo|||
3'CUUGACGUAAAUACCCAACAACGUCUUCGUUGACUUCUUCCGUGGUCUUGUAACAUAUACAAUGAGGUCAGUUCUUGUG5' ( -29.90[76.67%] )
>miR1158	|MLOC_65565.6	|location[1444,1462]	|
5'ACUGGAGGAGGCACUGGAA3'
||||o||o||||||oo|||
3'CUUGACGUAAAUACCCAACAACGUCUUCGUUGACUUCUUCCGUGGUCUUGUAACAUAUACAAUGAGGUCAGUUCUUGUG5' ( -29.90[76.67%] )
>miR1158	|MLOC_65565.7	|location[1444,1462]	|
5'ACUGGAGGAGGCACUGGAA3'
||||o||o||||||oo|||
3'CUUGACGUAAAUACCCAACAACGUCUUCGUUGACUUCUUCCGUGGUCUUGUAACAUAUACAAUGAGGUCAGUUCUUGUG5' ( -29.90[76.67%] )
>miR1158	|MLOC_65565.8	|location[1444,1462]	|
5'ACUGGAGGAGGCACUGGAA3'
||||o||o||||||oo|||
3'CUUGACGUAAAUACCCAACAACGUCUUCGUUGACUUCUUCCGUGGUCUUGUAACAUAUACAAUGAGGUCAGUUCUUGUG5' ( -29.90[76.67%] )
>miR1158	|MLOC_670.1	|location[209,227]	|
5'ACUGGAGGAGGCACUGGAA3'
xx|||||||||||||||x|
3'AAGAGGUGGCCCCCGCCGCCGCCGCGGUAACUACCUCCUCCGUGACCGUAUUACAGGAAGUUACCCUACCGUCCCGUGU5' ( -33.60[84.63%] )
>miR1158	|MLOC_670.2	|location[209,227]	|
5'ACUGGAGGAGGCACUGGAA3'
xx|||||||||||||||x|
3'AAGAGGUGGCCCCCGCCGCCGCCGCGGUAACUACCUCCUCCGUGACCGUAUUACAGGAAGUUACCCUACCGUCCCGUGU5' ( -33.60[84.63%] )
>miR1158	|MLOC_670.3	|location[209,227]	|
5'ACUGGAGGAGGCACUGGAA3'
xx|||||||||||||||x|
3'AAGAGGUGGCCCCCGCCGCCGCCGCGGUAACUACCUCCUCCGUGACCGUAUUACAGGAAGUUACCCUACCGUCCCGUGU5' ( -33.60[84.63%] )
>miR1158	|MLOC_67770.3	|location[748,766]	|
5'ACUGGAGGAGGCACUGGAA3'
||||||||||||x||x||x
3'CCUCUCCACUUACAGCUUGACCUCCUCCGGGAGCUGCGGCAGCAGCCACCGCACGACCAGCGGCCC5' ( -29.80[76.61%] )
>miR1158	|MLOC_67799.1	|location[821,839]	|
5'ACUGGAGGAGGCACUGGAA3'
x||||x||||||||||xx|
3'AGUAGUUAGAAAAAUUGAACAACACGCCAUAGACCACCUCCGUGACGAUUCAUAGCACCUUCAACUCGAAGUUUGGUAC5' ( -29.10[74.62%] )
>miR1158	|MLOC_68914.1	|location[1572,1590]	|
5'ACUGGAGGAGGCACUGGAA3'
||x||||||||||||||x|
3'AACACACGACUCCGAAUGGAGGUACAGGGUUGCCCUCCUCCGUGACCGUGACCGUGACUGUCUCGAUGACGACGGCGGC5' ( -32.70[83.85%] )
>miR1158	|MLOC_68914.2	|location[1290,1308]	|
5'ACUGGAGGAGGCACUGGAA3'
||x||||||||||||||x|
3'GUCCGCACGGGCGACGACGAGGUACAGGGUUGCCCUCCUCCGUGACCGUGACCGUGACUGUCUCGAUGACGACGGCGGC5' ( -32.70[83.85%] )
>miR1158	|MLOC_68914.3	|location[1290,1308]	|
5'ACUGGAGGAGGCACUGGAA3'
||x||||||||||||||x|
3'GAGGUCCGCACGGGCGACGAGGUACAGGGUUGCCCUCCUCCGUGACCGUGACCGUGACUGUCUCGAUGACGACGGCGGC5' ( -32.70[83.85%] )
>miR1158	|MLOC_68914.4	|location[786,804]	|
5'ACUGGAGGAGGCACUGGAA3'
||x||||||||||||||x|
3'AACACACGACUCCGAAUGGAGGUACAGGGUUGCCCUCCUCCGUGACCGUGACCGUGACUGUCUCGAUGACGACGGCGGC5' ( -32.70[83.85%] )
>miR1158	|MLOC_72249.1	|location[1036,1054]	|
5'ACUGGAGGAGGCACUGGAA3'
|||||||||||||xo||xx
3'CCCCGCCGCCUGCCUCUACCGGCGCGCCCUUGACCUCCUCCGUCGCCGCCGCUCGUCCCUCCUCCGCCUCCGGCGGUAG5' ( -30.60[78.66%] )
>miR1158	|MLOC_7466.1	|location[333,351]	|
5'ACUGGAGGAGGCACUGGAA3'
x||||x||||||x||||x|
3'CUCGACGAAUGGUUCUGAAUCCGACGCGUCGGACCGCCUCCGCGACCGUUACCUCCGCUCCUGCUUCACCAGCCCAACC5' ( -29.00[74.36%] )
>miR1158	|MLOC_7466.2	|location[333,351]	|
5'ACUGGAGGAGGCACUGGAA3'
x||||x||||||x||||x|
3'CUCGACGAAUGGUUCUGAAUCCGACGCGUCGGACCGCCUCCGCGACCGUUACCUCCGCUCCUGCUUCACCAGCCCAACC5' ( -29.00[74.36%] )
>miR1158	|MLOC_74959.1	|location[457,475]	|
5'ACUGGAGGAGGCACUGGAA3'
x|o|||||||||x||x|||
3'CGACCUCCUCCAACCUCAACUUGAACUCGCGGGCCUCCUCCGAGAGCUUCCUCGGCUUCUCGUCGUCGUCCAUGUCGUC5' ( -29.10[74.81%] )
>miR1158	|MLOC_75806.1	|location[146,164]	|
5'ACUGGAGGAGGCACUGGAA3'
x||||x||||||||||xx|
3'UAUUGAUGGUAAAACCGAACGACGCGGCACAGACCACCUCCGUGACGGUCCAUCGCUCCUUCCGCUAAGACUUUGGUAC5' ( -29.10[74.81%] )
>miR1158	|MLOC_81989.1	|location[1924,1942]	|
5'ACUGGAGGAGGCACUGGAA3'
||||||||||||x|||xxx
3'CCCCCUCGACCAACGACGACACAGCCGUCGUGACCUCCUCCGAGACGGGCGGCAGCGAAGAAGAACUGUUCGGUUUACC5' ( -30.10[76.20%] )
>miR1158	|MLOC_81989.2	|location[1303,1321]	|
5'ACUGGAGGAGGCACUGGAA3'
||||||||||||x|||xxx
3'CCCCCUCGACCAACGACGACACAGCCGUCGUGACCUCCUCCGAGACGGGCGGCAGCGAAGAAGAACUGUUCGGUUUACC5' ( -30.10[76.20%] )
>miR1158	|MLOC_8239.1	|location[284,302]	|
5'ACUGGAGGAGGCACUGGAA3'
x|o||||||||||x|||x|
3'UCGAACGGCGAGAACGACAGGAGGCCUCUCCGGCCUCCUCCGUUACCGUUACCGCUGCCGCCACCACCACCGCCGCGUC5' ( -29.70[76.15%] )
>miR1158	|MLOC_9293.1	|location[28,46]	|
5'ACUGGAGGAGGCACUGGAA3'
x|o|||x|||||x||||||
3'CCUCCAGGCAGAACUUCAGGACGCGCUAGAGGGCCUGCUCCGCGACCUUCCCCUCGAACGCCUACUCGUCGAGGCA5' ( -29.90[75.70%] )
>miR1172	|MLOC_70691.1	|location[39,61]	|
5'AAGGAUCUGAGACGCGAGUGGAA3'
x||||||||||||ox|||||||x
3'AUGAACUCGAAUGACAUCAACCACAGCCCGCUCCUAGACUCUGUCCUCACCUGCUUCCGGCCCAGCGUCUCGGCCGGUGCGUC5' ( -35.70[79.69%] )
>miR1172	|MLOC_70691.2	|location[79,101]	|
5'AAGGAUCUGAGACGCGAGUGGAA3'
x||||||||||||ox|||||||x
3'AUGAACUCGAAUGACAUCAACCACAGCCCGCUCCUAGACUCUGUCCUCACCUGCUUCCGGCCCAGCGUCUCGGCCGGUGCGUC5' ( -35.70[79.69%] )
>miR1172	|MLOC_70691.3	|location[79,101]	|
5'AAGGAUCUGAGACGCGAGUGGAA3'
x||||||||||||ox|||||||x
3'AUGAACUCGAAUGACAUCAACCACAGCCCGCUCCUAGACUCUGUCCUCACCUGCUUCCGGCCCAGCGUCUCGGCCGGUGCGUC5' ( -35.70[79.69%] )
>miR1172	|MLOC_70691.4	|location[79,101]	|
5'AAGGAUCUGAGACGCGAGUGGAA3'
x||||||||||||ox|||||||x
3'AUGAACUCGAAUGACAUCAACCACAGCCCGCUCCUAGACUCUGUCCUCACCUGCUUCCGGCCCAGCGUCUCGGCCGGUGCGUC5' ( -35.70[79.69%] )
>miR1172	|MLOC_70691.5	|location[79,101]	|
5'AAGGAUCUGAGACGCGAGUGGAA3'
x||||||||||||ox|||||||x
3'AUGAACUCGAAUGACAUCAACCACAGCCCGCUCCUAGACUCUGUCCUCACCUGCUUCCGGCCCAGCGUCUCGGCCGGUGCGUC5' ( -35.70[79.69%] )
>miR1217	|MLOC_61887.1	|location[435,455]	|
5'UGGAUGUUGUUGCAAAUGGCG3'
||||x||o||||||xx|||||
3'CUGCCCGUGAGGAAGUAGGGGACGAACAGCACCUCCAGCAACGUGAACCGCGUCUGGUGGACCACCCGCGUCCCCUCCUUG5' ( -28.10[75.74%] )
>miR1217	|MLOC_61887.2	|location[435,455]	|
5'UGGAUGUUGUUGCAAAUGGCG3'
||||x||o||||||xx|||||
3'CUGCCCGUGAGGAAGUAGGGGACGAACAGCACCUCCAGCAACGUGAACCGCGUCUGGUGGACCACCCGCGUCCCCUCCUUG5' ( -28.10[75.74%] )
>miR1217	|MLOC_61887.3	|location[435,455]	|
5'UGGAUGUUGUUGCAAAUGGCG3'
||||x||o||||||xx|||||
3'CUGCCCGUGAGGAAGUAGGGGACGAACAGCACCUCCAGCAACGUGAACCGCGUCUGGUGGACCACCCGCGUCCCCUCCUUG5' ( -28.10[75.74%] )
>miR1432	|MLOC_16731.1	|location[41,61]	|
5'UCAGGAGAGAUGACACCGACA3'
|||||||||||||||||o|xx
3'GUAGAUACUAGUUACCGGGGUUCUAGUUGCAGUCCUCUCUACUGUGGUUACGCUAAUCCUACAAAACUGGGUAUUAGUGGU5' ( -35.60[85.99%] )
>miR1432	|MLOC_61497.1	|location[842,862]	|
5'UCAGGAGAGAUGACACCGACA3'
x|||||o|||||x||||||||
3'GGCCCGGCUAGUGGCGCGACAACGUGCCCGUGUCCUUUCUACGGUGGCUGUCCGCGAGGGCGCUGCGUAACUGGUGGCGCG5' ( -32.00[76.92%] )
>miR1432	|MLOC_61497.2	|location[269,289]	|
5'UCAGGAGAGAUGACACCGACA3'
x|||||o|||||x||||||||
3'GGCCCGGCUAGUGGCGCGACAACGUGCCCGUGUCCUUUCUACGGUGGCUGUCCGCGAGGGCGCUGCGUAACUGGUGGCGCG5' ( -32.00[76.92%] )
>miR1432	|MLOC_70788.1	|location[41,61]	|
5'UCAGGAGAGAUGACACCGACA3'
|||||||||||||||||o|xx
3'AUAGAAACUAGUUACCGGGGUUCUAGUUGUAGUCCUCUCUACUGUGGUUACGCUACUCGUACAAAACUAGGUAGUUGUAGA5' ( -35.70[86.02%] )
>miR1435	|MLOC_58830.1	|location[685,704]	|
5'UUUGGUAAGCAGAACUUUUU3'
||||||||||||||xx|x|o
3'GGAAAAUCGGGUACUUGGUGAACACCCCAAAAACCAUUCGUCUUUCACAGUAAUGUGGAAAGUUCCCACUGGAAUUCAGG5' ( -21.50[75.70%] )
>miR1435	|MLOC_58830.2	|location[277,296]	|
5'UUUGGUAAGCAGAACUUUUU3'
||||||||||||||xx|x|o
3'GGAAAAUCGGGUACUUGGUGAACACCCCAAAAACCAUUCGUCUUUCACAGUAAUGUGGAAAGUUCCCACUGGAAUUCAGG5' ( -21.50[75.70%] )
>miR1435	|MLOC_66396.1	|location[2462,2481]	|
5'UUUGGUAAGCAGAACUUUUU3'
o|||||||||||xx|||o||
3'AACACCUUUGAGUCGGUAGAAAGAGGGGUCGAACCAUUCGUCCGGAAGAAGUAGGUUCCGUGGUUCUGACAUGUCGACAA5' ( -23.40[82.69%] )
>miR1435	|MLOC_66396.10	|location[2462,2481]	|
5'UUUGGUAAGCAGAACUUUUU3'
o|||||||||||xx|||o||
3'AACACCUUUGAGUCGGUAGAAAGAGGGGUCGAACCAUUCGUCCGGAAGAAGUAGGUUCCGUGGUUCUGACAUGUCGACAA5' ( -23.40[82.69%] )
>miR1435	|MLOC_66396.11	|location[2462,2481]	|
5'UUUGGUAAGCAGAACUUUUU3'
o|||||||||||xx|||o||
3'AACACCUUUGAGUCGGUAGAAAGAGGGGUCGAACCAUUCGUCCGGAAGAAGUAGGUUCCGUGGUUCUGACAUGUCGACAA5' ( -23.40[82.69%] )
>miR1435	|MLOC_66396.2	|location[2462,2481]	|
5'UUUGGUAAGCAGAACUUUUU3'
o|||||||||||xx|||o||
3'AACACCUUUGAGUCGGUAGAAAGAGGGGUCGAACCAUUCGUCCGGAAGAAGUAGGUUCCGUGGUUCUGACAUGUCGACAA5' ( -23.40[82.69%] )
>miR1435	|MLOC_66396.3	|location[2462,2481]	|
5'UUUGGUAAGCAGAACUUUUU3'
o|||||||||||xx|||o||
3'AACACCUUUGAGUCGGUAGAAAGAGGGGUCGAACCAUUCGUCCGGAAGAAGUAGGUUCCGUGGUUCUGACAUGUCGACAA5' ( -23.40[82.69%] )
>miR1435	|MLOC_66396.4	|location[2462,2481]	|
5'UUUGGUAAGCAGAACUUUUU3'
o|||||||||||xx|||o||
3'AACACCUUUGAGUCGGUAGAAAGAGGGGUCGAACCAUUCGUCCGGAAGAAGUAGGUUCCGUGGUUCUGACAUGUCGACAA5' ( -23.40[82.69%] )
>miR1435	|MLOC_66396.5	|location[2462,2481]	|
5'UUUGGUAAGCAGAACUUUUU3'
o|||||||||||xx|||o||
3'AACACCUUUGAGUCGGUAGAAAGAGGGGUCGAACCAUUCGUCCGGAAGAAGUAGGUUCCGUGGUUCUGACAUGUCGACAA5' ( -23.40[82.69%] )
>miR1435	|MLOC_66396.6	|location[2462,2481]	|
5'UUUGGUAAGCAGAACUUUUU3'
o|||||||||||xx|||o||
3'AACACCUUUGAGUCGGUAGAAAGAGGGGUCGAACCAUUCGUCCGGAAGAAGUAGGUUCCGUGGUUCUGACAUGUCGACAA5' ( -23.40[82.69%] )
>miR1435	|MLOC_66396.7	|location[2462,2481]	|
5'UUUGGUAAGCAGAACUUUUU3'
o|||||||||||xx|||o||
3'AACACCUUUGAGUCGGUAGAAAGAGGGGUCGAACCAUUCGUCCGGAAGAAGUAGGUUCCGUGGUUCUGACAUGUCGACAA5' ( -23.40[82.69%] )
>miR1435	|MLOC_66396.8	|location[2462,2481]	|
5'UUUGGUAAGCAGAACUUUUU3'
o|||||||||||xx|||o||
3'AACACCUUUGAGUCGGUAGAAAGAGGGGUCGAACCAUUCGUCCGGAAGAAGUAGGUUCCGUGGUUCUGACAUGUCGACAA5' ( -23.40[82.69%] )
>miR1435	|MLOC_66396.9	|location[2462,2481]	|
5'UUUGGUAAGCAGAACUUUUU3'
o|||||||||||xx|||o||
3'AACACCUUUGAGUCGGUAGAAAGAGGGGUCGAACCAUUCGUCCGGAAGAAGUAGGUUCCGUGGUUCUGACAUGUCGACAA5' ( -23.40[82.69%] )
>miR1436	|MLOC_45555.1	|location[16,36]	|
5'UACAUUAUGGGACGGAGGGAG3'
|||||||||||||||||xoxx
3'UGCAAAAGACUGUGCACAGUUCUUUGUAGGAUGUAAUACCCUGCCUCAUCAUCAUUAAAAGGACUA5' ( -31.50[77.02%] )
>miR1437	|MLOC_44229.1	|location[1246,1264]	|
5'GGAGGAAACGGUGCUAGUC3'
o|||||||||||||o|o|x
3'UUUCCCACCCGACCCAACAUUAUGGGAAGCUCUCCUUUGCCACGGUUAAGCUGGUCAUAGAAGAAAAAGUCCAGUUGUC5' ( -30.20[80.11%] )
>miR1437	|MLOC_44229.2	|location[1263,1281]	|
5'GGAGGAAACGGUGCUAGUC3'
o|||||||||||||o|o|x
3'GGAAGCUCUCCUUUGCCACGGUUAAGCUGGUCAUAGAAGAAAAAGUCCAGUUGUC5' ( -30.20[80.11%] )
>miR1437	|MLOC_44229.3	|location[1249,1267]	|
5'GGAGGAAACGGUGCUAGUC3'
o|||||||||||||o|o|x
3'UUUCCCACCCGACCCAACAUUAUGGGAAGCUCUCCUUUGCCACGGUUAAGCUGGUCAUAGAAGAAAAAGUCCAGUUGUC5' ( -30.20[80.11%] )
>miR1437	|MLOC_44229.4	|location[513,531]	|
5'GGAGGAAACGGUGCUAGUC3'
o|||||||||||||o|o|x
[truncated: 12,665 more rows]

## Sheet: Sheet2
embryo-1 DAG
miR1044	5	MLOC_6673.1[]~~MLOC_6673.2[]~~MLOC_6673.3[]~~MLOC_6673.4[]~~MLOC_6673.5[]
miR1047	3	MLOC_13717.1[]~~MLOC_13717.2[]~~MLOC_13717.3[]
miR1074	2	MLOC_53546.1[]~~MLOC_8079.1[]
miR1083	4	MLOC_38147.1[]~~MLOC_65134.2[]~~MLOC_65134.3[]~~MLOC_65134.4[]
miR1098	10	MLOC_36900.2[]~~MLOC_59013.1[]~~MLOC_59013.2[]~~MLOC_59013.3[]~~MLOC_59013.4[]~~MLOC_59013.5[]~~MLOC_59013.6[]~~MLOC_60795.1[]~~MLOC_60795.2[]~~MLOC_60795.3[]
miR1104	4	MLOC_70589.1[]~~MLOC_70589.3[]~~MLOC_70589.4[]~~MLOC_70589.5[]
miR1110	44	MLOC_11400.1[]~~MLOC_12985.1[]~~MLOC_12985.2[]~~MLOC_12985.3[]~~MLOC_12985.4[]~~MLOC_16658.1[]~~MLOC_16658.2[]~~MLOC_17970.1[]~~MLOC_27473.1[]~~MLOC_3213.1[]~~MLOC_3944.1[]~~MLOC_43253.1[]~~MLOC_43253.2[]~~MLOC_53317.2[]~~MLOC_54352.1[]~~MLOC_54352.2[]~~MLOC_54352.3[]~~MLOC_54352.4[]~~MLOC_54603.1[]~~MLOC_54603.2[]~~MLOC_54603.4[]~~MLOC_57390.1[]~~MLOC_59333.1[]~~MLOC_59333.3[]~~MLOC_59333.4[]~~M…
miR1119	2	MLOC_10614.1[]~~MLOC_10614.2[]
miR1120	1	MLOC_45555.1[]
miR1121	1	MLOC_43219.1[]
miR1127	5	MLOC_22789.1[]~~MLOC_56916.1[]~~MLOC_6359.4[]~~MLOC_69923.1[]~~MLOC_82053.4[]
miR1128	2	MLOC_22789.1[]~~MLOC_69923.1[]
miR1133	4	MLOC_22789.1[]~~MLOC_56916.1[]~~MLOC_69923.1[]~~MLOC_82053.4[]
miR1137	3	MLOC_60959.1[]~~MLOC_60959.2[]~~MLOC_60959.5[]
miR1142	3	MLOC_71066.1[]~~MLOC_71066.2[]~~MLOC_71066.3[]
miR1150	331	MLOC_10758.11[]~~MLOC_10758.13[]~~MLOC_10758.2[]~~MLOC_10758.5[]~~MLOC_10900.1[]~~MLOC_10940.1[]~~MLOC_11207.1[]~~MLOC_12105.1[]~~MLOC_12298.1[]~~MLOC_12298.2[]~~MLOC_12298.3[]~~MLOC_12298.5[]~~MLOC_13167.1[]~~MLOC_13167.2[]~~MLOC_13626.1[]~~MLOC_13840.1[]~~MLOC_13908.1[]~~MLOC_14774.1[]~~MLOC_14774.2[]~~MLOC_15015.1[]~~MLOC_1532.1[]~~MLOC_1532.2[]~~MLOC_15403.1[]~~MLOC_16000.1[]~~MLOC_16818.1[]~…
miR1152	5	MLOC_37996.2[]~~MLOC_37996.3[]~~MLOC_37996.5[]~~MLOC_37996.6[]~~MLOC_58521.1[]
miR1158	41	MLOC_10392.1[]~~MLOC_10392.2[]~~MLOC_10392.3[]~~MLOC_10392.4[]~~MLOC_10392.5[]~~MLOC_10392.6[]~~MLOC_10392.7[]~~MLOC_10392.8[]~~MLOC_10392.9[]~~MLOC_11287.1[]~~MLOC_11287.2[]~~MLOC_4415.1[]~~MLOC_61994.1[]~~MLOC_61994.2[]~~MLOC_61994.3[]~~MLOC_61994.4[]~~MLOC_65565.2[]~~MLOC_65565.3[]~~MLOC_65565.4[]~~MLOC_65565.5[]~~MLOC_65565.6[]~~MLOC_65565.7[]~~MLOC_65565.8[]~~MLOC_670.1[]~~MLOC_670.2[]~~MLOC…
miR1172	5	MLOC_70691.1[]~~MLOC_70691.2[]~~MLOC_70691.3[]~~MLOC_70691.4[]~~MLOC_70691.5[]
miR1217	3	MLOC_61887.1[]~~MLOC_61887.2[]~~MLOC_61887.3[]
miR1432	4	MLOC_16731.1[]~~MLOC_61497.1[]~~MLOC_61497.2[]~~MLOC_70788.1[]
miR1435	13	MLOC_58830.1[]~~MLOC_58830.2[]~~MLOC_66396.1[]~~MLOC_66396.10[]~~MLOC_66396.11[]~~MLOC_66396.2[]~~MLOC_66396.3[]~~MLOC_66396.4[]~~MLOC_66396.5[]~~MLOC_66396.6[]~~MLOC_66396.7[]~~MLOC_66396.8[]~~MLOC_66396.9[]
miR1436	1	MLOC_45555.1[]
miR1437	8	MLOC_44229.1[]~~MLOC_44229.2[]~~MLOC_44229.3[]~~MLOC_44229.4[]~~MLOC_44229.5[]~~MLOC_58020.1[]~~MLOC_62970.1[]~~MLOC_7429.1[]
miR1439	14	MLOC_13821.1[]~~MLOC_13821.2[]~~MLOC_13821.3[]~~MLOC_13821.4[]~~MLOC_13821.6[]~~MLOC_16998.3[]~~MLOC_21535.1[]~~MLOC_312.9[]~~MLOC_4478.2[]~~MLOC_4478.3[]~~MLOC_58351.3[]~~MLOC_66990.1[]~~MLOC_75524.4[]~~MLOC_82053.4[]
miR1507	9	MLOC_36479.1[]~~MLOC_36479.2[]~~MLOC_36479.3[]~~MLOC_36479.4[]~~MLOC_36479.5[]~~MLOC_36479.6[]~~MLOC_36479.7[]~~MLOC_36479.8[]~~MLOC_36543.1[]
miR1535	3	MLOC_73145.1[]~~MLOC_73145.2[]~~MLOC_73145.3[]
miR156	17	MLOC_11199.1[]~~MLOC_11199.2[]~~MLOC_11199.3[]~~MLOC_11199.4[]~~MLOC_11199.5[]~~MLOC_11199.6[]~~MLOC_11199.7[]~~MLOC_37841.2[]~~MLOC_37841.5[]~~MLOC_52321.1[]~~MLOC_52321.2[]~~MLOC_52321.3[]~~MLOC_52321.4[]~~MLOC_61297.1[]~~MLOC_61297.2[]~~MLOC_61297.3[]~~MLOC_62426.1[]
miR157	14	MLOC_10644.1[]~~MLOC_10644.2[]~~MLOC_10644.3[]~~MLOC_10644.4[]~~MLOC_37841.2[]~~MLOC_37841.5[]~~MLOC_52321.1[]~~MLOC_52321.2[]~~MLOC_52321.3[]~~MLOC_52321.4[]~~MLOC_61297.1[]~~MLOC_61297.2[]~~MLOC_61297.3[]~~MLOC_62426.1[]
miR159	7	MLOC_6041.1[]~~MLOC_71332.1[]~~MLOC_71332.2[]~~MLOC_74051.1[]~~MLOC_74051.2[]~~MLOC_74051.5[]~~MLOC_74051.6[]
miR164	7	MLOC_53744.1[]~~MLOC_64240.2[]~~MLOC_64240.3[]~~MLOC_65286.1[]~~MLOC_65555.1[]~~MLOC_68221.1[]~~MLOC_68221.2[]
miR168	13	MLOC_12447.2[]~~MLOC_12447.3[]~~MLOC_12447.4[]~~MLOC_12447.5[]~~MLOC_5659.1[]~~MLOC_5659.2[]~~MLOC_5659.3[]~~MLOC_5659.4[]~~MLOC_5659.5[]~~MLOC_75013.1[]~~MLOC_75013.2[]~~MLOC_75013.3[]~~MLOC_75013.4[]
miR171	4	MLOC_16514.1[]~~MLOC_43989.2[]~~MLOC_72502.1[]~~MLOC_72502.2[]
miR172	19	MLOC_43041.6[]~~MLOC_43575.3[]~~MLOC_43575.4[]~~MLOC_43575.5[]~~MLOC_43575.6[]~~MLOC_43575.7[]~~MLOC_43830.1[]~~MLOC_43830.2[]~~MLOC_43830.3[]~~MLOC_43830.4[]~~MLOC_43830.5[]~~MLOC_43830.6[]~~MLOC_43830.7[]~~MLOC_43830.8[]~~MLOC_77763.3[]~~MLOC_77763.5[]~~MLOC_77763.6[]~~MLOC_77763.7[]~~MLOC_77763.8[]
miR1846	3	MLOC_36252.1[]~~MLOC_56122.1[]~~MLOC_56122.3[]
miR1848	22	MLOC_10956.1[]~~MLOC_13395.1[]~~MLOC_17988.1[]~~MLOC_25507.1[]~~MLOC_25507.2[]~~MLOC_37302.1[]~~MLOC_4594.1[]~~MLOC_53147.2[]~~MLOC_58250.1[]~~MLOC_58250.3[]~~MLOC_62765.1[]~~MLOC_62765.2[]~~MLOC_62900.1[]~~MLOC_62900.2[]~~MLOC_62900.3[]~~MLOC_62900.4[]~~MLOC_64633.2[]~~MLOC_70743.1[]~~MLOC_70743.2[]~~MLOC_70745.1[]~~MLOC_8567.1[]~~MLOC_8567.2[]
miR1861	2	MLOC_13047.1[]~~MLOC_13047.2[]
miR1886	5	MLOC_33190.1[]~~MLOC_49526.1[]~~MLOC_54213.1[]~~MLOC_54213.2[]~~MLOC_54213.3[]
miR2097	1	MLOC_19278.1[]
miR2098	3	MLOC_54213.1[]~~MLOC_54213.2[]~~MLOC_54213.3[]
miR2275	34	MLOC_12860.1[]~~MLOC_150.1[]~~MLOC_150.2[]~~MLOC_16149.1[]~~MLOC_16149.3[]~~MLOC_17605.1[]~~MLOC_17605.2[]~~MLOC_17605.4[]~~MLOC_34527.1[]~~MLOC_48781.1[]~~MLOC_48781.2[]~~MLOC_48781.3[]~~MLOC_48781.4[]~~MLOC_53941.1[]~~MLOC_53941.2[]~~MLOC_53943.1[]~~MLOC_53943.2[]~~MLOC_53943.4[]~~MLOC_55250.3[]~~MLOC_6120.1[]~~MLOC_6120.2[]~~MLOC_6120.3[]~~MLOC_61816.1[]~~MLOC_64479.16[]~~MLOC_64479.17[]~~MLOC…
miR2597	2	MLOC_10695.1[]~~MLOC_57945.1[]
miR2599	20	MLOC_10207.1[]~~MLOC_10207.2[]~~MLOC_10207.3[]~~MLOC_288.1[]~~MLOC_288.2[]~~MLOC_288.3[]~~MLOC_288.4[]~~MLOC_70155.1[]~~MLOC_70155.10[]~~MLOC_70155.2[]~~MLOC_70155.3[]~~MLOC_70155.4[]~~MLOC_70155.5[]~~MLOC_70155.6[]~~MLOC_70155.7[]~~MLOC_70155.8[]~~MLOC_70155.9[]~~MLOC_73619.1[]~~MLOC_73619.2[]~~MLOC_73619.3[]
miR2600	2	MLOC_44465.1[]~~MLOC_7639.1[]
miR2606	2	MLOC_15524.1[]~~MLOC_15524.3[]
miR2645	1	MLOC_484.1[]
miR2651	4	MLOC_52962.1[]~~MLOC_52962.2[]~~MLOC_52962.3[]~~MLOC_60467.1[]
miR2652	6	MLOC_31061.1[]~~MLOC_31061.2[]~~MLOC_57182.1[]~~MLOC_57182.2[]~~MLOC_70011.1[]~~MLOC_72246.1[]
miR2670	8	MLOC_123.1[]~~MLOC_54983.10[]~~MLOC_54983.11[]~~MLOC_54983.12[]~~MLOC_54983.5[]~~MLOC_54983.6[]~~MLOC_54983.7[]~~MLOC_54983.8[]
miR2673	25	MLOC_20371.1[]~~MLOC_52262.1[]~~MLOC_52262.1[]~~MLOC_53854.1[]~~MLOC_53854.2[]~~MLOC_53854.3[]~~MLOC_53854.4[]~~MLOC_61904.1[]~~MLOC_61904.2[]~~MLOC_61904.3[]~~MLOC_61904.4[]~~MLOC_61904.5[]~~MLOC_61904.6[]~~MLOC_64780.1[]~~MLOC_68836.2[]~~MLOC_68836.3[]~~MLOC_68836.4[]~~MLOC_70877.1[]~~MLOC_70877.2[]~~MLOC_74117.1[]~~MLOC_74117.2[]~~MLOC_7698.1[]~~MLOC_81305.1[]~~MLOC_81305.2[]~~MLOC_81305.3[]
miR2863	7	MLOC_63684.1[]~~MLOC_63684.2[]~~MLOC_63684.3[]~~MLOC_63684.4[]~~MLOC_72304.1[]~~MLOC_72304.2[]~~MLOC_75224.1[]
miR2867	7	MLOC_60699.1[]~~MLOC_69192.1[]~~MLOC_69192.2[]~~MLOC_69192.3[]~~MLOC_74636.1[]~~MLOC_74636.2[]~~MLOC_74636.3[]
miR2873	25	MLOC_12729.1[]~~MLOC_12729.2[]~~MLOC_12729.3[]~~MLOC_12729.4[]~~MLOC_12729.5[]~~MLOC_15455.1[]~~MLOC_15455.2[]~~MLOC_63813.2[]~~MLOC_65216.1[]~~MLOC_68578.1[]~~MLOC_68578.2[]~~MLOC_68578.3[]~~MLOC_68578.4[]~~MLOC_71353.1[]~~MLOC_71353.2[]~~MLOC_71353.3[]~~MLOC_71353.4[]~~MLOC_71353.5[]~~MLOC_71353.6[]~~MLOC_71353.7[]~~MLOC_71353.8[]~~MLOC_72444.1[]~~MLOC_72444.2[]~~MLOC_72444.3[]~~MLOC_72572.1[]
miR2876	10	MLOC_56373.2[]~~MLOC_56373.3[]~~MLOC_56373.4[]~~MLOC_56373.5[]~~MLOC_60404.2[]~~MLOC_60404.3[]~~MLOC_60404.4[]~~MLOC_60404.7[]~~MLOC_74212.1[]~~MLOC_74212.2[]
miR2916	2	MLOC_59065.1[]~~MLOC_9000.1[]
miR2919	10	MLOC_293.1[]~~MLOC_293.2[]~~MLOC_43263.1[]~~MLOC_43263.2[]~~MLOC_43263.3[]~~MLOC_54452.3[]~~MLOC_54452.4[]~~MLOC_54452.5[]~~MLOC_54452.6[]~~MLOC_54452.7[]
miR2950	4	MLOC_15351.4[]~~MLOC_15351.6[]~~MLOC_15351.7[]~~MLOC_15351.9[]
miR3512	4	MLOC_11306.1[]~~MLOC_11306.2[]~~MLOC_6946.1[]~~MLOC_6946.2[]
miR3518	1	MLOC_59810.1[]
miR3629	1	MLOC_62580.1[]
miR3633	1	MLOC_71840.1[]
miR390	11	MLOC_4946.2[]~~MLOC_4946.5[]~~MLOC_4946.6[]~~MLOC_61478.1[]~~MLOC_65593.1[]~~MLOC_65593.2[]~~MLOC_80454.1[]~~MLOC_80454.2[]~~MLOC_80454.3[]~~MLOC_80454.4[]~~MLOC_80454.5[]
miR393	3	MLOC_56088.1[]~~MLOC_9864.1[]~~MLOC_9864.2[]
miR394	5	MLOC_39064.1[]~~MLOC_39064.2[]~~MLOC_70188.1[]~~MLOC_70188.2[]~~MLOC_70188.4[]
miR3948	30	MLOC_15184.1[]~~MLOC_17211.1[]~~MLOC_17211.10[]~~MLOC_17211.11[]~~MLOC_17211.12[]~~MLOC_17211.13[]~~MLOC_17211.14[]~~MLOC_17211.15[]~~MLOC_17211.16[]~~MLOC_17211.17[]~~MLOC_17211.18[]~~MLOC_17211.19[]~~MLOC_17211.2[]~~MLOC_17211.3[]~~MLOC_17211.4[]~~MLOC_17211.5[]~~MLOC_17211.6[]~~MLOC_17211.7[]~~MLOC_17211.8[]~~MLOC_17211.9[]~~MLOC_23872.1[]~~MLOC_25537.2[]~~MLOC_44676.1[]~~MLOC_51654.3[]~~MLOC_…
miR3954	4	MLOC_13422.1[]~~MLOC_13422.2[]~~MLOC_20230.1[]~~MLOC_20230.2[]
miR396	9	MLOC_64055.1[]~~MLOC_64055.2[]~~MLOC_64055.3[]~~MLOC_64055.4[]~~MLOC_67201.1[]~~MLOC_67201.2[]~~MLOC_67201.3[]~~MLOC_80060.1[]~~MLOC_80060.2[]
miR397	20	MLOC_17545.1[]~~MLOC_17545.2[]~~MLOC_22174.1[]~~MLOC_22174.2[]~~MLOC_54246.1[]~~MLOC_54246.2[]~~MLOC_54246.3[]~~MLOC_59803.1[]~~MLOC_59803.2[]~~MLOC_59803.3[]~~MLOC_60174.1[]~~MLOC_60793.1[]~~MLOC_60793.2[]~~MLOC_61206.1[]~~MLOC_69899.1[]~~MLOC_69899.2[]~~MLOC_69899.3[]~~MLOC_69899.4[]~~MLOC_7036.1[]~~MLOC_7036.2[]
miR3979	6	MLOC_23316.1[]~~MLOC_41186.1[]~~MLOC_60533.1[]~~MLOC_60533.2[]~~MLOC_75315.1[]~~MLOC_75315.2[]
miR399	5	MLOC_65981.1[]~~MLOC_65981.2[]~~MLOC_65981.3[]~~MLOC_65981.4[]~~MLOC_65981.5[]
miR414	149	MLOC_12333.1[]~~MLOC_12333.2[]~~MLOC_12333.3[]~~MLOC_12333.4[]~~MLOC_12333.7[]~~MLOC_12732.1[]~~MLOC_12732.2[]~~MLOC_12732.3[]~~MLOC_12732.4[]~~MLOC_13411.1[]~~MLOC_13411.2[]~~MLOC_14781.3[]~~MLOC_14781.4[]~~MLOC_14781.5[]~~MLOC_16296.1[]~~MLOC_16296.2[]~~MLOC_16383.1[]~~MLOC_209.1[]~~MLOC_22194.1[]~~MLOC_22194.2[]~~MLOC_22194.3[]~~MLOC_22342.1[]~~MLOC_22342.10[]~~MLOC_22342.11[]~~MLOC_22342.12[]…
miR415	2	MLOC_22337.1[]~~MLOC_23606.1[]
miR417	3	MLOC_13076.1[]~~MLOC_81842.1[]~~MLOC_81842.2[]
miR419	18	MLOC_14679.1[]~~MLOC_5188.1[]~~MLOC_5188.2[]~~MLOC_52876.11[]~~MLOC_52876.14[]~~MLOC_52907.1[]~~MLOC_53056.1[]~~MLOC_53996.4[]~~MLOC_64521.2[]~~MLOC_6563.1[]~~MLOC_6563.2[]~~MLOC_6563.3[]~~MLOC_74749.1[]~~MLOC_75218.1[]~~MLOC_75218.2[]~~MLOC_75218.3[]~~MLOC_75218.4[]~~MLOC_9947.1[]
miR4360	2	MLOC_2994.1[]~~MLOC_8293.1[]
miR4364	1	MLOC_78492.1[]
miR437	5	MLOC_12729.1[]~~MLOC_12729.2[]~~MLOC_12729.3[]~~MLOC_12729.4[]~~MLOC_12729.5[]
miR4376	7	MLOC_12014.1[]~~MLOC_72251.2[]~~MLOC_72251.3[]~~MLOC_72251.6[]~~MLOC_72251.7[]~~MLOC_72251.8[]~~MLOC_72251.9[]
miR4382	3	MLOC_61927.1[]~~MLOC_61927.2[]~~MLOC_61927.3[]
miR4383	4	MLOC_65838.1[]~~MLOC_65838.2[]~~MLOC_65838.3[]~~MLOC_65838.4[]
miR4414	7	MLOC_13605.1[]~~MLOC_14132.1[]~~MLOC_14132.2[]~~MLOC_14132.3[]~~MLOC_70988.1[]~~MLOC_70988.2[]~~MLOC_70988.3[]
miR444	9	MLOC_14774.1[]~~MLOC_14774.2[]~~MLOC_16182.1[]~~MLOC_36835.1[]~~MLOC_36835.2[]~~MLOC_4407.1[]~~MLOC_55804.1[]~~MLOC_55804.2[]~~MLOC_73623.1[]
miR472	59	MLOC_11032.1[]~~MLOC_12694.1[]~~MLOC_12694.2[]~~MLOC_20351.2[]~~MLOC_29420.1[]~~MLOC_4008.1[]~~MLOC_4008.2[]~~MLOC_4008.3[]~~MLOC_4008.4[]~~MLOC_4008.5[]~~MLOC_51973.8[]~~MLOC_51973.9[]~~MLOC_53443.1[]~~MLOC_53612.2[]~~MLOC_53948.1[]~~MLOC_53948.3[]~~MLOC_54057.2[]~~MLOC_54057.6[]~~MLOC_54057.7[]~~MLOC_54267.1[]~~MLOC_55160.1[]~~MLOC_55522.1[]~~MLOC_55522.2[]~~MLOC_55869.1[]~~MLOC_55869.2[]~~MLOC…
miR4993	43	MLOC_10898.1[]~~MLOC_10898.2[]~~MLOC_10898.3[]~~MLOC_11841.1[]~~MLOC_11841.2[]~~MLOC_11841.3[]~~MLOC_17791.1[]~~MLOC_20045.2[]~~MLOC_33612.1[]~~MLOC_4752.1[]~~MLOC_4752.2[]~~MLOC_4752.3[]~~MLOC_4752.4[]~~MLOC_48351.2[]~~MLOC_4872.1[]~~MLOC_4872.4[]~~MLOC_4872.5[]~~MLOC_52242.1[]~~MLOC_52242.2[]~~MLOC_52242.3[]~~MLOC_55911.1[]~~MLOC_5761.2[]~~MLOC_5761.3[]~~MLOC_5918.2[]~~MLOC_59233.1[]~~MLOC_5923…
miR5021	139	MLOC_10453.2[]~~MLOC_10453.3[]~~MLOC_10509.1[]~~MLOC_12205.1[]~~MLOC_12477.1[]~~MLOC_12477.2[]~~MLOC_12826.1[]~~MLOC_12826.2[]~~MLOC_12826.3[]~~MLOC_12826.4[]~~MLOC_12977.1[]~~MLOC_12977.2[]~~MLOC_12977.5[]~~MLOC_13452.1[]~~MLOC_14430.2[]~~MLOC_14430.3[]~~MLOC_14581.4[]~~MLOC_15181.3[]~~MLOC_15181.5[]~~MLOC_18736.1[]~~MLOC_20791.1[]~~MLOC_21622.2[]~~MLOC_21622.3[]~~MLOC_33510.1[]~~MLOC_33958.1[]~…
miR5037	8	MLOC_5291.1[]~~MLOC_5291.2[]~~MLOC_5291.3[]~~MLOC_5291.4[]~~MLOC_5291.5[]~~MLOC_5291.6[]~~MLOC_5291.7[]~~MLOC_5291.8[]
miR5048	12	MLOC_38009.1[]~~MLOC_38009.4[]~~MLOC_38009.5[]~~MLOC_38009.6[]~~MLOC_38009.7[]~~MLOC_70446.1[]~~MLOC_70446.2[]~~MLOC_70446.3[]~~MLOC_70446.4[]~~MLOC_70446.5[]~~MLOC_70446.6[]~~MLOC_70446.8[]
miR5049	1	MLOC_16998.3[]
miR5053	1	MLOC_32612.1[]
miR5054	32	MLOC_16170.2[]~~MLOC_34619.1[]~~MLOC_34619.2[]~~MLOC_3492.1[]~~MLOC_3492.2[]~~MLOC_37653.2[]~~MLOC_38633.1[]~~MLOC_44072.1[]~~MLOC_44455.1[]~~MLOC_53149.1[]~~MLOC_53149.3[]~~MLOC_57196.1[]~~MLOC_59452.1[]~~MLOC_59452.2[]~~MLOC_60555.1[]~~MLOC_64456.1[]~~MLOC_64456.2[]~~MLOC_64456.3[]~~MLOC_64456.4[]~~MLOC_64456.5[]~~MLOC_64456.6[]~~MLOC_65770.1[]~~MLOC_65770.2[]~~MLOC_65770.3[]~~MLOC_65770.4[]~~M…
miR5055	4	MLOC_36588.1[]~~MLOC_36588.2[]~~MLOC_5268.1[]~~MLOC_5268.2[]
miR5056	1	MLOC_24733.1[]
miR5057	2	MLOC_34944.1[]~~MLOC_54047.1[]
miR5061	3	MLOC_54333.1[]~~MLOC_54333.2[]~~MLOC_54333.3[]
miR5062	1	MLOC_21568.1[]
miR5064	22	MLOC_12350.1[]~~MLOC_12350.2[]~~MLOC_18343.1[]~~MLOC_18343.2[]~~MLOC_18343.3[]~~MLOC_18343.4[]~~MLOC_18343.5[]~~MLOC_18343.6[]~~MLOC_18343.7[]~~MLOC_18343.8[]~~MLOC_43104.1[]~~MLOC_44563.1[]~~MLOC_59233.1[]~~MLOC_59233.2[]~~MLOC_59233.3[]~~MLOC_62749.1[]~~MLOC_66001.1[]~~MLOC_66001.2[]~~MLOC_66001.3[]~~MLOC_66001.4[]~~MLOC_66001.5[]~~MLOC_71447.1[]
miR5071	15	MLOC_16346.2[]~~MLOC_16346.4[]~~MLOC_16346.5[]~~MLOC_16346.6[]~~MLOC_16596.1[]~~MLOC_49205.1[]~~MLOC_6032.1[]~~MLOC_6032.2[]~~MLOC_60393.1[]~~MLOC_60393.2[]~~MLOC_60393.3[]~~MLOC_60393.4[]~~MLOC_67477.1[]~~MLOC_67477.2[]~~MLOC_70910.1[]
miR5072	5	MLOC_36524.1[]~~MLOC_58641.1[]~~MLOC_58641.2[]~~MLOC_75088.11[]~~MLOC_75088.5[]
miR5074	16	MLOC_14320.1[]~~MLOC_15014.1[]~~MLOC_15014.2[]~~MLOC_36205.1[]~~MLOC_36515.1[]~~MLOC_36824.4[]~~MLOC_36824.5[]~~MLOC_36824.6[]~~MLOC_36824.7[]~~MLOC_43868.1[]~~MLOC_43868.2[]~~MLOC_52826.1[]~~MLOC_53562.2[]~~MLOC_5431.2[]~~MLOC_57053.1[]~~MLOC_8614.1[]
miR5075	13	MLOC_11119.1[]~~MLOC_17499.1[]~~MLOC_21622.1[]~~MLOC_21622.2[]~~MLOC_21622.3[]~~MLOC_38948.1[]~~MLOC_53441.1[]~~MLOC_53441.2[]~~MLOC_59318.1[]~~MLOC_59318.2[]~~MLOC_68361.1[]~~MLOC_68424.7[]~~MLOC_80090.4[]
miR5077	14	MLOC_13850.1[]~~MLOC_13850.2[]~~MLOC_13850.4[]~~MLOC_13850.5[]~~MLOC_21310.1[]~~MLOC_5364.1[]~~MLOC_5364.2[]~~MLOC_5364.3[]~~MLOC_59252.1[]~~MLOC_61753.1[]~~MLOC_61753.2[]~~MLOC_63669.1[]~~MLOC_63669.2[]~~MLOC_72622.1[]
miR5086	1	MLOC_61203.1[]
miR5137	1	MLOC_55045.1[]
miR5139	5	MLOC_16958.1[]~~MLOC_4415.1[]~~MLOC_4415.2[]~~MLOC_61612.1[]~~MLOC_61612.3[]
miR5140	5	MLOC_21648.1[]~~MLOC_36533.1[]~~MLOC_36533.2[]~~MLOC_36533.3[]~~MLOC_58819.1[]
miR5152	3	MLOC_10585.1[]~~MLOC_10585.2[]~~MLOC_9872.1[]
miR5160	2	MLOC_58581.1[]~~MLOC_58581.3[]
miR5174	2	MLOC_44990.1[]~~MLOC_44990.1[]
miR5175	1	MLOC_16998.3[]
miR5181	2	MLOC_33561.1[]~~MLOC_65450.1[]
miR5183	1	MLOC_41484.1[]
miR5208	8	MLOC_4822.1[]~~MLOC_4822.2[]~~MLOC_4822.3[]~~MLOC_4822.4[]~~MLOC_4822.5[]~~MLOC_4822.6[]~~MLOC_4822.7[]~~MLOC_4822.9[]
miR5218	49	MLOC_10218.1[]~~MLOC_10218.2[]~~MLOC_10218.3[]~~MLOC_1322.1[]~~MLOC_14502.1[]~~MLOC_16652.1[]~~MLOC_17787.1[]~~MLOC_17787.2[]~~MLOC_17927.1[]~~MLOC_17927.2[]~~MLOC_17990.1[]~~MLOC_35847.1[]~~MLOC_37893.1[]~~MLOC_45421.1[]~~MLOC_4778.1[]~~MLOC_49483.1[]~~MLOC_49483.2[]~~MLOC_51450.1[]~~MLOC_51450.2[]~~MLOC_51450.3[]~~MLOC_54743.1[]~~MLOC_54743.2[]~~MLOC_58840.1[]~~MLOC_59905.1[]~~MLOC_60465.1[]~~M…
miR5230	2	MLOC_13640.1[]~~MLOC_13640.2[]
miR5238	1	MLOC_36951.3[]
miR5245	2	MLOC_82117.1[]~~MLOC_82117.2[]
miR5247	8	MLOC_60711.1[]~~MLOC_70462.1[]~~MLOC_70462.2[]~~MLOC_70462.3[]~~MLOC_70462.4[]~~MLOC_75244.1[]~~MLOC_75244.2[]~~MLOC_75244.3[]
miR5258	15	MLOC_39807.1[]~~MLOC_39807.2[]~~MLOC_52692.1[]~~MLOC_52692.2[]~~MLOC_55950.1[]~~MLOC_58926.1[]~~MLOC_58926.10[]~~MLOC_58926.11[]~~MLOC_58926.12[]~~MLOC_58926.14[]~~MLOC_58926.15[]~~MLOC_58926.16[]~~MLOC_58926.3[]~~MLOC_58926.6[]~~MLOC_58926.9[]
miR5261	4	MLOC_13619.2[]~~MLOC_13650.1[]~~MLOC_60797.1[]~~MLOC_70960.1[]
miR5264	1	MLOC_46937.1[]
miR5267	2	MLOC_57346.1[]~~MLOC_70460.1[]
miR528	3	MLOC_13951.1[]~~MLOC_13951.2[]~~MLOC_17760.1[]
miR5287	1	MLOC_45555.1[]
miR5298	2	MLOC_68500.1[]~~MLOC_68500.2[]
miR530	5	MLOC_28264.1[]~~MLOC_288.2[]~~MLOC_288.3[]~~MLOC_43338.1[]~~MLOC_43338.2[]
miR5339	1	MLOC_66589.9[]
miR5368	4	MLOC_12653.2[]~~MLOC_12653.5[]~~MLOC_61764.1[]~~MLOC_61764.3[]
miR5369	7	MLOC_51219.1[]~~MLOC_52217.1[]~~MLOC_55123.1[]~~MLOC_73711.1[]~~MLOC_73711.2[]~~MLOC_75575.1[]~~MLOC_75575.2[]
miR5371	19	MLOC_18184.1[]~~MLOC_18184.2[]~~MLOC_18184.3[]~~MLOC_18184.4[]~~MLOC_18184.5[]~~MLOC_21463.1[]~~MLOC_21463.10[]~~MLOC_21463.11[]~~MLOC_21463.12[]~~MLOC_21463.13[]~~MLOC_21463.14[]~~MLOC_21463.2[]~~MLOC_21463.3[]~~MLOC_21463.4[]~~MLOC_21463.5[]~~MLOC_21463.6[]~~MLOC_21463.7[]~~MLOC_21463.8[]~~MLOC_21463.9[]
miR5489	1	MLOC_12737.1[]
miR5504	2	MLOC_57482.1[]~~MLOC_57482.3[]
miR5528	1	MLOC_4770.4[]
miR5540	6	MLOC_66375.1[]~~MLOC_66375.2[]~~MLOC_69621.1[]~~MLOC_69621.2[]~~MLOC_69621.3[]~~MLOC_77371.1[]
miR5542	2	MLOC_4770.4[]~~MLOC_7478.1[]
miR5543	2	MLOC_21737.1[]~~MLOC_21737.2[]
miR5556	2	MLOC_38505.1[]~~MLOC_38505.3[]
miR5562	4	MLOC_19715.1[]~~MLOC_38572.1[]~~MLOC_38572.2[]~~MLOC_38572.3[]
miR5565	4	MLOC_5154.1[]~~MLOC_5154.2[]~~MLOC_5154.3[]~~MLOC_71862.1[]
miR5568	3	MLOC_21535.1[]~~MLOC_58351.3[]~~MLOC_69545.2[]
miR5573	2	MLOC_5202.2[]~~MLOC_5202.3[]
miR5575	1	MLOC_64638.5[]
miR5638	21	MLOC_12353.1[]~~MLOC_12353.2[]~~MLOC_18436.1[]~~MLOC_19824.1[]~~MLOC_25152.1[]~~MLOC_25152.2[]~~MLOC_3420.1[]~~MLOC_3420.2[]~~MLOC_50364.1[]~~MLOC_53759.1[]~~MLOC_64319.1[]~~MLOC_65544.1[]~~MLOC_65544.2[]~~MLOC_65544.3[]~~MLOC_69663.1[]~~MLOC_69663.2[]~~MLOC_69663.3[]~~MLOC_69663.4[]~~MLOC_69663.5[]~~MLOC_69663.6[]~~MLOC_69663.7[]
miR5640	4	MLOC_9840.1[]~~MLOC_9840.2[]~~MLOC_9840.3[]~~MLOC_9840.6[]
miR5644	1	MLOC_16021.1[]
miR5649	27	MLOC_21284.1[]~~MLOC_21284.2[]~~MLOC_57581.1[]~~MLOC_57581.2[]~~MLOC_57581.3[]~~MLOC_58953.2[]~~MLOC_58953.3[]~~MLOC_58953.5[]~~MLOC_58953.6[]~~MLOC_63506.1[]~~MLOC_65511.1[]~~MLOC_65511.2[]~~MLOC_65511.3[]~~MLOC_69650.1[]~~MLOC_69650.3[]~~MLOC_69650.4[]~~MLOC_69650.6[]~~MLOC_69650.8[]~~MLOC_69650.9[]~~MLOC_70775.2[]~~MLOC_72232.1[]~~MLOC_75680.1[]~~MLOC_75680.2[]~~MLOC_78241.1[]~~MLOC_8093.1[]~~…
miR5652	2	MLOC_5580.1[]~~MLOC_5580.2[]
miR5657	28	MLOC_10308.1[]~~MLOC_10308.2[]~~MLOC_10308.3[]~~MLOC_10308.4[]~~MLOC_10308.5[]~~MLOC_10308.6[]~~MLOC_10308.7[]~~MLOC_10308.8[]~~MLOC_10308.9[]~~MLOC_22921.1[]~~MLOC_22921.2[]~~MLOC_51490.1[]~~MLOC_51490.2[]~~MLOC_51490.3[]~~MLOC_51490.4[]~~MLOC_51490.5[]~~MLOC_51490.7[]~~MLOC_51490.8[]~~MLOC_60431.10[]~~MLOC_60431.11[]~~MLOC_60431.2[]~~MLOC_60431.3[]~~MLOC_60431.4[]~~MLOC_60431.5[]~~MLOC_60431.6[…
miR5658	8	MLOC_11082.1[]~~MLOC_11082.2[]~~MLOC_11082.3[]~~MLOC_43714.1[]~~MLOC_43714.3[]~~MLOC_43714.4[]~~MLOC_72899.1[]~~MLOC_72899.2[]
miR5660	2	MLOC_66147.1[]~~MLOC_66147.3[]
miR5662	1	MLOC_56311.1[]
miR5671	20	MLOC_35104.1[]~~MLOC_35104.2[]~~MLOC_53629.1[]~~MLOC_53629.2[]~~MLOC_53629.4[]~~MLOC_53629.5[]~~MLOC_53629.6[]~~MLOC_53629.7[]~~MLOC_53629.8[]~~MLOC_64063.2[]~~MLOC_64063.3[]~~MLOC_66723.1[]~~MLOC_68988.2[]~~MLOC_68988.3[]~~MLOC_68988.4[]~~MLOC_68988.5[]~~MLOC_71333.1[]~~MLOC_71333.2[]~~MLOC_71333.3[]~~MLOC_71333.5[]
miR5672	7	MLOC_48736.1[]~~MLOC_48736.2[]~~MLOC_48736.3[]~~MLOC_48736.4[]~~MLOC_60959.1[]~~MLOC_60959.2[]~~MLOC_60959.5[]
miR5678	15	MLOC_10304.1[]~~MLOC_10304.2[]~~MLOC_10304.3[]~~MLOC_10304.4[]~~MLOC_10643.1[]~~MLOC_10643.2[]~~MLOC_12350.1[]~~MLOC_12350.2[]~~MLOC_25595.1[]~~MLOC_39605.2[]~~MLOC_56155.1[]~~MLOC_56155.2[]~~MLOC_56155.3[]~~MLOC_56155.4[]~~MLOC_66006.1[]
miR5679	1	MLOC_24854.1[]
miR5718	1	MLOC_81006.1[]
miR5719	1	MLOC_57545.1[]
miR5740	4	MLOC_69054.1[]~~MLOC_69054.2[]~~MLOC_69054.3[]~~MLOC_69054.4[]
miR5742	2	MLOC_31360.1[]~~MLOC_65944.1[]
miR5751	10	MLOC_12995.1[]~~MLOC_19457.1[]~~MLOC_19457.2[]~~MLOC_58093.1[]~~MLOC_62542.3[]~~MLOC_62542.4[]~~MLOC_73679.1[]~~MLOC_77197.1[]~~MLOC_78580.3[]~~MLOC_78580.4[]
miR5753	7	MLOC_69969.10[]~~MLOC_69969.11[]~~MLOC_69969.12[]~~MLOC_69969.3[]~~MLOC_69969.5[]~~MLOC_69969.6[]~~MLOC_69969.7[]
miR5756	5	MLOC_43908.2[]~~MLOC_60907.1[]~~MLOC_60907.2[]~~MLOC_70920.1[]~~MLOC_70920.2[]
miR5758	2	MLOC_3613.1[]~~MLOC_3613.3[]
miR5761	26	MLOC_54786.2[]~~MLOC_54786.3[]~~MLOC_54786.4[]~~MLOC_54786.5[]~~MLOC_59275.1[]~~MLOC_59275.5[]~~MLOC_6021.3[]~~MLOC_60872.3[]~~MLOC_60872.4[]~~MLOC_60872.5[]~~MLOC_60872.6[]~~MLOC_60872.8[]~~MLOC_60872.9[]~~MLOC_65090.12[]~~MLOC_65090.13[]~~MLOC_65090.14[]~~MLOC_65090.15[]~~MLOC_65090.16[]~~MLOC_65090.17[]~~MLOC_65090.6[]~~MLOC_65090.7[]~~MLOC_73359.1[]~~MLOC_73359.2[]~~MLOC_73359.4[]~~MLOC_73359…
miR5769	22	MLOC_12897.1[]~~MLOC_15567.1[]~~MLOC_16331.2[]~~MLOC_16331.3[]~~MLOC_16331.4[]~~MLOC_16331.5[]~~MLOC_4445.1[]~~MLOC_58915.1[]~~MLOC_58915.2[]~~MLOC_58915.3[]~~MLOC_58915.5[]~~MLOC_58915.8[]~~MLOC_61417.2[]~~MLOC_61417.4[]~~MLOC_64488.1[]~~MLOC_64488.3[]~~MLOC_65655.1[]~~MLOC_67790.1[]~~MLOC_73666.1[]~~MLOC_73666.2[]~~MLOC_73666.3[]~~MLOC_73666.4[]
miR5774	47	MLOC_16349.1[]~~MLOC_16349.3[]~~MLOC_16349.5[]~~MLOC_16785.1[]~~MLOC_16785.2[]~~MLOC_16785.3[]~~MLOC_16785.4[]~~MLOC_17221.1[]~~MLOC_17221.2[]~~MLOC_19163.1[]~~MLOC_19163.2[]~~MLOC_20933.1[]~~MLOC_20933.2[]~~MLOC_31964.1[]~~MLOC_33795.1[]~~MLOC_33795.2[]~~MLOC_34965.2[]~~MLOC_36928.1[]~~MLOC_38639.1[]~~MLOC_38639.2[]~~MLOC_38639.3[]~~MLOC_4492.1[]~~MLOC_47195.1[]~~MLOC_4747.1[]~~MLOC_5111.1[]~~ML…
miR5782	12	MLOC_11199.1[]~~MLOC_11199.2[]~~MLOC_11199.3[]~~MLOC_11199.4[]~~MLOC_11199.5[]~~MLOC_11199.6[]~~MLOC_11199.7[]~~MLOC_11199.8[]~~MLOC_11199.9[]~~MLOC_54310.1[]~~MLOC_54310.2[]~~MLOC_54310.3[]
miR5793	2	MLOC_53018.1[]~~MLOC_53018.2[]
miR5809	16	MLOC_10509.1[]~~MLOC_10509.2[]~~MLOC_10509.3[]~~MLOC_12551.2[]~~MLOC_14009.1[]~~MLOC_37675.1[]~~MLOC_37675.2[]~~MLOC_39547.2[]~~MLOC_43194.1[]~~MLOC_65953.1[]~~MLOC_6820.1[]~~MLOC_7384.1[]~~MLOC_74606.1[]~~MLOC_7504.1[]~~MLOC_80253.1[]~~MLOC_80253.2[]
miR5819	41	MLOC_14346.1[]~~MLOC_14346.2[]~~MLOC_14346.3[]~~MLOC_16537.1[]~~MLOC_34889.1[]~~MLOC_34889.2[]~~MLOC_34889.3[]~~MLOC_34889.4[]~~MLOC_44042.1[]~~MLOC_48709.1[]~~MLOC_54942.1[]~~MLOC_54942.2[]~~MLOC_56814.1[]~~MLOC_56814.2[]~~MLOC_56814.3[]~~MLOC_56814.5[]~~MLOC_57362.1[]~~MLOC_57679.1[]~~MLOC_59508.1[]~~MLOC_60550.1[]~~MLOC_60550.2[]~~MLOC_60550.3[]~~MLOC_63834.1[]~~MLOC_63834.2[]~~MLOC_64307.1[]~…
miR5832	7	MLOC_194.1[]~~MLOC_38162.1[]~~MLOC_54244.1[]~~MLOC_57482.1[]~~MLOC_57482.3[]~~MLOC_61738.1[]~~MLOC_61738.2[]
miR5837	29	MLOC_15065.1[]~~MLOC_16300.1[]~~MLOC_21459.1[]~~MLOC_25507.1[]~~MLOC_25507.2[]~~MLOC_31922.1[]~~MLOC_38237.1[]~~MLOC_4044.1[]~~MLOC_4044.2[]~~MLOC_4044.3[]~~MLOC_4044.4[]~~MLOC_4611.6[]~~MLOC_5121.1[]~~MLOC_5121.2[]~~MLOC_52153.1[]~~MLOC_52153.3[]~~MLOC_55153.1[]~~MLOC_55153.2[]~~MLOC_56864.1[]~~MLOC_56864.2[]~~MLOC_59779.1[]~~MLOC_59779.2[]~~MLOC_59779.3[]~~MLOC_60986.1[]~~MLOC_61930.2[]~~MLOC_7…
miR6151	1	MLOC_48709.1[]
miR6162	2	MLOC_21498.1[]~~MLOC_54175.1[]
miR6171	5	MLOC_10045.1[]~~MLOC_10045.2[]~~MLOC_68415.1[]~~MLOC_78920.1[]~~MLOC_9929.1[]
miR6177	2	MLOC_42185.1[]~~MLOC_75471.1[]
miR6180	1	MLOC_68556.5[]
miR6184	4	MLOC_81568.1[]~~MLOC_81568.2[]~~MLOC_81568.3[]~~MLOC_81568.4[]
miR6190	6	MLOC_69788.11[]~~MLOC_69788.4[]~~MLOC_69788.5[]~~MLOC_69788.7[]~~MLOC_69788.8[]~~MLOC_69788.9[]
miR6194	2	MLOC_68999.1[]~~MLOC_68999.2[]
miR6196	10	MLOC_37446.1[]~~MLOC_4558.1[]~~MLOC_54128.1[]~~MLOC_54128.4[]~~MLOC_54128.5[]~~MLOC_58104.1[]~~MLOC_59839.2[]~~MLOC_62887.1[]~~MLOC_67843.1[]~~MLOC_81194.1[]
miR6207	104	MLOC_10168.1[]~~MLOC_11964.1[]~~MLOC_11964.2[]~~MLOC_12203.1[]~~MLOC_12298.1[]~~MLOC_12298.2[]~~MLOC_12298.3[]~~MLOC_12298.5[]~~MLOC_12494.1[]~~MLOC_12494.2[]~~MLOC_12641.1[]~~MLOC_14036.1[]~~MLOC_14075.1[]~~MLOC_15316.1[]~~MLOC_15316.2[]~~MLOC_16086.1[]~~MLOC_1619.1[]~~MLOC_17018.1[]~~MLOC_17209.1[]~~MLOC_17209.2[]~~MLOC_17390.1[]~~MLOC_17767.1[]~~MLOC_18164.1[]~~MLOC_18297.1[]~~MLOC_18443.1[]~~…
miR6214	2	MLOC_68962.1[]~~MLOC_80981.1[]
miR6220	1	MLOC_52472.1[]
miR6224	3	MLOC_3505.2[]~~MLOC_44990.1[]~~MLOC_44990.1[]
miR6231	2	MLOC_44726.17[]~~MLOC_44726.4[]
miR6245	2	MLOC_26807.1[]~~MLOC_8239.1[]
miR6249	25	MLOC_16016.1[]~~MLOC_18669.1[]~~MLOC_34727.1[]~~MLOC_52217.1[]~~MLOC_56106.1[]~~MLOC_57998.4[]~~MLOC_59724.1[]~~MLOC_61737.1[]~~MLOC_61737.2[]~~MLOC_61930.1[]~~MLOC_61930.2[]~~MLOC_61930.4[]~~MLOC_64160.1[]~~MLOC_64735.1[]~~MLOC_66760.1[]~~MLOC_66760.2[]~~MLOC_68707.1[]~~MLOC_68707.2[]~~MLOC_68707.3[]~~MLOC_68707.4[]~~MLOC_68707.5[]~~MLOC_76410.1[]~~MLOC_76410.2[]~~MLOC_76410.3[]~~MLOC_80913.1[]
miR6253	1	MLOC_446.1[]
miR6262	1	MLOC_71987.1[]
miR6264	2	MLOC_12806.1[]~~MLOC_12806.2[]
miR6279	7	MLOC_5322.1[]~~MLOC_5322.2[]~~MLOC_5322.3[]~~MLOC_5322.4[]~~MLOC_5322.5[]~~MLOC_5322.6[]~~MLOC_5322.8[]
miR6440	1	MLOC_64638.5[]
miR6443	4	MLOC_66217.1[]~~MLOC_66217.2[]~~MLOC_66217.3[]~~MLOC_66217.4[]
miR6455	2	MLOC_57109.1[]~~MLOC_57109.2[]
miR6469	6	MLOC_11189.1[]~~MLOC_11189.2[]~~MLOC_23596.1[]~~MLOC_3156.1[]~~MLOC_3156.2[]~~MLOC_3156.4[]
miR6476	7	MLOC_36868.6[]~~MLOC_36868.7[]~~MLOC_53162.4[]~~MLOC_53162.5[]~~MLOC_58438.1[]~~MLOC_60931.1[]~~MLOC_67693.1[]
miR6477	2	MLOC_48481.1[]~~MLOC_48481.2[]
miR7126	16	MLOC_10032.2[]~~MLOC_22789.1[]~~MLOC_22789.2[]~~MLOC_22789.3[]~~MLOC_37835.1[]~~MLOC_37835.2[]~~MLOC_52532.1[]~~MLOC_52532.2[]~~MLOC_52532.3[]~~MLOC_52532.5[]~~MLOC_52532.6[]~~MLOC_68306.1[]~~MLOC_68306.2[]~~MLOC_80550.1[]~~MLOC_80550.2[]~~MLOC_80550.3[]
miR7488	9	MLOC_24832.1[]~~MLOC_31669.1[]~~MLOC_33369.1[]~~MLOC_57733.1[]~~MLOC_57733.2[]~~MLOC_57733.3[]~~MLOC_57733.4[]~~MLOC_64955.2[]~~MLOC_81975.1[]
miR7524	2	MLOC_5135.1[]~~MLOC_5135.2[]
miR7533	64	MLOC_11752.1[]~~MLOC_12806.1[]~~MLOC_12806.2[]~~MLOC_15725.1[]~~MLOC_19452.1[]~~MLOC_20297.1[]~~MLOC_20297.2[]~~MLOC_20297.3[]~~MLOC_22022.1[]~~MLOC_24043.1[]~~MLOC_38663.1[]~~MLOC_38663.2[]~~MLOC_38663.4[]~~MLOC_38663.5[]~~MLOC_39634.1[]~~MLOC_3977.1[]~~MLOC_3977.2[]~~MLOC_43543.1[]~~MLOC_43543.2[]~~MLOC_43543.3[]~~MLOC_43543.4[]~~MLOC_44276.4[]~~MLOC_44982.1[]~~MLOC_51140.1[]~~MLOC_51140.2[]~~M…
miR7694	7	MLOC_14938.1[]~~MLOC_28168.1[]~~MLOC_298.1[]~~MLOC_37095.1[]~~MLOC_45120.1[]~~MLOC_79918.1[]~~MLOC_79918.2[]
miR7696	6	MLOC_11986.4[]~~MLOC_74726.1[]~~MLOC_74726.2[]~~MLOC_74726.3[]~~MLOC_74726.4[]~~MLOC_74726.5[]
miR7697	3	MLOC_19457.1[]~~MLOC_19457.2[]~~MLOC_64338.1[]
miR7748	1	MLOC_21535.1[]
miR7753	97	MLOC_10595.1[]~~MLOC_10595.2[]~~MLOC_10595.3[]~~MLOC_11032.1[]~~MLOC_12553.1[]~~MLOC_12608.1[]~~MLOC_12608.2[]~~MLOC_13305.1[]~~MLOC_13305.2[]~~MLOC_13305.3[]~~MLOC_13305.4[]~~MLOC_13305.5[]~~MLOC_13604.1[]~~MLOC_13604.3[]~~MLOC_2787.1[]~~MLOC_2787.2[]~~MLOC_32229.1[]~~MLOC_3482.3[]~~MLOC_38826.1[]~~MLOC_39521.1[]~~MLOC_39521.2[]~~MLOC_3976.1[]~~MLOC_3976.2[]~~MLOC_3976.3[]~~MLOC_40295.1[]~~MLOC_…
miR7757	53	MLOC_11112.1[]~~MLOC_15443.1[]~~MLOC_15443.2[]~~MLOC_15443.3[]~~MLOC_15443.4[]~~MLOC_15443.5[]~~MLOC_15443.6[]~~MLOC_15443.7[]~~MLOC_15443.8[]~~MLOC_16156.1[]~~MLOC_16156.2[]~~MLOC_16156.3[]~~MLOC_17471.2[]~~MLOC_17471.3[]~~MLOC_30912.2[]~~MLOC_30912.3[]~~MLOC_30912.4[]~~MLOC_30912.5[]~~MLOC_4541.1[]~~MLOC_4541.2[]~~MLOC_4541.3[]~~MLOC_4541.4[]~~MLOC_5056.1[]~~MLOC_5056.3[]~~MLOC_5056.4[]~~MLOC_5…
miR7767	10	MLOC_13473.1[]~~MLOC_13473.2[]~~MLOC_13473.3[]~~MLOC_36607.1[]~~MLOC_36607.3[]~~MLOC_56030.2[]~~MLOC_56030.3[]~~MLOC_56030.4[]~~MLOC_56030.5[]~~MLOC_63790.1[]
miR7778	2	MLOC_22578.1[]~~MLOC_22578.2[]
miR7817	3	MLOC_54333.1[]~~MLOC_54333.2[]~~MLOC_54333.3[]
miR7820	14	MLOC_16807.1[]~~MLOC_56460.1[]~~MLOC_56460.2[]~~MLOC_61347.1[]~~MLOC_70289.1[]~~MLOC_70289.2[]~~MLOC_72240.1[]~~MLOC_72240.2[]~~MLOC_72240.3[]~~MLOC_72542.1[]~~MLOC_73347.1[]~~MLOC_73347.2[]~~MLOC_73347.3[]~~MLOC_73347.4[]
miR7827	2	MLOC_63836.1[]~~MLOC_63836.2[]
miR7830	4	MLOC_58278.1[]~~MLOC_58278.2[]~~MLOC_59520.1[]~~MLOC_59520.2[]
miR7833	5	MLOC_18281.1[]~~MLOC_18281.2[]~~MLOC_18281.3[]~~MLOC_43149.2[]~~MLOC_43149.3[]
miR7837	3	MLOC_54280.2[]~~MLOC_54280.3[]~~MLOC_54280.6[]
miR7981	4	MLOC_11662.6[]~~MLOC_57419.1[]~~MLOC_57419.2[]~~MLOC_57419.3[]
miR8006	2	MLOC_52472.1[]~~MLOC_6359.4[]
miR8008	1	MLOC_18436.1[]
miR8051	4	MLOC_15477.1[]~~MLOC_15477.2[]~~MLOC_15477.3[]~~MLOC_15477.4[]
miR8124	9	MLOC_57730.1[]~~MLOC_57730.3[]~~MLOC_63844.2[]~~MLOC_63844.4[]~~MLOC_63844.5[]~~MLOC_63844.6[]~~MLOC_63844.7[]~~MLOC_63844.8[]~~MLOC_63844.9[]
miR8126	36	MLOC_10101.1[]~~MLOC_13256.1[]~~MLOC_13256.10[]~~MLOC_13256.2[]~~MLOC_13256.3[]~~MLOC_15659.1[]~~MLOC_15659.2[]~~MLOC_15659.3[]~~MLOC_20229.1[]~~MLOC_51298.1[]~~MLOC_51298.2[]~~MLOC_55801.1[]~~MLOC_55801.2[]~~MLOC_55801.3[]~~MLOC_55801.4[]~~MLOC_55801.5[]~~MLOC_57810.1[]~~MLOC_57810.2[]~~MLOC_57810.3[]~~MLOC_63567.1[]~~MLOC_63567.2[]~~MLOC_63567.3[]~~MLOC_63567.4[]~~MLOC_63567.5[]~~MLOC_6823.1[]~…
miR8134	2	MLOC_58104.1[]~~MLOC_63760.1[]
miR8135	2	MLOC_58341.1[]~~MLOC_58341.2[]
miR8141	4	MLOC_10839.1[]~~MLOC_10839.2[]~~MLOC_10839.3[]~~MLOC_10839.4[]
miR8152	15	MLOC_17405.1[]~~MLOC_17599.1[]~~MLOC_17819.1[]~~MLOC_34860.1[]~~MLOC_44584.1[]~~MLOC_52775.1[]~~MLOC_61117.1[]~~MLOC_61117.2[]~~MLOC_61117.3[]~~MLOC_61117.4[]~~MLOC_62941.2[]~~MLOC_72449.1[]~~MLOC_72449.2[]~~MLOC_72449.3[]~~MLOC_80153.1[]
miR822	10	MLOC_27364.1[]~~MLOC_51985.1[]~~MLOC_51985.2[]~~MLOC_51985.3[]~~MLOC_51985.4[]~~MLOC_51985.5[]~~MLOC_56470.1[]~~MLOC_6986.1[]~~MLOC_6986.2[]~~MLOC_6986.3[]
miR839	2	MLOC_16470.1[]~~MLOC_16470.2[]
miR854	900	MLOC_10013.9[]~~MLOC_10243.1[]~~MLOC_10243.2[]~~MLOC_10322.1[]~~MLOC_10322.3[]~~MLOC_10358.1[]~~MLOC_10437.1[]~~MLOC_10606.1[]~~MLOC_10606.4[]~~MLOC_10629.2[]~~MLOC_10629.7[]~~MLOC_10771.1[]~~MLOC_10771.2[]~~MLOC_11100.3[]~~MLOC_11100.5[]~~MLOC_11400.1[]~~MLOC_11502.2[]~~MLOC_11529.1[]~~MLOC_11730.1[]~~MLOC_11730.2[]~~MLOC_11741.1[]~~MLOC_11885.1[]~~MLOC_11885.4[]~~MLOC_11885.6[]~~MLOC_11932.2[]~…
miR858	14	MLOC_6354.1[]~~MLOC_66242.1[]~~MLOC_77608.1[]~~MLOC_82049.1[]~~MLOC_9970.1[]~~MLOC_9970.10[]~~MLOC_9970.2[]~~MLOC_9970.3[]~~MLOC_9970.4[]~~MLOC_9970.5[]~~MLOC_9970.6[]~~MLOC_9970.7[]~~MLOC_9970.8[]~~MLOC_9970.9[]
miR869	6	MLOC_50960.1[]~~MLOC_50960.2[]~~MLOC_52158.1[]~~MLOC_69266.1[]~~MLOC_69266.2[]~~MLOC_69266.3[]
miR894	1	MLOC_59252.1[]
miR911	1	MLOC_36986.1[]
miR913	5	MLOC_6473.1[]~~MLOC_6473.2[]~~MLOC_6473.3[]~~MLOC_6473.4[]~~MLOC_6473.5[]
miR946	7	MLOC_22142.1[]~~MLOC_22142.2[]~~MLOC_59171.1[]~~MLOC_59171.2[]~~MLOC_59171.3[]~~MLOC_68415.1[]~~MLOC_9929.1[]
miR948	28	MLOC_11189.1[]~~MLOC_11189.2[]~~MLOC_12985.1[]~~MLOC_12985.2[]~~MLOC_12985.3[]~~MLOC_12985.4[]~~MLOC_15536.2[]~~MLOC_15536.3[]~~MLOC_25774.1[]~~MLOC_25774.2[]~~MLOC_37708.1[]~~MLOC_37708.2[]~~MLOC_37708.3[]~~MLOC_5111.1[]~~MLOC_5111.2[]~~MLOC_52657.1[]~~MLOC_53104.1[]~~MLOC_57306.1[]~~MLOC_57306.2[]~~MLOC_57306.3[]~~MLOC_57717.1[]~~MLOC_57717.2[]~~MLOC_58525.1[]~~MLOC_61965.1[]~~MLOC_62427.1[]~~M…
miR952	32	MLOC_12108.1[]~~MLOC_12108.2[]~~MLOC_12108.3[]~~MLOC_12108.4[]~~MLOC_26797.1[]~~MLOC_26797.2[]~~MLOC_26797.3[]~~MLOC_51868.1[]~~MLOC_51868.2[]~~MLOC_51868.3[]~~MLOC_51868.4[]~~MLOC_52405.1[]~~MLOC_52405.2[]~~MLOC_52405.3[]~~MLOC_52405.4[]~~MLOC_52405.5[]~~MLOC_53405.1[]~~MLOC_53405.2[]~~MLOC_54361.1[]~~MLOC_54361.2[]~~MLOC_57884.1[]~~MLOC_64329.1[]~~MLOC_64329.2[]~~MLOC_64329.3[]~~MLOC_67668.1[]~…

## Sheet: Sheet3
embryo 5 DAG
>miR1023	|MLOC_51108.1	|location[1304,1324]	|
5'AGAGAAUUGGAGAGAGUGCAU3'
|||||||xx||||||||||||
3'GUUGGCUCAUCGGACAGUCACACGGUUGACUCUCUUAUACUCUCUCACGUACGUGUAAUUUCUCCGGUCGAUUCUAACGAC5' ( -28.70[77.57%] )
>miR1023	|MLOC_51108.2	|location[1304,1324]	|
5'AGAGAAUUGGAGAGAGUGCAU3'
|||||||xx||||||||||||
3'AAGACUUCGGAGGAUGGUCACACGGUUGACUCUCUUAUACUCUCUCACGUACGUGUAAUUUCUCCGGUCGAUUCUAACGAC5' ( -28.70[77.57%] )
>miR1023	|MLOC_51108.3	|location[605,625]	|
5'AGAGAAUUGGAGAGAGUGCAU3'
|||||||xx||||||||||||
3'AAGACUUCGGAGGAUGGUCACACGGUUGACUCUCUUAUACUCUCUCACGUACGUGUAAUUUCUCCGGUCGAUUCUAACGAC5' ( -28.70[77.57%] )
>miR1023	|MLOC_51108.4	|location[1304,1324]	|
5'AGAGAAUUGGAGAGAGUGCAU3'
|||||||xx||||||||||||
3'GUUGGCUCAUCGGACAGUCACACGGUUGACUCUCUUAUACUCUCUCACGUACGUGUAAUUUCUCCGGUCGAUUCUAACGAC5' ( -28.70[77.57%] )
>miR1027	|MLOC_10629.2	|location[210,228]	|
5'UUUCUUCUUCUCUUCCAAC3'
||||||||o|||o|||xx|
3'GAGCCUGGUGAGAAGGUCGAGGAGGAAUGGAAAGAAGAGGAGGAGGAGGCGUAGAAGAAGGAGGAGCGAGAGGAGGAAG5' ( -25.50[85.28%] )
>miR1027	|MLOC_10629.7	|location[210,228]	|
5'UUUCUUCUUCUCUUCCAAC3'
||||||||o|||o|||xx|
3'GAGCCUGGUGAGAAGGUCGAGGAGGAAUGGAAAGAAGAGGAGGAGGAGGCGUAGAAGAAGGAGGAGCGAGAGGAGGAAG5' ( -25.50[85.28%] )
>miR1027	|MLOC_1081.1	|location[1452,1470]	|
5'UUUCUUCUUCUCUUCCAAC3'
x|o|||||||||o||||x|
3'UUUUAGUAAGAAGUGGUGGUGGAAAAACAGUAGGAAGAAGAGGAGGUGGACGUGUGAAAGUCAGAACUAGAGUAGUUGU5' ( -25.30[84.90%] )
>miR1027	|MLOC_11507.1	|location[351,369]	|
5'UUUCUUCUUCUCUUCCAAC3'
||o|o|||||||||||xx|
3'UAGUCGGAACCCCUAGAAGAAGAACGCUCAAAGGGAGAAGAGAAGGAAGUGAAAGAAGAACAAAAGGAACGCUCGUCGG5' ( -25.50[86.15%] )
>miR1027	|MLOC_11507.2	|location[351,369]	|
5'UUUCUUCUUCUCUUCCAAC3'
||o|o|||||||||||xx|
3'UAGUCGGAACCCCUAGAAGAAGAACGCUCAAAGGGAGAAGAGAAGGAAGUGAAAGAAGAACAAAAGGAACGCUCGUCGG5' ( -25.50[86.15%] )
>miR1027	|MLOC_12024.1	|location[544,562]	|
5'UUUCUUCUUCUCUUCCAAC3'
|o|||||o|||||x||||x
3'CGAACCAGUUGGUUACCUGAUAUGAGAAGGAGAGAAGGAGAGACGGUUCGUCUUCCGGUGGUCCGUCACUCGAACAGAC5' ( -24.80[83.78%] )
>miR1027	|MLOC_12292.1	|location[63,81]	|
5'UUUCUUCUUCUCUUCCAAC3'
||||||||||||o|||xx|
3'AGACGAGCGCCGGCUUCGAGAGAGACAAAAAAAGAAGAAGAGGAGGAGGAAGACCCGAGCCCAGAAAAACCAAGAAGCG5' ( -26.00[87.25%] )
>miR1027	|MLOC_12292.2	|location[63,81]	|
5'UUUCUUCUUCUCUUCCAAC3'
||||||||||||o|||xx|
3'AGACGAGCGCCGGCUUCGAGAGAGACAAAAAAAGAAGAAGAGGAGGAGGAAGACCCGAGCCCAGAAAAACCAAGAAGCG5' ( -26.00[87.25%] )
>miR1027	|MLOC_12375.11	|location[1017,1035]	|
5'UUUCUUCUUCUCUUCCAAC3'
||||x|||||||||||xxx
3'GCUGUGGUCCAUUGUGGUACGAGUACCCUCAAAGUAGAAGAGAAGGCCAGUAAAAUUCCAUAAGAUUCCACUAUACCAG5' ( -22.00[75.09%] )
>miR1027	|MLOC_12375.12	|location[369,387]	|
5'UUUCUUCUUCUCUUCCAAC3'
||||x|||||||||||xxx
3'GCUGUGGUCCAUUGUGGUACGAGUACCCUCAAAGUAGAAGAGAAGGCCAGUAAAAUUCCAUAAGAUUCCACUAUACCAG5' ( -22.00[75.09%] )
>miR1027	|MLOC_12375.13	|location[381,399]	|
5'UUUCUUCUUCUCUUCCAAC3'
||||x|||||||||||xxx
3'GCUGUGGUCCAUUGUGGUACGAGUACCCUCAAAGUAGAAGAGAAGGCCAGUAAAAUUCCAUAAGAUUCCACUAUACCAG5' ( -22.00[75.09%] )
>miR1027	|MLOC_12375.3	|location[1275,1293]	|
5'UUUCUUCUUCUCUUCCAAC3'
||||x|||||||||||xxx
3'GCUGUGGUCCAUUGUGGUACGAGUACCCUCAAAGUAGAAGAGAAGGCCAGUAAAAUUCCAUAAGAUUCCACUAUACCAG5' ( -22.00[75.09%] )
>miR1027	|MLOC_12375.4	|location[1755,1773]	|
5'UUUCUUCUUCUCUUCCAAC3'
||||x|||||||||||xxx
3'GCUGUGGUCCAUUGUGGUACGAGUACCCUCAAAGUAGAAGAGAAGGCCAGUAAAAUUCCAUAAGAUUCCACUAUACCAG5' ( -22.00[75.09%] )
>miR1027	|MLOC_12375.5	|location[1755,1773]	|
5'UUUCUUCUUCUCUUCCAAC3'
||||x|||||||||||xxx
3'GCUGUGGUCCAUUGUGGUACGAGUACCCUCAAAGUAGAAGAGAAGGCCAGUAAAAUUCCAUAAGAUUCCACUAUACCAG5' ( -22.00[75.09%] )
>miR1027	|MLOC_12375.7	|location[1752,1770]	|
5'UUUCUUCUUCUCUUCCAAC3'
||||x|||||||||||xxx
3'GCUGUGGUCCAUUGUGGUACGAGUACCCUCAAAGUAGAAGAGAAGGCCAGUAAAAUUCCAUAAGAUUCCACUAUACCAG5' ( -22.00[75.09%] )
>miR1027	|MLOC_12375.9	|location[1752,1770]	|
5'UUUCUUCUUCUCUUCCAAC3'
||||x|||||||||||xxx
3'GCUGUGGUCCAUUGUGGUACGAGUACCCUCAAAGUAGAAGAGAAGGCCAGUAAAAUUCCAUAAGAUUCCACUAUACCAG5' ( -22.00[75.09%] )
>miR1027	|MLOC_12553.1	|location[711,729]	|
5'UUUCUUCUUCUCUUCCAAC3'
||o|||||||||o|||xx|
3'AAGACGGCCGCGUCGCCUCCCGAGCCGGAGAAGGAAGAAGAGGAGGAGGUGCCGCUGGAGCGCCCACCACCAGAGGAGA5' ( -25.90[87.50%] )
>miR1027	|MLOC_13236.2	|location[1219,1237]	|
5'UUUCUUCUUCUCUUCCAAC3'
o|||||||||||o|||xx|
3'CUAGCUGCGAACGGCCGCCGGCGACGUGGAGAAGAAGAAGAGGAGGAGGAAGCCACAGCCACCACACCCUCAGGUGGCC5' ( -25.70[86.24%] )
>miR1027	|MLOC_13236.4	|location[1219,1237]	|
5'UUUCUUCUUCUCUUCCAAC3'
o|||||||||||o|||xx|
3'CUAGCUGCGAACGGCCGCCGGCGACGUGGAGAAGAAGAAGAGGAGGAGGAAGCCACAGCCACCACACCCUCAGGUGGCC5' ( -25.70[86.24%] )
>miR1027	|MLOC_13236.6	|location[241,259]	|
5'UUUCUUCUUCUCUUCCAAC3'
o|||||||||||o|||xx|
3'CUAGCUGCGAACGGCCGCCGGCGACGUGGAGAAGAAGAAGAGGAGGAGGAAGCCACAGCCACCACACCCUCAGGUGGCC5' ( -25.70[86.24%] )
>miR1027	|MLOC_13941.2	|location[681,699]	|
5'UUUCUUCUUCUCUUCCAAC3'
|oo|||x|o||||||||||
3'AGAUACGGGUUAGUACUUAGCCUACUGCUGAGGGAAAAGGAGAAGGUUGAAGAACUCAAAGAGCGGUCGGAUUCUUUCA5' ( -22.40[75.17%] )
>miR1027	|MLOC_14262.1	|location[36,54]	|
5'UUUCUUCUUCUCUUCCAAC3'
||||||||||||o|||xx|
3'GGAGAAGAGGCCGAGGGUCACGACGAGCCCAAAGAAGAAGAGGAGGCCGAACCUGCGCCCGCCGCCGCCCCCCGGCCAC5' ( -25.80[87.46%] )
>miR1027	|MLOC_1443.2	|location[1221,1239]	|
5'UUUCUUCUUCUCUUCCAAC3'
o||||||x|||||||||xx
3'CCCUUCUAGUAACAUUGAUUCCUUGUUAUAGAAGAAGUAGAGAAGGUACAGAUUUAGGAAAAGUUCACGACUUGGUUCU5' ( -22.70[76.17%] )
>miR1027	|MLOC_1443.3	|location[1221,1239]	|
5'UUUCUUCUUCUCUUCCAAC3'
o||||||x|||||||||xx
3'CCCUUCUAGUAACAUUGAUUCCUUGUUAUAGAAGAAGUAGAGAAGGUACAGAUUUAGGAAAAGUUCACGACUUGGUUCU5' ( -22.70[76.17%] )
>miR1027	|MLOC_1443.4	|location[1221,1239]	|
5'UUUCUUCUUCUCUUCCAAC3'
o||||||x|||||||||xx
3'CCCUUCUAGUAACAUUGAUUCCUUGUUAUAGAAGAAGUAGAGAAGGUACAGAUUUAGGAAAAGUUCACGACUUGGUUCU5' ( -22.70[76.17%] )
>miR1027	|MLOC_1443.7	|location[1221,1239]	|
5'UUUCUUCUUCUCUUCCAAC3'
o||||||x|||||||||xx
3'CCCUUCUAGUAACAUUGAUUCCUUGUUAUAGAAGAAGUAGAGAAGGUACAGAUUUAGGAAAAGUUCACGACUUGGUUCU5' ( -22.70[76.17%] )
>miR1027	|MLOC_1443.9	|location[1221,1239]	|
5'UUUCUUCUUCUCUUCCAAC3'
o||||||x|||||||||xx
3'CCCUUCUAGUAACAUUGAUUCCUUGUUAUAGAAGAAGUAGAGAAGGUACAGAUUUAGGAAAAGUUCACGACUUGGUUCU5' ( -22.70[76.17%] )
>miR1027	|MLOC_15145.2	|location[522,540]	|
5'UUUCUUCUUCUCUUCCAAC3'
o|o|||||o|||||||||x
3'AAGGUCCCAAAGGACGACGACGUGGCGGUCGAGGAAGAGGAGAAGGUUAACUAAGAACUAUUCACGGUACAAAAGACGA5' ( -26.10[88.47%] )
>miR1027	|MLOC_15145.3	|location[522,540]	|
5'UUUCUUCUUCUCUUCCAAC3'
o|o|||||o|||||||||x
3'AAGGUCCCAAAGGACGACGACGUGGCGGUCGAGGAAGAGGAGAAGGUUAACUAAGAACUAUUCACGGUACAAAAGACGA5' ( -26.10[88.47%] )
>miR1027	|MLOC_15145.4	|location[522,540]	|
5'UUUCUUCUUCUCUUCCAAC3'
o|o|||||o|||||||||x
3'AAGGUCCCAAAGGACGACGACGUGGCGGUCGAGGAAGAGGAGAAGGUUAACUAAGAACUAUUCACGGUACAAAAGACGA5' ( -26.10[88.47%] )
>miR1027	|MLOC_15858.1	|location[1263,1281]	|
5'UUUCUUCUUCUCUUCCAAC3'
o|x|||||||||||||xx|
3'ACGAACGAAAAGGAACAGAAGUGCAAGAAAGACGAAGAAGAGAAGGAAGAAGAAGAGCCACAGUUAGGGGUCAUAAAAG5' ( -22.60[75.84%] )
>miR1027	|MLOC_15858.2	|location[1263,1281]	|
5'UUUCUUCUUCUCUUCCAAC3'
o|x|||||||||||||xx|
3'UUACAUUACAUGGAACAGAAGUGCAAGAAAGACGAAGAAGAGAAGGAAGAAGAAGAGCCACAGUUAGGGGUCAUAAAAG5' ( -22.60[75.84%] )
>miR1027	|MLOC_15858.3	|location[1263,1281]	|
5'UUUCUUCUUCUCUUCCAAC3'
o|x|||||||||||||xx|
3'ACGAACGAAAAGGAACAGAAGUGCAAGAAAGACGAAGAAGAGAAGGAAGAAGAAGAGCCACAGUUAGGGGUCAUAAAAG5' ( -22.60[75.84%] )
>miR1027	|MLOC_15858.4	|location[1263,1281]	|
5'UUUCUUCUUCUCUUCCAAC3'
o|x|||||||||||||xx|
3'UUACAUUACAUGGAACAGAAGUGCAAGAAAGACGAAGAAGAGAAGGAAGAAGAAGAGCCACAGUUAGGGGUCAUAAAAG5' ( -22.60[75.84%] )
>miR1027	|MLOC_19262.1	|location[520,538]	|
5'UUUCUUCUUCUCUUCCAAC3'
|x||||||||||||||||x
3'CUAGUUCGUUGUAGAAGUGUUACCAGAGGAAUAGAAGAAGAGAAGGUUUGUGUGAACUCAGUAGCUAAUAACUCGACCA5' ( -25.80[87.16%] )
>miR1027	|MLOC_19262.2	|location[520,538]	|
5'UUUCUUCUUCUCUUCCAAC3'
|x||||||||||||||||x
3'CUAGUUCGUUGUAGAAGUGUUACCAGAGGAAUAGAAGAAGAGAAGGUUUGUGUGAACUCAGUAGCUAAUAACUCGACCA5' ( -25.80[87.16%] )
>miR1027	|MLOC_19262.3	|location[520,538]	|
5'UUUCUUCUUCUCUUCCAAC3'
|x||||||||||||||||x
3'CUAGUUCGUUGUAGAAGUGUUACCAGAGGAAUAGAAGAAGAGAAGGUUUGUGUGAACUCAGUAGCUAAUAACUCGACCA5' ( -25.80[87.16%] )
>miR1027	|MLOC_19262.4	|location[520,538]	|
5'UUUCUUCUUCUCUUCCAAC3'
|x||||||||||||||||x
3'CUAGUUCGUUGUAGAAGUGUUACCAGAGGAAUAGAAGAAGAGAAGGUUUGUGUGAACUCAGUAGCUAAUAACUCGACCA5' ( -25.80[87.16%] )
>miR1027	|MLOC_21049.1	|location[69,87]	|
5'UUUCUUCUUCUCUUCCAAC3'
|x|||o|o||||||||x||
3'GUGCAGCCGCUCGAGGAGCGGCUCCACGAGACAGAGGGAGAGAAGGGUGGGCCCGUCGGGGAACCCGUGGAGGGGAAAG5' ( -23.40[79.05%] )
>miR1027	|MLOC_24045.1	|location[400,418]	|
5'UUUCUUCUUCUCUUCCAAC3'
o||||||x|||||||||xx
3'UCCAUCUAGUAUUAUCGACUUAUUAUUAUAGAAGAAGUAGAGAAGGUGCGAAGCUAGAAGACACUCAGGUGCUGGUUAC5' ( -22.60[76.35%] )
>miR1027	|MLOC_29459.1	|location[2502,2520]	|
5'UUUCUUCUUCUCUUCCAAC3'
o||xx|||||||o||||||
3'CGCUGACUGCAACAGUUCUGUACGUCAAAGGAACUAGAAGAGGAGGUUGAGAACCACGAGGAAAUACUGGAGGUAUAAA5' ( -23.90[80.20%] )
>miR1027	|MLOC_29459.2	|location[2502,2520]	|
5'UUUCUUCUUCUCUUCCAAC3'
o||xx|||||||o||||||
3'CGCUGACUGCAACAGUUCUGUACGUCAAAGGAACUAGAAGAGGAGGUUGAGAACCACGAGGAAAUACUGGAGGUAUAAA5' ( -23.90[80.20%] )
>miR1027	|MLOC_29459.3	|location[2502,2520]	|
5'UUUCUUCUUCUCUUCCAAC3'
o||xx|||||||o||||||
3'CGCUGACUGCAACAGUUCUGUACGUCAAAGGAACUAGAAGAGGAGGUUGAGAACCACGAGGAAAUACUGGAGGUAUAAA5' ( -23.90[80.20%] )
>miR1027	|MLOC_29459.4	|location[2502,2520]	|
5'UUUCUUCUUCUCUUCCAAC3'
o||xx|||||||o||||||
3'CGCUGACUGCAACAGUUCUGUACGUCAAAGGAACUAGAAGAGGAGGUUGAGAACCACGAGGAAAUACUGGAGGUAUAAA5' ( -23.90[80.20%] )
>miR1027	|MLOC_29459.5	|location[2355,2373]	|
5'UUUCUUCUUCUCUUCCAAC3'
o||xx|||||||o||||||
3'CGCUGACUGCAACAGUUCUGUACGUCAAAGGAACUAGAAGAGGAGGUUGAGAACCACGAGGAAAUACUGGAGGUAUAAA5' ( -23.90[80.20%] )
>miR1027	|MLOC_3335.2	|location[477,495]	|
5'UUUCUUCUUCUCUUCCAAC3'
||||||||||||||||xx|
3'GAAGAAAACAAAACGGAAAAGAAGAAAGAGAAAGAAGAAGAGAAGGAGGAGGACCAACUGUUCCGAGUCCUUGAGAACU5' ( -26.30[88.26%] )
>miR1027	|MLOC_33547.1	|location[323,341]	|
5'UUUCUUCUUCUCUUCCAAC3'
||||||||o|||o|||x|x
3'UAUAGGGGUGUCGAUUCUCUGUGUUAUCAUAAAGAAGAGGAGGAGGGUAAGUGUUAGGAUACUUUUAUGAGUCAUAAUG5' ( -25.10[84.80%] )
>miR1027	|MLOC_34594.1	|location[261,279]	|
5'UUUCUUCUUCUCUUCCAAC3'
|o||||||o|||||||xx|
3'CUUUCGUUAAAGCUUAAGGAAGAGAACACGAGAGAAGAGGAGAAGGACGUAGAAAGCAUAGGAGAAACGCCGGUCGAAA5' ( -25.90[87.50%] )
>miR1027	|MLOC_34594.2	|location[264,282]	|
5'UUUCUUCUUCUCUUCCAAC3'
|o||||||o|||||||xx|
3'CUUUCGUUAAAGCUUAAGGAAGAGAACACGAGAGAAGAGGAGAAGGACGUAGAAAGCAUAGGAGAAACGCCGGUCGAAA5' ( -25.90[87.50%] )
>miR1027	|MLOC_3525.1	|location[1605,1623]	|
5'UUUCUUCUUCUCUUCCAAC3'
||||||||||||||||xx|
3'GAAGAAAACAAAACGGAAGAGAAGAAAGAGAAAGAAGAAGAGAAGGAGGAACUAUUCAAGAAGGACGUAGAGUUCCUUA5' ( -26.30[88.26%] )
>miR1027	|MLOC_3525.3	|location[1014,1032]	|
5'UUUCUUCUUCUCUUCCAAC3'
||||||||||||||||xx|
3'GAAGAAAACAAAACGGAAGAGAAGAAAGAGAAAGAAGAAGAGAAGGAGGAACUAUUCAAGAAGGACGUAGAGUUCCUUA5' ( -26.30[88.26%] )
>miR1027	|MLOC_3539.1	|location[729,747]	|
5'UUUCUUCUUCUCUUCCAAC3'
o|||||||||||||||xxx
3'UGUCCCCUUUUGUCGAAGAAGUCGCGACAGGAAGAAGAAGAGAAGGGAAUACAAAAAUUACAUACGACAUUUAACCAGU5' ( -25.80[87.16%] )
>miR1027	|MLOC_37146.1	|location[925,943]	|
5'UUUCUUCUUCUCUUCCAAC3'
|xo||||||||||||||xx
3'AGGGAGCAUACAAUAGCCAUUCAAACGUACAUGGAAGAAGAGAAGGUACCCCUCCAGUUUCUUGAGGGAGGUACGUGAA5' ( -24.40[82.43%] )
>miR1027	|MLOC_37146.5	|location[667,685]	|
5'UUUCUUCUUCUCUUCCAAC3'
|xo||||||||||||||xx
3'AGGGAGCAUACAAUAGCCAUUCAAACGUACAUGGAAGAAGAGAAGGUACCCCUCCAGUUUCUUGAGGGAGGUACGUGAA5' ( -24.40[82.43%] )
>miR1027	|MLOC_37146.6	|location[324,342]	|
5'UUUCUUCUUCUCUUCCAAC3'
|xo||||||||||||||xx
3'AGGGAGCAUACAAUAGCCAUUCAAACGUACAUGGAAGAAGAGAAGGUACCCCUCCAGUUUCUUGAGGGAGGUACGUGAA5' ( -24.40[82.43%] )
>miR1027	|MLOC_37146.7	|location[550,568]	|
5'UUUCUUCUUCUCUUCCAAC3'
|xo||||||||||||||xx
3'AGGGAGCAUACAAUAGCCAUUCAAACGUACAUGGAAGAAGAGAAGGUACCCCUCCAGUUUCUUGAGGGAGGUACGUGAA5' ( -24.40[82.43%] )
>miR1027	|MLOC_38108.1	|location[84,102]	|
5'UUUCUUCUUCUCUUCCAAC3'
||||||||o|||o|||xx|
3'CUAGAAGUGGAGGAAGUGCCCGCCUCAUCGAAAGAAGAGGAGGAGGGGGAGGUGGCCGUGGCUCGAGAAGAACCGCGUU5' ( -25.40[85.23%] )
>miR1027	|MLOC_38164.1	|location[1032,1050]	|
5'UUUCUUCUUCUCUUCCAAC3'
||o|o|||o|||||||x||
3'UCGCAGUCGGACGUAAACGGCGUCUGCCCGAAGGGAGAGGAGAAGGCUGUAUACCUCGUGCGGGGGAGCUGCCGCCAAU5' ( -25.10[84.80%] )
>miR1027	|MLOC_38164.2	|location[1032,1050]	|
5'UUUCUUCUUCUCUUCCAAC3'
||o|o|||o|||||||x||
3'UCGCAGUCGGACGUAAACGGCGUCUGCCCGAAGGGAGAGGAGAAGGCUGUAUACCUCGUGCGGGGGAGCUGCCGCCAAU5' ( -25.10[84.80%] )
>miR1027	|MLOC_38164.3	|location[521,539]	|
5'UUUCUUCUUCUCUUCCAAC3'
||o|o|||o|||||||x||
3'UCGCAGUCGGACGUAAACGGCGUCUGCCCGAAGGGAGAGGAGAAGGCUGUAUACCUCGUGCGGGGGAGCUGCCGCCAAU5' ( -25.10[84.80%] )
>miR1027	|MLOC_38414.1	|location[51,69]	|
5'UUUCUUCUUCUCUUCCAAC3'
||o|||||o|||o||||x|
3'UGGGACUAGGGAGGAGUAGCCGCCGUCCGCAAGGAAGAGGAGGAGGUGGACGAGGUCGUCGUGGACGUCGAGGCGGAGG5' ( -25.40[86.10%] )
>miR1027	|MLOC_38414.3	|location[51,69]	|
5'UUUCUUCUUCUCUUCCAAC3'
||o|||||o|||o||||x|
3'UGGGACUAGGGAGGAGUAGCCGCCGUCCGCAAGGAAGAGGAGGAGGUGGACGAGGUCGUCGUGGACGUCGAGGCGGAGG5' ( -25.40[86.10%] )
>miR1027	|MLOC_4085.3	|location[1643,1661]	|
5'UUUCUUCUUCUCUUCCAAC3'
x|o|||||||||o||||x|
3'GAAAGGGGCAGCGAAAGCGCCGUAGGAAGAAGAGGAGGUGGCGUCGGCGAGGGAGGGGGAGGAGGACGUCG5' ( -25.30[84.62%] )
>miR1027	|MLOC_43743.1	|location[482,500]	|
5'UUUCUUCUUCUCUUCCAAC3'
x|||||||||||||x|x|x
3'UAUGAGGCGUAUAAUUCGAGUAGUUGGCGUCAAGAAGAAGAGAAAGGUAUAAAAACUGAGGAACGAACAUCUACUUCUC5' ( -22.30[75.85%] )
>miR1027	|MLOC_4540.1	|location[228,246]	|
5'UUUCUUCUUCUCUUCCAAC3'
o|||||||||||o|||xx|
3'CCCGAGCCGGCCAAGGCCGAAGCCCAGCAGGAAGAAGAAGAGGAGGCCGAAGAAGUGGAGGAGUUAGAACUACUAAACC5' ( -25.80[86.58%] )
>miR1027	|MLOC_4579.1	|location[312,330]	|
5'UUUCUUCUUCUCUUCCAAC3'
o||||x|||||||||||xx
3'CUGAAGCAGCGGCAAGUGGUUCAAACUCAUGAAGACGAAGAGAAGGUCACCCUCGAACUUUUUAAGAGACCGCUGAAAG5' ( -22.00[74.07%] )
>miR1027	|MLOC_4579.2	|location[234,252]	|
5'UUUCUUCUUCUCUUCCAAC3'
o||||x|||||||||||xx
3'CUGAAGCAGCGGCAAGUGGUUCAAACUCAUGAAGACGAAGAGAAGGUCACCCUCGAACUUUUUAAGAGACCGCUGAAAG5' ( -22.00[74.07%] )
>miR1027	|MLOC_4579.3	|location[312,330]	|
5'UUUCUUCUUCUCUUCCAAC3'
o||||x|||||||||||xx
3'CUGAAGCAGCGGCAAGUGGUUCAAACUCAUGAAGACGAAGAGAAGGUCACCCUCGAACUUUUUAAGAGACCGCUGAAAG5' ( -22.00[74.07%] )
>miR1027	|MLOC_4644.1	|location[451,469]	|
5'UUUCUUCUUCUCUUCCAAC3'
||||||||||||x||||||
3'UUGAAACUCGGUACAUUGAAAGUUCCAGAGAAAGAAGAAGAGUAGGUUGAGAAGAUAGUGAAAGAACUAAAAACUGAAC5' ( -25.70[86.24%] )
>miR1027	|MLOC_4644.2	|location[451,469]	|
5'UUUCUUCUUCUCUUCCAAC3'
||||||||||||x||||||
3'UUGAAACUCGGUACAUUGAAAGUUCCAGAGAAAGAAGAAGAGUAGGUUGAGAAGAUAGUGAAAGAACUAAAAACUGAAC5' ( -25.70[86.24%] )
>miR1027	|MLOC_4644.3	|location[451,469]	|
5'UUUCUUCUUCUCUUCCAAC3'
||||||||||||x||||||
3'UUGAAACUCGGUACAUUGAAAGUUCCAGAGAAAGAAGAAGAGUAGGUUGAGAAGAUAGUGAAAGAACUAAAAACUGAAC5' ( -25.70[86.24%] )
>miR1027	|MLOC_4644.4	|location[451,469]	|
5'UUUCUUCUUCUCUUCCAAC3'
||||||||||||x||||||
3'UUGAAACUCGGUACAUUGAAAGUUCCAGAGAAAGAAGAAGAGUAGGUUGAGAAGAUAGUGAAAGAACUAAAAACUGAAC5' ( -25.70[86.24%] )
>miR1027	|MLOC_46804.1	|location[66,84]	|
5'UUUCUUCUUCUCUUCCAAC3'
x||||||o||||||||xx|
3'AGGUACGAACCUUGGCGGUACCGCAGCUCGCAAGAAGGAGAGAAGGAGGAGCGCGAGCCGCUUACGACGUUCAUACUCA5' ( -25.00[83.89%] )
>miR1027	|MLOC_47258.1	|location[209,227]	|
5'UUUCUUCUUCUCUUCCAAC3'
|||||o||||||o|||x|x
3'AUAGGGGUGUGAUUCACUUUACUAUCAUAAAGAGGAAGAGGAGGGUAAGUGGUAGGAUACCUUUAUAAGUCACAAUG5' ( -25.10[84.80%] )
>miR1027	|MLOC_49689.1	|location[162,180]	|
5'UUUCUUCUUCUCUUCCAAC3'
o||||||x|||||||||xx
3'UCCUCUUAAAAGAUAGUUACGCCAGCACAUGAAGAAGUAGAGAAGGUAACGGAAGACUUGGGUACAACUCGAUCUAGAG5' ( -22.50[75.76%] )
>miR1027	|MLOC_49689.2	|location[441,459]	|
5'UUUCUUCUUCUCUUCCAAC3'
o||||||x|||||||||xx
3'UCCUCUUAAAAGAUAGUUACGCCAGCACAUGAAGAAGUAGAGAAGGUAACGGAAGACUUGGGUACAACUCGAUCUAGAG5' ( -22.50[75.76%] )
>miR1027	|MLOC_51067.3	|location[628,646]	|
5'UUUCUUCUUCUCUUCCAAC3'
||o||o||o||||||||||
3'GUUCUGGUCAUCAUCAGAAAGGUACUCGGCAAGGAGGAGGAGAAGGUUGGGAAGGGGAAGGGGAAGGAGAAGGGGAAGG5' ( -27.80[94.88%] )
>miR1027	|MLOC_51067.4	|location[628,646]	|
5'UUUCUUCUUCUCUUCCAAC3'
||o||o||o||||||||||
3'GUUCUGGUCAUCAUCAGAAAGGUACUCGGCAAGGAGGAGGAGAAGGUUGGGAAGGGGAAGGGGAAGGAGAAGGGGAAGG5' ( -27.80[94.88%] )
>miR1027	|MLOC_51067.6	|location[196,214]	|
5'UUUCUUCUUCUCUUCCAAC3'
||o||o||o||||||||||
3'GUUCUGGUCAUCAUCAGAAAGGUACUCGGCAAGGAGGAGGAGAAGGUUGGGAAGGGGAAGGGGAAGGAGAAGGGGAAGG5' ( -27.80[94.88%] )
>miR1027	|MLOC_51067.7	|location[196,214]	|
5'UUUCUUCUUCUCUUCCAAC3'
||o||o||o||||||||||
3'GUUCUGGUCAUCAUCAGAAAGGUACUCGGCAAGGAGGAGGAGAAGGUUGGGAAGGGGAAGGGGAAGGAGAAGGGGAAGG5' ( -27.80[94.88%] )
>miR1027	|MLOC_51101.1	|location[1851,1869]	|
5'UUUCUUCUUCUCUUCCAAC3'
||x||||||||x||||xx|
3'AAACACAACAAGAACGAAGAAGACAAGGAGGAGGAGGAGGAGGAGUCGGCGGUUACGUUAG5' ( -24.20[81.21%] )
>miR1027	|MLOC_51932.2	|location[66,84]	|
5'UUUCUUCUUCUCUUCCAAC3'
x|||||||||||||||xx|
3'CCGCGUCCGCACGGUGUCGAGGCUCAACUCCAAGAAGAAGAGAAGGAGGCCGCCGCGCCGCCCGCCGCCGCCGCCGCCG5' ( -25.30[85.47%] )
>miR1027	|MLOC_52966.1	|location[282,300]	|
5'UUUCUUCUUCUCUUCCAAC3'
||||o|||||||o||||xx
3'GAGAAGUCUGAAGAAGUUUCGUAGUUCACGAAAGGAGAAGAGGAGGUAAUGAAAGAGUUUAAGUAGUUCUCAGUAGAGG5' ( -26.50[89.53%] )
>miR1027	|MLOC_52966.2	|location[30,48]	|
5'UUUCUUCUUCUCUUCCAAC3'
||||o|||||||o||||xx
3'GAGAAGUCUGAAGAAGUUUCGUAGUUCACGAAAGGAGAAGAGGAGGUAAUGAAAGAGUUUAAGUAGUUCUCAGUAGAG5' ( -26.50[89.53%] )
>miR1027	|MLOC_53110.1	|location[102,120]	|
5'UUUCUUCUUCUCUUCCAAC3'
o|||||||x|||o||||x|
3'UCCUUCCGGUUUGGAGAGUCGGGACCUGAAGAAGAAGACGAGGAGGUAGAAAAGUAAGCUUCUAGGUCAGGGUUUGGAG5' ( -22.10[74.16%] )
>miR1027	|MLOC_53110.2	|location[102,120]	|
5'UUUCUUCUUCUCUUCCAAC3'
o|||||||x|||o||||x|
3'UCCUUCCGGUUUGGAGAGUCGGGACCUGAAGAAGAAGACGAGGAGGUAGAAAAGUAAGCUUCUAGGUCAGGGUUUGGAG5' ( -22.10[74.16%] )
>miR1027	|MLOC_53110.3	|location[102,120]	|
5'UUUCUUCUUCUCUUCCAAC3'
o|||||||x|||o||||x|
3'UCCUUCCGGUUUGGAGAGUCGGGACCUGAAGAAGAAGACGAGGAGGUAGAAAAGUAAGCUUCUAGGUCAGGGUUUGGAG5' ( -22.10[74.16%] )
>miR1027	|MLOC_53327.1	|location[360,378]	|
5'UUUCUUCUUCUCUUCCAAC3'
||o|||||||||o|||xx|
3'CGAAAGCAGAACACUGAAUAGGAGGAGGAGAAGGAAGAAGAGGAGGCGGAGAACCAGCCGUUGCCUGAAGAACUCUUCC5' ( -25.60[85.91%] )
>miR1027	|MLOC_54234.1	|location[102,120]	|
5'UUUCUUCUUCUCUUCCAAC3'
o|||||||||||o|||xx|
3'AGGGACGUCUAGACGAACCUCCUUCGCGUCGAAGAAGAAGAGGAGGCCGGCCUCGGGGACUAACCCAGGUCUAUCGUUU5' ( -25.50[87.03%] )
>miR1027	|MLOC_56552.1	|location[1143,1161]	|
5'UUUCUUCUUCUCUUCCAAC3'
|x||||||||||||||xxx
3'AUCAAGGUAGGAGAAAAAGUCAAGUAAAGCAUAGAAGAAGAGAAGGAAUAGCAGAAGACUCUCCGAUAAUUCGUGUCCU5' ( -24.50[83.05%] )
>miR1027	|MLOC_56552.2	|location[1143,1161]	|
5'UUUCUUCUUCUCUUCCAAC3'
|x||||||||||||||xxx
3'AUCAAGGUAGGAGAAAAAGUCAAGUAAAGCAUAGAAGAAGAGAAGGAAUAGCAGAAGACUCUCCGAUAAUUCGUGUCCU5' ( -24.50[83.05%] )
>miR1027	|MLOC_56552.3	|location[1143,1161]	|
5'UUUCUUCUUCUCUUCCAAC3'
|x||||||||||||||xxx
3'AUCAAGGUAGGAGAAAAAGUCAAGUAAAGCAUAGAAGAAGAGAAGGAAUAGCAGAAGACUCUCCGAUAAUUCGUGUCCU5' ( -24.50[83.05%] )
>miR1027	|MLOC_57531.1	|location[204,222]	|
5'UUUCUUCUUCUCUUCCAAC3'
||o|||||||||o|||xx|
3'CGAGAACAGUCUGCUCAGGAAGAACCCGCUAAGGAAGAAGAGGAGGAGGAGGAGCGACAUGACCAUGAGCAGCCGGAGC5' ( -25.30[85.47%] )
>miR1027	|MLOC_57531.2	|location[201,219]	|
5'UUUCUUCUUCUCUUCCAAC3'
||o|||||||||o|||xx|
3'CGAGAACAGUCUGCUCAGGAAGAACCCGCUAAGGAAGAAGAGGAGGAGGAGGAGCGACAUGACCAUGAGCAGCCGGAGC5' ( -25.30[85.47%] )
>miR1027	|MLOC_57531.3	|location[204,222]	|
5'UUUCUUCUUCUCUUCCAAC3'
||o|||||||||o|||xx|
3'CGAGAACAGUCUGCUCAGGAAGAACCCGCUAAGGAAGAAGAGGAGGAGGAGGAGCGACAUGACCAUGAGCAGCCGGAGC5' ( -25.30[85.47%] )
>miR1027	|MLOC_57689.1	|location[1470,1488]	|
5'UUUCUUCUUCUCUUCCAAC3'
o|x||o|||||||||||x|
3'CCUAGGUAGUAGUAACAUAGAGACCUCCUGGACGAGGAAGAGAAGGUAGUGGAACAGUUCACUCCAACAGCAGAGUAAC5' ( -22.60[76.35%] )
>miR1027	|MLOC_57689.3	|location[1467,1485]	|
5'UUUCUUCUUCUCUUCCAAC3'
o|x||o|||||||||||x|
3'CCUAGGUAGUAGUAACAUAGAGACCUCCUGGACGAGGAAGAGAAGGUAGUGGAACAGUUCACUCCAACAGCAGAGUAAC5' ( -22.60[76.35%] )
>miR1027	|MLOC_582.1	|location[8,26]	|
5'UUUCUUCUUCUCUUCCAAC3'
|||||o||||||o|||x|x
3'UAUAGGGGCGUUGAUGCUCUCUACUAUCAUAAAGAGGAAGAGGAGGGUAAGUGGUA5' ( -25.10[84.80%] )
>miR1027	|MLOC_58748.1	|location[154,172]	|
5'UUUCUUCUUCUCUUCCAAC3'
|||||||||||||xx|xx|
3'UUCCGCUGAGAAACGAGAGUAGUAAUCGUAAAAGAAGAAGAGAUAGGAGUAGUAGUCUCGGUCAUCCCCGUUAUAGUGC5' ( -22.50[76.01%] )
>miR1027	|MLOC_58748.2	|location[742,760]	|
5'UUUCUUCUUCUCUUCCAAC3'
|||||||||||||xx|xx|
3'UUCCGCUGAGAAACGAGAGUAGUAAUCGUAAAAGAAGAAGAGAUAGGAGUAGUAGUCUCGGUCAUCCCCGUUAUAGUGC5' ( -22.50[76.01%] )
>miR1027	|MLOC_58748.3	|location[550,568]	|
5'UUUCUUCUUCUCUUCCAAC3'
|||||||||||||xx|xx|
3'UUCCGCUGAGAAACGAGAGUAGUAAUCGUAAAAGAAGAAGAGAUAGGAGUAGUAGUCUCGGUCAUCCCCGUUAUAGUGC5' ( -22.50[76.01%] )
>miR1027	|MLOC_58748.4	|location[154,172]	|
5'UUUCUUCUUCUCUUCCAAC3'
|||||||||||||xx|xx|
3'UUCCGCUGAGAAACGAGAGUAGUAAUCGUAAAAGAAGAAGAGAUAGGAGUAGUAGUCUCGGUCAUCCCCGUUAUAGUGC5' ( -22.50[76.01%] )
>miR1027	|MLOC_58748.5	|location[154,172]	|
5'UUUCUUCUUCUCUUCCAAC3'
|||||||||||||xx|xx|
3'UUCCGCUGAGAAACGAGAGUAGUAAUCGUAAAAGAAGAAGAGAUAGGAGUAGUAGUCUCGGUCAUCCCCGUUAUAGUGC5' ( -22.50[76.01%] )
>miR1027	|MLOC_59075.1	|location[1572,1590]	|
5'UUUCUUCUUCUCUUCCAAC3'
x||||||x||||||||||x
3'UUCUUAGACCAAGGUAGAAAGCCGGAAAGAUAAGAAGUAGAGAAGGUUUAUACCCUUCUAACGUGAGUCAAGGAGGGCA5' ( -22.60[75.84%] )
>miR1027	|MLOC_59709.1	|location[2529,2547]	|
5'UUUCUUCUUCUCUUCCAAC3'
||o||||||||||||||x|
3'ACGAGAAACCUCUCGGAGGCGAGAGAGAAAAAGGAAGAAGAGAAGGUGGAGGGAAAGGAAGAGAGAGACGAACCGACGU5' ( -26.50[88.93%] )
>miR1027	|MLOC_60271.5	|location[15,33]	|
5'UUUCUUCUUCUCUUCCAAC3'
o|||||||||||o|||xx|
3'GGCGGAGCACUGGGGUUGGUGGCGGCGGUCGAAGAAGAAGAGGAGGAGGUAUAGGUGGUGGUA5' ( -26.00[88.74%] )
>miR1027	|MLOC_60271.6	|location[15,33]	|
5'UUUCUUCUUCUCUUCCAAC3'
o|||||||||||o|||xx|
3'GGCGGAGCACUGGGGUUGGUGGCGGCGGUCGAAGAAGAAGAGGAGGAGGUAUAGGUGGUGGUA5' ( -26.00[88.74%] )
>miR1027	|MLOC_60271.7	|location[15,33]	|
5'UUUCUUCUUCUCUUCCAAC3'
o|||||||||||o|||xx|
3'GGCGGAGCACUGGGGUUGGUGGCGGCGGUCGAAGAAGAAGAGGAGGAGGUAUAGGUGGUGGUA5' ( -26.00[88.74%] )
>miR1027	|MLOC_60271.8	|location[15,33]	|
5'UUUCUUCUUCUCUUCCAAC3'
o|||||||||||o|||xx|
3'GGCGGAGCACUGGGGUUGGUGGCGGCGGUCGAAGAAGAAGAGGAGGAGGUAUAGGUGGUGGUA5' ( -26.00[88.74%] )
>miR1027	|MLOC_60271.9	|location[15,33]	|
5'UUUCUUCUUCUCUUCCAAC3'
o|||||||||||o|||xx|
3'GGCGGAGCACUGGGGUUGGUGGCGGCGGUCGAAGAAGAAGAGGAGGAGGUAUAGGUGGUGGUA5' ( -26.00[88.74%] )
>miR1027	|MLOC_61391.1	|location[2133,2151]	|
5'UUUCUUCUUCUCUUCCAAC3'
x||||o||||||||||xx|
3'CCGGUCAAAAAGCGACACGUGAAAGUGGUAUAAGAGGAAGAGAAGGAGGAGCUGUAGCAUGUUACGACGGAGGCACAGC5' ( -24.90[83.56%] )
>miR1027	|MLOC_62044.1	|location[729,747]	|
5'UUUCUUCUUCUCUUCCAAC3'
|o||||||||||||||||x
3'UUAGGAGAGUUUCACUAGUCGGAAGUCAUCAGAGAAGAAGAGAAGGUUCUAGAACUCCCUAAACGCCCGAAAGAGAAGG5' ( -27.30[93.17%] )
>miR1027	|MLOC_62044.2	|location[639,657]	|
5'UUUCUUCUUCUCUUCCAAC3'
|o||||||||||||||||x
3'UUAGGAGAGUUUCACUAGUCGGAAGUCAUCAGAGAAGAAGAGAAGGUUCUAGAACUCCCUAAACGCCCGAAAGAGAAGG5' ( -27.30[93.17%] )
>miR1027	|MLOC_62056.2	|location[86,104]	|
5'UUUCUUCUUCUCUUCCAAC3'
|||x|o|o|||||||||||
3'ACGAGGAGAAUCCUCUCGGAGGGAAGAGACAAAAAGGGAGAGAAGGUUGAGGGAGAGGGAGACGUCGACGAAUCGACGC5' ( -22.80[77.29%] )
>miR1027	|MLOC_62208.1	|location[1944,1962]	|
5'UUUCUUCUUCUCUUCCAAC3'
o|||o||||||||x||||x
3'UGGUAAUGUAAACGUAACAAGGAACAAAAAGAAGGAGAAGAGACGGUUCAGAAACCGUUUCAACUACGGUGGCUGUUCC5' ( -22.50[75.50%] )
>miR1027	|MLOC_62208.2	|location[831,849]	|
5'UUUCUUCUUCUCUUCCAAC3'
o|||o||||||||x||||x
3'UGGUAAUGUAAACGUAACAAGGAACAAAAAGAAGGAGAAGAGACGGUUCAGAAACCGUUUCAACUACGGUGGCUGUUCC5' ( -22.50[75.50%] )
>miR1027	|MLOC_62747.1	|location[27,45]	|
5'UUUCUUCUUCUCUUCCAAC3'
|o||||||o|||x|||||x
3'CGGGAACAAGAGUGAUAUGCUAGGUAAAAAAGAGAAGAGGAGCAGGUUAAGGUAACUUGUGUUUAGUAGGGUCUG5' ( -23.20[77.85%] )
>miR1027	|MLOC_62747.3	|location[95,113]	|
5'UUUCUUCUUCUCUUCCAAC3'
|o||||||o|||x|||||x
3'CGGGAACAAGAGUGAUAUGCUAGGUAAAAAAGAGAAGAGGAGCAGGUUAAGGUAACUUGUGUUUAGUAGGGUCUGUGGU5' ( -23.20[77.85%] )
>miR1027	|MLOC_62747.4	|location[27,45]	|
5'UUUCUUCUUCUCUUCCAAC3'
|o||||||o|||x|||||x
3'CGGGAACAAGAGUGAUAUGCUAGGUAAAAAAGAGAAGAGGAGCAGGUUAAGGUAACUUGUGUUUAGUAGGGUCUG5' ( -23.20[77.85%] )
>miR1027	|MLOC_65318.1	|location[30,48]	|
5'UUUCUUCUUCUCUUCCAAC3'
o|xx||||||||o||||||
3'CUUCGAGCCGACGACCAGCACGGGCGACCCGACCAAGAAGAGGAGGUUGAGUCGCCGCAAGAAGAGUAAGCAGAGGUA5' ( -23.00[77.97%] )
>miR1027	|MLOC_65318.2	|location[30,48]	|
5'UUUCUUCUUCUCUUCCAAC3'
o|xx||||||||o||||||
3'CUUCGAGCCGACGACCAGCACGGGCGACCCGACCAAGAAGAGGAGGUUGAGUCGCCGCAAGAAGAGUAAGCAGAGGUA5' ( -23.00[77.97%] )
>miR1027	|MLOC_65740.2	|location[349,367]	|
5'UUUCUUCUUCUCUUCCAAC3'
o|||||||||||o|||xx|
3'CACGGACGGGAGCUUGCGGCCGUCGGGUUGGAAGAAGAAGAGGAGGCGGAGCUCGUGGCUGUAGAACGUGUAGGGAAGC5' ( -25.80[86.58%] )
>miR1027	|MLOC_65740.3	|location[345,363]	|
5'UUUCUUCUUCUCUUCCAAC3'
o|||||||||||o|||xx|
3'CACGGACGGGAGCUUGCGGCCGUCGGGUUGGAAGAAGAAGAGGAGGCGGAGCUCGUGGCUGUAGAACGUGUAGGGAAGC5' ( -25.80[86.58%] )
>miR1027	|MLOC_66518.1	|location[567,585]	|
5'UUUCUUCUUCUCUUCCAAC3'
o||||o|||||||o|||x|
3'GCCGUCCAGGAAGCCCUGGUCGUCCUUCUGGAAGAGGAAGAGAGGGUCGGGCACUGCGUCGCUACACAAGGCACGGCAG5' ( -25.60[86.49%] )
>miR1027	|MLOC_66518.2	|location[567,585]	|
5'UUUCUUCUUCUCUUCCAAC3'
o||||o|||||||o|||x|
3'GCCGUCCAGGAAGCCCUGGUCGUCCUUCUGGAAGAGGAAGAGAGGGUCGGGCACUGCGUCGCUACACAAGGCACGGCAG5' ( -25.60[86.49%] )
>miR1027	|MLOC_66518.3	|location[582,600]	|
5'UUUCUUCUUCUCUUCCAAC3'
o||||o|||||||o|||x|
3'GCCGUCCAGGAAGCCCUGGUCGUCCUUCUGGAAGAGGAAGAGAGGGUCGGGCACUGCGUCGCUACACAAGGCACGGCAG5' ( -25.60[86.49%] )
>miR1027	|MLOC_67453.1	|location[731,749]	|
5'UUUCUUCUUCUCUUCCAAC3'
|o||||||||||o||||x|
3'CAGGAGGAACAAGAGAGGAGCCAGCGGUGGAGAGAAGAAGAGGAGGUGGAGGAAGAAGUAGUGUAGUUAGUGAACCCCG5' ( -26.80[89.93%] )
>miR1027	|MLOC_67457.2	|location[2076,2094]	|
5'UUUCUUCUUCUCUUCCAAC3'
||||||||||||||x|xxx
3'GUGGCCUCAAAAAGGAAAGGAGGAGAAGUGAAAGAAGAAGAGAAAGGGACAAUGACUAGGCUAAUUGACGAAGUGAAGA5' ( -22.30[74.58%] )
>miR1027	|MLOC_67457.3	|location[2076,2094]	|
5'UUUCUUCUUCUCUUCCAAC3'
||||||||||||||x|xxx
3'GUGGCCUCAAAAAGGAAAGGAGGAGAAGUGAAAGAAGAAGAGAAAGGGACAAUGACUAGGCUAAUUGACGAAGUGAAGA5' ( -22.30[74.58%] )
>miR1027	|MLOC_67484.1	|location[41,59]	|
5'UUUCUUCUUCUCUUCCAAC3'
x|o|||||||||o||||x|
3'CAUGUGGAGGAGGACGUCCUUGGGGCUGGGUAGGAAGAAGAGGAGGUGGCGGCCACGUGGACCGCGGACGGGGCCCGCA5' ( -25.30[84.62%] )
>miR1027	|MLOC_67484.2	|location[111,129]	|
5'UUUCUUCUUCUCUUCCAAC3'
x|o|||||||||o||||x|
3'CAUGUGGAGGAGGACGUCCUUGGGGCUGGGUAGGAAGAAGAGGAGGUGGCGGCCACGUGGACCGCGGACGGGGCCCGCA5' ( -25.30[84.62%] )
>miR1027	|MLOC_67608.1	|location[2638,2656]	|
5'UUUCUUCUUCUCUUCCAAC3'
o|||||||||||o|||xx|
3'AGGAACCUCUAGGGGGACCUCGUACGCCUCGAAGAAGAAGAGGAGGCGGACGUCGGACAAGGGGUUAGGGCUGUCAUUG5' ( -25.50[86.44%] )
>miR1027	|MLOC_67608.2	|location[2608,2626]	|
5'UUUCUUCUUCUCUUCCAAC3'
o|||||||||||o|||xx|
3'AGGAACCUCUAGGGGGACCUCGUACGCCUCGAAGAAGAAGAGGAGGCGGACGUCGGACAAGGGGUUAGGGCUGUCAUUG5' ( -25.50[86.44%] )
>miR1027	|MLOC_67608.3	|location[2644,2662]	|
5'UUUCUUCUUCUCUUCCAAC3'
o|||||||||||o|||xx|
3'AGGAACCUCUAGGGGGACCUCGUACGCCUCGAAGAAGAAGAGGAGGCGGACGUCGGACAAGGGGUUAGGGCUGUCAUUG5' ( -25.50[86.44%] )
>miR1027	|MLOC_67608.4	|location[2575,2593]	|
5'UUUCUUCUUCUCUUCCAAC3'
o|||||||||||o|||xx|
3'AGGAACCUCUAGGGGGACCUCGUACGCCUCGAAGAAGAAGAGGAGGCGGACGUCGGACAAGGGGUUAGGGCUGUCAUUG5' ( -25.50[86.44%] )
>miR1027	|MLOC_67852.1	|location[1494,1512]	|
5'UUUCUUCUUCUCUUCCAAC3'
|o|||o||o||||||x|||
3'AAAAAGUGACACUAUAGAUUCACGUGGGAGAGAGAGGAGGAGAAGAUUGAGUACGUCUUGACUGAGUCAAAGUCCGUAC5' ( -22.40[75.17%] )
>miR1027	|MLOC_67852.2	|location[1494,1512]	|
5'UUUCUUCUUCUCUUCCAAC3'
|o|||o||o||||||x|||
3'AAAAAGUGACACUAUAGAUUCACGUGGGAGAGAGAGGAGGAGAAGAUUGAGUACGUCUUGACUGAGUCAAAGUCCGUAC5' ( -22.40[75.17%] )
>miR1027	|MLOC_67852.3	|location[1494,1512]	|
5'UUUCUUCUUCUCUUCCAAC3'
|o|||o||o||||||x|||
3'AAAAAGUGACACUAUAGAUUCACGUGGGAGAGAGAGGAGGAGAAGAUUGAGUACGUCUUGACUGAGUCAAAGUCCGUAC5' ( -22.40[75.17%] )
>miR1027	|MLOC_67852.4	|location[1494,1512]	|
5'UUUCUUCUUCUCUUCCAAC3'
|o|||o||o||||||x|||
3'AAAAAGUGACACUAUAGAUUCACGUGGGAGAGAGAGGAGGAGAAGAUUGAGUACGUCUUGACUGAGUCAAAGUCCGUAC5' ( -22.40[75.17%] )
>miR1027	|MLOC_67852.5	|location[1494,1512]	|
5'UUUCUUCUUCUCUUCCAAC3'
|o|||o||o||||||x|||
3'AAAAAGUGACACUAUAGAUUCACGUGGGAGAGAGAGGAGGAGAAGAUUGAGUACGUCUUGACUGAGUCAAAGUCCGUAC5' ( -22.40[75.17%] )
>miR1027	|MLOC_67852.6	|location[1494,1512]	|
5'UUUCUUCUUCUCUUCCAAC3'
|o|||o||o||||||x|||
3'AAAAAGUGACACUAUAGAUUCACGUGGGAGAGAGAGGAGGAGAAGAUUGAGUACGUCUUGACUGAGUCAAAGUCCGUAC5' ( -22.40[75.17%] )
>miR1027	|MLOC_67852.7	|location[1494,1512]	|
5'UUUCUUCUUCUCUUCCAAC3'
|o|||o||o||||||x|||
3'AAAAAGUGACACUAUAGAUUCACGUGGGAGAGAGAGGAGGAGAAGAUUGAGUACGUCUUGACUGAGUCAAAGUCCGUAC5' ( -22.40[75.17%] )
>miR1027	|MLOC_67852.8	|location[1494,1512]	|
5'UUUCUUCUUCUCUUCCAAC3'
|o|||o||o||||||x|||
3'AAAAAGUGACACUAUAGAUUCACGUGGGAGAGAGAGGAGGAGAAGAUUGAGUACGUCUUGACUGAGUCAAAGUCCGUAC5' ( -22.40[75.17%] )
>miR1027	|MLOC_67852.9	|location[1494,1512]	|
5'UUUCUUCUUCUCUUCCAAC3'
|o|||o||o||||||x|||
3'AAAAAGUGACACUAUAGAUUCACGUGGGAGAGAGAGGAGGAGAAGAUUGAGUACGUCUUGACUGAGUCAAAGUCCGUAC5' ( -22.40[75.17%] )
>miR1027	|MLOC_67968.1	|location[315,333]	|
5'UUUCUUCUUCUCUUCCAAC3'
o|||o|||||||o||||x|
3'CAAGAAGAGUCGUCGCAGUGCACCAAACGAGAAGGAGAAGAGGAGGUCGUAGGUGAACAUCUGGACCGCGACGAGUAGA5' ( -26.00[87.84%] )
>miR1027	|MLOC_68039.1	|location[132,150]	|
5'UUUCUUCUUCUCUUCCAAC3'
o|||||||||||o|||xx|
3'CCUGAGCCGGCCGAAGCCGAAGCCCAGUAGGAAGAAGAAGAGGAGGACGAAGAACUGAAGGAGGUGGAACUACUAAACC5' ( -25.70[86.24%] )
>miR1027	|MLOC_70502.1	|location[342,360]	|
5'UUUCUUCUUCUCUUCCAAC3'
ox||||||||||o|||x||
3'UAGCAGCAGCAGCACCCCGUCGAGGCGGCGGCAGAAGAAGAGGAGGCUGAGUUGUAGAGGCGGCGGGCGCGGCCGCAGU5' ( -24.20[81.21%] )
>miR1027	|MLOC_73783.1	|location[759,777]	|
5'UUUCUUCUUCUCUUCCAAC3'
x|o|||||||||ox|||||
3'CUGCUGCCGGAAGGGGCCGAGGAGGCGCAGCAGGAAGAAGAGGUGGUUGGAGCGGCGGCGUCGGCGUCGUCGUCGUCGG5' ( -23.70[80.07%] )
>miR1027	|MLOC_73783.2	|location[1866,1884]	|
5'UUUCUUCUUCUCUUCCAAC3'
x|o|||||||||ox|||||
3'CUGCUGCCGGAAGGGGCCGAGGAGGCGCAGCAGGAAGAAGAGGUGGUUGGAGCGGCGGCGUCGGCGUCGUCGUCGUCGG5' ( -23.70[80.07%] )
>miR1027	|MLOC_73783.3	|location[1863,1881]	|
5'UUUCUUCUUCUCUUCCAAC3'
x|o|||||||||ox|||||
3'CUGCUGCCGGAAGGGGCCGAGGAGGCGCAGCAGGAAGAAGAGGUGGUUGGAGCGGCGGCGUCGGCGUCGUCGUCGUCGG5' ( -23.70[80.07%] )
>miR1027	|MLOC_74972.1	|location[408,426]	|
5'UUUCUUCUUCUCUUCCAAC3'
ooo|||||||||||||||x
3'AAGAUAGAACAGAAGGUUAUUAAAGUUGAGGGGGAAGAAGAGAAGGUUCAGAAAUCUGAACUCUAAGUAGUUGCUAAGU5' ( -26.80[89.93%] )
>miR1027	|MLOC_74972.2	|location[189,207]	|
5'UUUCUUCUUCUCUUCCAAC3'
ooo|||||||||||||||x
3'AAGAUAGAACAGAAGGUUAUUAAAGUUGAGGGGGAAGAAGAGAAGGUUCAGAAAUCUGAACUCUAAGUAGUUGCUAAGU5' ( -26.80[89.93%] )
>miR1027	|MLOC_74972.4	|location[153,171]	|
5'UUUCUUCUUCUCUUCCAAC3'
ooo|||||||||||||||x
3'AAGAUAGAACAGAAGGUUAUUAAAGUUGAGGGGGAAGAAGAGAAGGUUCAGAAAUCUGAACUCUAAGUAGUUGCUAAGU5' ( -26.80[89.93%] )
>miR1027	|MLOC_7688.1	|location[72,90]	|
5'UUUCUUCUUCUCUUCCAAC3'
||o|||||||||o|||xx|
3'GUAGAGCGGUAGACUAAGGAGGAGCCCAAGAAGGAAGAAGAGGAGGAGGAACCCCCGUCGUCGCCGCCGUGGUGGUCUC5' ( -25.50[85.57%] )
>miR1027	|MLOC_77667.1	|location[609,627]	|
5'UUUCUUCUUCUCUUCCAAC3'
x|||||||o|||||||xx|
3'CUACAGUAGUAGGUCGAGUAAGAAGAGGAGAAGGAGGAGCAGGAGACCCCGCAGGAGAACGAAUAGG5' ( -24.90[83.56%] )
>miR1027	|MLOC_79089.1	|location[1447,1465]	|
5'UUUCUUCUUCUCUUCCAAC3'
o||||||||||xo||||||
3'CUUAGAGUAGCAUCAGCGACAUCAGUAGUAGAAGAAGAAGAAGAGGUUGACGUAUAGGUCUACAGAGGGGUCGUAGACG5' ( -23.20[77.85%] )
>miR1027	|MLOC_8487.1	|location[1707,1725]	|
5'UUUCUUCUUCUCUUCCAAC3'
||o||x||||||||||||x
3'AAGUCUAACAAGUAAACGUUCAUACAGGAAAAGGACGAAGAGAAGGUUAUCUUGAUACCAAUUUGCCAGUUAAAGGAGU5' ( -23.60[79.73%] )
>miR1033	|MLOC_55856.1	|location[85,103]	|
5'GCUGGUCGUAAUGGGCACU3'
||||||||||||||x||xx
3'CUAGUUUUGCCAAGGGAGGUCUUUUACCACCGACCAGCAUUACCAGUUUCGCUCCCGCGUGUGCUCCUCCUGGUCCGAG5' ( -29.21[76.07%] )
>miR1033	|MLOC_55856.2	|location[43,61]	|
5'GCUGGUCGUAAUGGGCACU3'
||||||||||||||x||xx
3'CUAGUUUUGCCAAGGGAGGUCUUUUACCACCGACCAGCAUUACCAGUUUCGCUCCCGCGUGUGCUCCUCCUGGUCCGAG5' ( -29.21[76.07%] )
>miR1033	|MLOC_55856.3	|location[40,58]	|
5'GCUGGUCGUAAUGGGCACU3'
||||||||||||||x||xx
3'CUAGUUUUGCCAAGGGAGGUCUUUUACCACCGACCAGCAUUACCAGUUUCGCUCCCGCGUGUGCUCCUCCUGGUCCGAG5' ( -29.21[76.07%] )
>miR1037	|MLOC_62375.1	|location[431,449]	|
5'ACCUUAUUGGAUUGGUUGG3'
x||||x|o||||||||o||
3'AACUGGUACUAUGGAGGUGAAACAAGUUACGGGAAGAGCCUAACCAGCCGGUAGGUCAAAUAAGAGAGUUGGUAACGAG5' ( -26.50[84.94%] )
>miR1037	|MLOC_62375.2	|location[581,599]	|
5'ACCUUAUUGGAUUGGUUGG3'
x||||x|o||||||||o||
3'AACUGGUACUAUGGAGGUGAAACAAGUUACGGGAAGAGCCUAACCAGCCGGUAGGUCAAAUAAGAGAGUUGGUAACGAG5' ( -26.50[84.94%] )
>miR1037	|MLOC_62375.3	|location[581,599]	|
5'ACCUUAUUGGAUUGGUUGG3'
x||||x|o||||||||o||
3'AACUGGUACUAUGGAGGUGAAACAAGUUACGGGAAGAGCCUAACCAGCCGGUAGGUCAAAUAAGAGAGUUGGUAACGAG5' ( -26.50[84.94%] )
>miR1037	|MLOC_62375.4	|location[431,449]	|
5'ACCUUAUUGGAUUGGUUGG3'
x||||x|o||||||||o||
3'AACUGGUACUAUGGAGGUGAAACAAGUUACGGGAAGAGCCUAACCAGCCGGUAGGUCAAAUAAGAGAGUUGGUAACGAG5' ( -26.50[84.94%] )
>miR1037	|MLOC_62375.5	|location[1394,1412]	|
5'ACCUUAUUGGAUUGGUUGG3'
x||||x|o||||||||o||
3'AACUGGUACUAUGGAGGUGAAACAAGUUACGGGAAGAGCCUAACCAGCCGGUAGGUCAAAUAAGAGAGUUGGUAACGAG5' ( -26.50[84.94%] )
>miR1037	|MLOC_65275.1	|location[1667,1685]	|
5'ACCUUAUUGGAUUGGUUGG3'
|||x|||||||o|||o|||
3'UUCCCUAAACUUUGUUCUCAGCCGACGUAUUGGUAUAACCUGACCGACCACCAAACGACAGGUUUACCUCGGUCUAAGU5' ( -27.40[86.98%] )
>miR1037	|MLOC_65275.3	|location[1658,1676]	|
5'ACCUUAUUGGAUUGGUUGG3'
|||x|||||||o|||o|||
3'UUCCCUAAACUUUGUUCUCAGCCGACGUAUUGGUAUAACCUGACCGACCACCAAACGACAGGUUUACCUCGGUCUAAGU5' ( -27.40[86.98%] )
>miR1037	|MLOC_69905.5	|location[154,172]	|
5'ACCUUAUUGGAUUGGUUGG3'
|||o||o||||o|||x|||
3'UGUUCGGAGCAGGGCGAGCGAGCGAGAGCAUGGGAUGACCUGACCCACCCUCACUGUCACUCGCGAAAGACUGGCACGG5' ( -27.40[85.89%] )
>miR1037	|MLOC_70585.1	|location[29,47]	|
5'ACCUUAUUGGAUUGGUUGG3'
|||||xx||||o|||||o|
3'UCUACCUCUUUCACCAGUAGAAGUCCUCUUUGGAACUACCUGACCAAUCCGAAUUGGAGCUCCGGGGUCUUGAGGUA5' ( -24.00[76.68%] )
>miR1044	|MLOC_64352.1	|location[111,130]	|
5'UUGUUGUACUAUUUUGUUUU3'
x|||o|||||||||||||xx
3'CACCCAAACCUUGUAGAUUGGUCAAGUCGACACAGCAUGAUAAAACAACCUUCUGUAUGACCUCUCUAGAAAGUCGUUCG5' ( -21.10[87.92%] )
>miR1044	|MLOC_66228.1	|location[637,656]	|
5'UUGUUGUACUAUUUUGUUUU3'
|||o||o|||||||||||ox
3'CGACAAAAGAAAGCGUACUGACUUCCUAAAAACGACGUGAUAAAACAAGUGGUAACGAUCAUCGUACGAGGCGUUGAGCU5' ( -23.60[97.52%] )
>miR1044	|MLOC_66228.2	|location[634,653]	|
5'UUGUUGUACUAUUUUGUUUU3'
|||o||o|||||||||||ox
3'CGACAAAAGAAAGCGUACUGACUUCCUAAAAACGACGUGAUAAAACAAGUGGUAACGAUCAUCGUACGAGGCGUUGAGCU5' ( -23.60[97.52%] )
>miR1044	|MLOC_66228.8	|location[637,656]	|
5'UUGUUGUACUAUUUUGUUUU3'
|||o||o|||||||||||ox
3'CGACAAAAGAAAGCGUACUGACUUCCUAAAAACGACGUGAUAAAACAAGUGGUAACGAUCAUCGUACGAGGCGUUGAGCU5' ( -23.60[97.52%] )
>miR1044	|MLOC_66228.9	|location[637,656]	|
5'UUGUUGUACUAUUUUGUUUU3'
|||o||o|||||||||||ox
3'CGACAAAAGAAAGCGUACUGACUUCCUAAAAACGACGUGAUAAAACAAGUGGUAACGAUCAUCGUACGAGGCGUUGAGCU5' ( -23.60[97.52%] )
>miR1044	|MLOC_9954.1	|location[722,741]	|
5'UUGUUGUACUAUUUUGUUUU3'
|||||||x|||o||o||||o
3'UACCUCUACCUCGUUAACCUCCUCUGAACCAACAACACGAUGAAGCAAAGAAGGCACCUCCGUAACUUACAGCUUUUACU5' ( -19.30[81.09%] )
>miR1044	|MLOC_9954.3	|location[722,741]	|
5'UUGUUGUACUAUUUUGUUUU3'
|||||||x|||o||o||||o
3'UACCUCUACCUCGUUAACCUCCUCUGAACCAACAACACGAUGAAGCAAAGAAGGCACCUCCGUAACUUACAGCUUUUACU5' ( -19.30[81.09%] )
>miR1047	|MLOC_13717.1	|location[374,391]	|
5'GAUCAGAUGACCGAGUUG3'
||o||||||||||xx||o
3'CUCGGUAACCCCAGUGUGGAGGUCUGACCCCUGGUCUACUGGCGAAAUGACCAAGAGGUACGAAUAACUCACCAGGCC5' ( -24.20[74.23%] )
>miR1047	|MLOC_13717.2	|location[374,391]	|
5'GAUCAGAUGACCGAGUUG3'
||o||||||||||xx||o
3'CUCGGUAACCCCAGUGUGGAGGUCUGACCCCUGGUCUACUGGCGAAAUGACCAAGAGGUACGAAUAACUCACCAGGCC5' ( -24.20[74.23%] )
>miR1047	|MLOC_13717.3	|location[374,391]	|
5'GAUCAGAUGACCGAGUUG3'
||o||||||||||xx||o
3'CUCGGUAACCCCAGUGUGGAGGUCUGACCCCUGGUCUACUGGCGAAAUGACCAAGAGGUACGAAUAACUCACCAGGCC5' ( -24.20[74.23%] )
>miR1071	|MLOC_78455.1	|location[1284,1304]	|
5'ACCCGUUCAUCGGAUUGCCGG3'
|||||x||x|||||oo|||||
3'GUGUCCAAGUCGGUGGCACUGCCGCCGAGGUGGGCCAGCAGCCUGGCGGCCACGUGGCACCUGUCGCCGUGCGCGCGGACG5' ( -34.20[78.62%] )
>miR1082	|MLOC_18370.1	|location[731,751]	|
5'GUGUUGGCCUGCUGGCCGGCG3'
|o||o|||||||o|x||||||
3'UACAGCUCCUGGACCUGACGGAGGACGCCGCGCAGCCGGACGGCGGGCCGCUACUUGACGGCCUCCACCACCUCCAGCCGC5' ( -44.50[88.12%] )
>miR1082	|MLOC_18370.2	|location[983,1003]	|
5'GUGUUGGCCUGCUGGCCGGCG3'
|o||o|||||||o|x||||||
3'UACAGCUCCUGGACCUGACGGAGGACGCCGCGCAGCCGGACGGCGGGCCGCUACUUGACGGCCUCCACCACCUCCAGCCGC5' ( -44.50[88.12%] )
>miR1082	|MLOC_19759.1	|location[462,482]	|
5'GUGUUGGCCUGCUGGCCGGCG3'
o|||||o||||||||||xx||
3'AGCUGCCAUCGCAACUGCUGGGGCCACCACUACAACUGGACGACCGGGAGCCGCCACUGCAACUCGCCCAUGACCGGGCCG5' ( -39.50[79.32%] )
>miR1082	|MLOC_54120.1	|location[505,525]	|
5'GUGUUGGCCUGCUGGCCGGCG3'
||||||||x|||||||||x||
3'UACACGUGUUAAGAUUGUCGUGAAAGACACCACAACCGUACGACCGGCGGCCCAGGUGGUCUUGCCUUCGCAAGAUAGGCU5' ( -38.70[77.71%] )
>miR1082	|MLOC_54120.2	|location[505,525]	|
5'GUGUUGGCCUGCUGGCCGGCG3'
||||||||x|||||||||x||
3'UACACGUGUUAAGAUUGUCGUGAAAGACACCACAACCGUACGACCGGCGGCCCAGGUGGUCUUGCCUUCGCAAGAUAGGCU5' ( -38.70[77.71%] )
>miR1082	|MLOC_54120.3	|location[505,525]	|
5'GUGUUGGCCUGCUGGCCGGCG3'
||||||||x|||||||||x||
3'UACACGUGUUAAGAUUGUCGUGAAAGACACCACAACCGUACGACCGGCGGCCCAGGUGGUCUUGCCUUCGCAAGAUAGGCU5' ( -38.70[77.71%] )
>miR1082	|MLOC_54120.4	|location[505,525]	|
5'GUGUUGGCCUGCUGGCCGGCG3'
||||||||x|||||||||x||
3'UACACGUGUUAAGAUUGUCGUGAAAGACACCACAACCGUACGACCGGCGGCCCAGGUGGUCUUGCCUUCGCAAGAUAGGCU5' ( -38.70[77.71%] )
>miR1082	|MLOC_62326.1	|location[1605,1625]	|
5'GUGUUGGCCUGCUGGCCGGCG3'
|||x|||||||||||||xxx|
3'UUGCGGGAAUAUUAGUACUCUAGCUCGUUCCACCACCGGACGACCGGAAACCCGUCCGCCCGUUCCACCGGGCCCUCGUGC5' ( -38.60[77.51%] )
>miR1082	|MLOC_62326.2	|location[1605,1625]	|
5'GUGUUGGCCUGCUGGCCGGCG3'
|||x|||||||||||||xxx|
3'UUGCGGGAAUAUUAGUACUCUAGCUCGUUCCACCACCGGACGACCGGAAACCCGUCCGCCCGUUCCACCGGGCCCUCGUGC5' ( -38.60[77.51%] )
>miR1082	|MLOC_62326.3	|location[1605,1625]	|
5'GUGUUGGCCUGCUGGCCGGCG3'
|||x|||||||||||||xxx|
3'UUGCGGGAAUAUUAGUACUCUAGCUCGUUCCACCACCGGACGACCGGAAACCCGUCCGCCCGUUCCACCGGGCCCUCGUGC5' ( -38.60[77.51%] )
>miR1082	|MLOC_62326.4	|location[1605,1625]	|
5'GUGUUGGCCUGCUGGCCGGCG3'
|||x|||||||||||||xxx|
3'UUGCGGGAAUAUUAGUACUCUAGCUCGUUCCACCACCGGACGACCGGAAACCCGUCCGCCCGUUCCACCGGGCCCUCGUGC5' ( -38.60[77.51%] )
>miR1082	|MLOC_66194.1	|location[333,353]	|
5'GUGUUGGCCUGCUGGCCGGCG3'
|||xo||x|||||||||||||
3'GCCCGGCCCUCCACCUCGUCCGCCGUGCUGCACCGCCCGACGACCGGCCGCAGCUCCGCGCGCCACGGCUCCUCGCACGGG5' ( -38.90[76.42%] )
>miR1082	|MLOC_69192.1	|location[536,556]	|
5'GUGUUGGCCUGCUGGCCGGCG3'
o|||o||||||||x||||x||
3'CCGUGGUGGAGGACCUUGGGCUCGUGCAUGUACAGCCGGACGAGCGGCGGCCACCACGGCUCGGUGAGCCGCUACAGGUCC5' ( -39.10[77.12%] )
>miR1082	|MLOC_69192.2	|location[536,556]	|
5'GUGUUGGCCUGCUGGCCGGCG3'
o|||o||||||||x||||x||
3'CCGUGGUGGAGGACCUUGGGCUCGUGCAUGUACAGCCGGACGAGCGGCGGCCACCACGGCUCGGUGAGCCGCUACAGGUCC5' ( -39.10[77.12%] )
>miR1082	|MLOC_69192.3	|location[79,99]	|
5'GUGUUGGCCUGCUGGCCGGCG3'
o|||o||||||||x||||x||
3'CCGUGGUGGAGGACCUUGGGCUCGUGCAUGUACAGCCGGACGAGCGGCGGCCACCACGGCUCGGUGAGCCGCUACAGGUCC5' ( -39.10[77.12%] )
>miR1082	|MLOC_75166.1	|location[48,68]	|
5'GUGUUGGCCUGCUGGCCGGCG3'
|o||o|o|||||||||||x||
3'CGCAGCCACCGCCGCCUCCAGCGCAACCGCCGCAGCUGGACGACCGGCAGCCACAUAAACCUGUACUCCUGCUUCUACAAU5' ( -39.30[78.92%] )
>miR1082	|MLOC_75166.2	|location[48,68]	|
5'GUGUUGGCCUGCUGGCCGGCG3'
|o||o|o|||||||||||x||
3'CGCAGCCACCGCCGCCUCCAGCGCAACCGCCGCAGCUGGACGACCGGCAGCCACAUAAACCUGUACUCCUGCUUCUACAAU5' ( -39.30[78.92%] )
>miR1082	|MLOC_75166.3	|location[406,426]	|
5'GUGUUGGCCUGCUGGCCGGCG3'
|o||o|o|||||||||||x||
3'CGCAGCCACCGCCGCCUCCAGCGCAACCGCCGCAGCUGGACGACCGGCAGCCACAUAAACCUGUACUCCUGCUUCUACAAU5' ( -39.30[78.92%] )
>miR1082	|MLOC_75166.4	|location[414,434]	|
5'GUGUUGGCCUGCUGGCCGGCG3'
|o||o|o|||||||||||x||
3'CGCAGCCACCGCCGCCUCCAGCGCAACCGCCGCAGCUGGACGACCGGCAGCCACAUAAACCUGUACUCCUGCUUCUACAAU5' ( -39.30[78.92%] )
>miR1092	|MLOC_61512.3	|location[139,157]	|
5'UGACAGGAUGUUGGAUGUU3'
x|||||||||||||xo||x
3'GUCGAGGUACGCGAGGUCGCACACGAGCUACCUGUCCUACAACCCGCAUGUAUCUUGCACGACCACAUAGACUUAGACU5' ( -25.20[76.13%] )
>miR1094	|MLOC_64871.1	|location[517,536]	|
5'UACUUCUCCGUGCCACAGUA3'
|||xx|o|||||||||||o|
3'AGGGUGAGCGAUGUACACAUGGGGUAGAGUAUGUUGGGGCACGGUGUCGUUGGGGACCUGCGGAAGUGCUUGGGCAUCGA5' ( -30.90[81.75%] )
>miR1094	|MLOC_64871.2	|location[511,530]	|
5'UACUUCUCCGUGCCACAGUA3'
|||xx|o|||||||||||o|
3'AGGGUGAGCGAUGUACACAUGGGGUAGAGUAUGUUGGGGCACGGUGUCGUUGGGGACCUGCGGAAGUGCUUGGGCAUCGA5' ( -30.90[81.75%] )
>miR1099	|MLOC_64732.3	|location[1516,1534]	|
5'UAUAGCAAUGGUUUGUUUG3'
|x|||||||||o||||x|o
3'GUUAUAAAGGAAGAGAAGUUAGCUUUGGCUAAAUCGUUACCGAACAUAUGUCUUUUCCCGUCGGAGAUUACCAACGGUU5' ( -20.90[77.12%] )
>miR1099	|MLOC_64732.4	|location[1518,1536]	|
5'UAUAGCAAUGGUUUGUUUG3'
|x|||||||||o||||x|o
3'GUUAUAAAGGAAGAGAAGUUAGCUUUGGCUAAAUCGUUACCGAACAUAUGUCUUUUCCCGUCGGAGAUUACCAACGGUU5' ( -20.90[77.12%] )
>miR1099	|MLOC_64732.5	|location[1518,1536]	|
5'UAUAGCAAUGGUUUGUUUG3'
|x|||||||||o||||x|o
3'GUUAUAAAGGAAGAGAAGUUAGCUUUGGCUAAAUCGUUACCGAACAUAUGUCUUUUCCCGUCGGAGAUUACCAACGGUU5' ( -20.90[77.12%] )
>miR1099	|MLOC_64732.6	|location[1518,1536]	|
5'UAUAGCAAUGGUUUGUUUG3'
|x|||||||||o||||x|o
3'GUUAUAAAGGAAGAGAAGUUAGCUUUGGCUAAAUCGUUACCGAACAUAUGUCUUUUCCCGUCGGAGAUUACCAACGGUU5' ( -20.90[77.12%] )
>miR1099	|MLOC_64732.7	|location[1518,1536]	|
5'UAUAGCAAUGGUUUGUUUG3'
|x|||||||||o||||x|o
3'GUUAUAAAGGAAGAGAAGUUAGCUUUGGCUAAAUCGUUACCGAACAUAUGUCUUUUCCCGUCGGAGAUUACCAACGGUU5' ( -20.90[77.12%] )
>miR1099	|MLOC_64732.8	|location[837,855]	|
5'UAUAGCAAUGGUUUGUUUG3'
|x|||||||||o||||x|o
3'GUUAUAAAGGAAGAGAAGUUAGCUUUGGCUAAAUCGUUACCGAACAUAUGUCUUUUCCCGUCGGAGAUUACCAACGGUU5' ( -20.90[77.12%] )
>miR1101	|MLOC_61849.1	|location[725,745]	|
5'UUUUUGCAGAGAAUGAAUCAA3'
|o|ooo|||||||||||||||
3'AAGAAGGUCUUCUUGAAGCAUCUCUGACUUAGAGGUGUCUCUUACUUAGUUUGACGACGAGGUCAGCGACUUCGGAACGGA5' ( -27.80[93.29%] )
>miR1101	|MLOC_61849.2	|location[725,745]	|
5'UUUUUGCAGAGAAUGAAUCAA3'
|o|ooo|||||||||||||||
3'AAGAAGGUCUUCUUGAAGCAUCUCUGACUUAGAGGUGUCUCUUACUUAGUUUGACGACGAGGUCAGCGACUUCGGAACGGA5' ( -27.80[93.29%] )
>miR1101	|MLOC_73066.1	|location[2126,2146]	|
5'UUUUUGCAGAGAAUGAAUCAA3'
|||o|x|||||||||||||xx
3'GUGACGGCUUCGAAGGUGCCGGUUGGUUUAAAAGAAGUCUCUUACUUAGACAUCGGCUUACGUUGAGUCACAUACUCUAGG5' ( -22.70[75.42%] )
>miR1101	|MLOC_73066.2	|location[2126,2146]	|
5'UUUUUGCAGAGAAUGAAUCAA3'
|||o|x|||||||||||||xx
3'GUGACGGCUUCGAAGGUGCCGGUUGGUUUAAAAGAAGUCUCUUACUUAGACAUCGGCUUACGUUGAGUCACAUACUCUAGG5' ( -22.70[75.42%] )
>miR1101	|MLOC_73066.3	|location[431,451]	|
5'UUUUUGCAGAGAAUGAAUCAA3'
|||o|x|||||||||||||xx
3'GUGACGGCUUCGAAGGUGCCGGUUGGUUUAAAAGAAGUCUCUUACUUAGACAUCGGCUUACGUUGAGUCACAUACUCUAGG5' ( -22.70[75.42%] )
>miR1105	|MLOC_81869.1	|location[313,333]	|
5'UUCUGUUGUGAAGUCGCUGCC3'
x|||o||||||||x||||o||
3'GUUAUCUCAUUGGAAGAAUUCCGGUUUAUCCAGAUAACACUUCUGCGAUGGAUCGAAAAGUACGUCCAGUACCUCAUGGCC5' ( -31.30[78.64%] )
>miR1105	|MLOC_81869.2	|location[286,306]	|
5'UUCUGUUGUGAAGUCGCUGCC3'
x|||o||||||||x||||o||
3'GUUAUCUCAUUGGAAGAAUUCCGGUUUAUCCAGAUAACACUUCUGCGAUGGAUCGAAAAGUACGUCCAGUACCUCAUGGCC5' ( -31.30[78.64%] )
>miR1110	|MLOC_11400.1	|location[317,335]	|
5'GCAGGGCGGUGGUCAUGGA3'
||||o|||||||o|x||||
3'GGGCUCCCUCGCUUUGCAUCCCGCCUUCGUCGUCUCGCCACCGGCACCUCGCAGCGGAGCGUCCGCGGGCAGAGUCGUA5' ( -35.30[81.71%] )
>miR1110	|MLOC_12985.1	|location[2648,2666]	|
5'GCAGGGCGGUGGUCAUGGA3'
o|||||||||||ox||||x
3'CCACCAGCUUAACCAGGGGUUUAAAGGCCAUGUCCCGCCACCGUUACCACCAGAAGGGGUGGGGCGGCUUGGGCUGUUG5' ( -35.00[80.09%] )
>miR1110	|MLOC_12985.2	|location[2648,2666]	|
5'GCAGGGCGGUGGUCAUGGA3'
o|||||||||||ox||||x
3'CCACCAGCUUAACCAGGGGUUUAAAGGCCAUGUCCCGCCACCGUUACCACCAGAAGGGGUGGGGCGGCUUGGGCUGUUG5' ( -35.00[80.09%] )
>miR1110	|MLOC_12985.3	|location[2648,2666]	|
5'GCAGGGCGGUGGUCAUGGA3'
o|||||||||||ox||||x
3'CCACCAGCUUAACCAGGGGUUUAAAGGCCAUGUCCCGCCACCGUUACCACCAGAAGGGGUGGGGCGGCUUGGGCUGUUG5' ( -35.00[80.09%] )
>miR1110	|MLOC_12985.4	|location[2648,2666]	|
5'GCAGGGCGGUGGUCAUGGA3'
o|||||||||||ox||||x
3'CCACCAGCUUAACCAGGGGUUUAAAGGCCAUGUCCCGCCACCGUUACCACCAGAAGGGGUGGGGCGGCUUGGGCUGUUG5' ( -35.00[80.09%] )
>miR1110	|MLOC_16658.1	|location[80,98]	|
5'GCAGGGCGGUGGUCAUGGA3'
||||||||||||xxx|||x
3'CUACCCUCGGUACCUCUACCUCCAACCCCCCGUCCCGCCACCUCCACCCUCUUGCACCCGUCCUCUUCCGCCGCCAUGC5' ( -32.40[75.52%] )
>miR1110	|MLOC_16658.2	|location[80,98]	|
5'GCAGGGCGGUGGUCAUGGA3'
||||||||||||xxx|||x
3'CUACCCUCGGUACCUCUACCUCCAACCCCCCGUCCCGCCACCUCCACCCUCUUGCACCCGUCCUCUUCCGCCGCCAUGC5' ( -32.40[75.52%] )
>miR1110	|MLOC_17970.1	|location[231,249]	|
5'GCAGGGCGGUGGUCAUGGA3'
x||o|||o||||||||||x
3'GAGGUGCAGGACAGCGACGACGACUAGACGAGUUCCGUCACCAGUACCGGCAACUACAUCUCCAGCUGCGGUACCCGCA5' ( -34.30[78.31%] )
>miR1110	|MLOC_27473.1	|location[66,84]	|
5'GCAGGGCGGUGGUCAUGGA3'
||||x||x||||o|||||x
3'GUGCAGUGGGCUCUACUAGCUGGAACAACUCGUCGCGGCACCGGUACCACCACUCGACCAGCUUGAGCGCCAACCGCCG5' ( -33.00[76.39%] )
>miR1110	|MLOC_3213.1	|location[130,148]	|
5'GCAGGGCGGUGGUCAUGGA3'
||||||||||||ox|x||x
3'GCAAGCUGCACCCAAACACGGCCGCUGCGCGUCCCGCCACCGCUUCCGCACCUGCCUGCCAAAGUCCUGCUGCCGCCC5' ( -33.60[76.89%] )
>miR1110	|MLOC_3944.1	|location[256,274]	|
5'GCAGGGCGGUGGUCAUGGA3'
|||||||||||xo||o||x
3'GCCACCGCACCUCGCGCGACCGGCGCCGCGCGUCCCGCCACGGGUGCCACCGCAGGCACUGCUACUACUGCCAGUGCUG5' ( -37.50[85.81%] )
>miR1110	|MLOC_43253.1	|location[31,49]	|
5'GCAGGGCGGUGGUCAUGGA3'
||x||||||||o|||o||x
3'GCCGCCGCCGGGGGAGCCUCCUGCGUCACACGCCCCGCCACUAGUGCCGCCGCUGCAUCACCGGGCCCAACCGCCGGUA5' ( -35.40[81.01%] )
>miR1110	|MLOC_43253.2	|location[31,49]	|
5'GCAGGGCGGUGGUCAUGGA3'
||x||||||||o|||o||x
3'GCCGCCGCCGGGGGAGCCUCCUGCGUCACACGCCCCGCCACUAGUGCCGCCGCUGCAUCACCGGGCCCAACCGCCGGUA5' ( -35.40[81.01%] )
>miR1110	|MLOC_53317.2	|location[1394,1412]	|
5'GCAGGGCGGUGGUCAUGGA3'
||||||||||||x|x|||x
3'GCUCCUGCUCGCGCAGCCUCUACGGGGCGUCGUCCCGCCACCCGCACCGCUCGCACGCGAGCUGGAGGAGCUACUGCCG5' ( -33.20[76.85%] )
>miR1110	|MLOC_54352.1	|location[679,697]	|
5'GCAGGGCGGUGGUCAUGGA3'
|||||x||o|||o|||||x
3'GCGCCUACCGGAACACCAUGCGCUUGGGCCCGUCCAGCUACCGGUACCGCGCGUACGGCAUCAACUCGAGGCACAUCCA5' ( -31.80[74.30%] )
>miR1110	|MLOC_54352.2	|location[532,550]	|
5'GCAGGGCGGUGGUCAUGGA3'
|||||x||o|||o|||||x
3'GCGCCUACCGGAACACCAUGCGCUUGGGCCCGUCCAGCUACCGGUACCGCGCGUACGGCAUCAACUCGAGGCACAUCCA5' ( -31.80[74.30%] )
>miR1110	|MLOC_54352.3	|location[409,427]	|
5'GCAGGGCGGUGGUCAUGGA3'
|||||x||o|||o|||||x
3'GCGCCUACCGGAACACCAUGCGCUUGGGCCCGUCCAGCUACCGGUACCGCGCGUACGGCAUCAACUCGAGGCACAUCCA5' ( -31.80[74.30%] )
>miR1110	|MLOC_54352.4	|location[442,460]	|
5'GCAGGGCGGUGGUCAUGGA3'
|||||x||o|||o|||||x
3'GCGCCUACCGGAACACCAUGCGCUUGGGCCCGUCCAGCUACCGGUACCGCGCGUACGGCAUCAACUCGAGGCACAUCCA5' ( -31.80[74.30%] )
>miR1110	|MLOC_54603.1	|location[3931,3949]	|
5'GCAGGGCGGUGGUCAUGGA3'
x||x||||o||||||||||
3'UCGGAAAAGCAGAACUGGAUGGUAACAGGAAGUGCCGCUACCAGUACCUGAGUUUAAGAACACAGUCGCCCGUUGUAAA5' ( -33.00[75.34%] )
>miR1110	|MLOC_54603.2	|location[1789,1807]	|
5'GCAGGGCGGUGGUCAUGGA3'
x||x||||o||||||||||
3'UCGGAAAAGCAGAACUGGAUGGUAACAGGAAGUGCCGCUACCAGUACCUGAGUUUAAGAACACAGUCGCCCGUUGUAAA5' ( -33.00[75.34%] )
>miR1110	|MLOC_54603.4	|location[1789,1807]	|
5'GCAGGGCGGUGGUCAUGGA3'
x||x||||o||||||||||
3'UCGGAAAAGCAGAACUGGAUGGUAACAGGAAGUGCCGCUACCAGUACCUGAGUUUAAGAACACAGUCGCCCGUUGUAAA5' ( -33.00[75.34%] )
>miR1110	|MLOC_57390.1	|location[529,547]	|
5'GCAGGGCGGUGGUCAUGGA3'
||x|||||||||o|x|||x
3'GGGAAUGGUGUUUCAACGGCAACAGCUCUUCGACCCGCCACCGGAACCACCAAUACAGAGACCGUGACCGUCCGCGGCG5' ( -32.60[75.46%] )
>miR1110	|MLOC_59333.1	|location[1708,1726]	|
5'GCAGGGCGGUGGUCAUGGA3'
o|x|x|||||||o||||||
3'CGACCUCGUCGAGCUGCCGCUCGUGCAGCCUGCCGCGCCACCGGUACCUCUACUGCAUCCGGGGCUUCGACAGCCGCCC5' ( -31.90[74.53%] )
>miR1110	|MLOC_59333.3	|location[286,304]	|
5'GCAGGGCGGUGGUCAUGGA3'
o|x|x|||||||o||||||
3'CGACCUCGUCGAGCUGCCGCUCGUGCAGCCUGCCGCGCCACCGGUACCUCUACUGCAUCCGGGGCUUCGACAGCCGCCC5' ( -31.90[74.53%] )
>miR1110	|MLOC_59333.4	|location[1315,1333]	|
5'GCAGGGCGGUGGUCAUGGA3'
o|x|x|||||||o||||||
3'CGACCUCGUCGAGCUGCCGCUCGUGCAGCCUGCCGCGCCACCGGUACCUCUACUGCAUCCGGGGCUUCGACAGCCGCCC5' ( -31.90[74.53%] )
>miR1110	|MLOC_59333.5	|location[1315,1333]	|
5'GCAGGGCGGUGGUCAUGGA3'
o|x|x|||||||o||||||
3'CGACCUCGUCGAGCUGCCGCUCGUGCAGCCUGCCGCGCCACCGGUACCUCUACUGCAUCCGGGGCUUCGACAGCCGCCC5' ( -31.90[74.53%] )
>miR1110	|MLOC_60297.1	|location[709,727]	|
5'GCAGGGCGGUGGUCAUGGA3'
||||||x||||||||x|||
3'ACUACAGGUGCAACUACCGCGGCAGCUUGGCGUCCCUCCACCAGUCCCUGCUAUAGUGGACCCUAUAGUCGGACAAGUC5' ( -33.70[76.94%] )
>miR1110	|MLOC_64003.2	|location[719,737]	|
5'GCAGGGCGGUGGUCAUGGA3'
|xx|||||||||o|||||x
3'ACCCUUACCCCCUCCCCACCUCCUCGAGCUCCACCCGCCACCGGUACCGCUUUUGGAUGUCCAACUACUCUUAAUCAGG5' ( -35.00[81.02%] )
>miR1110	|MLOC_64330.1	|location[508,526]	|
5'GCAGGGCGGUGGUCAUGGA3'
|||x||||||||o||||ox
3'CCUCGCGCUACCCGUCCCUCCGCCGCUCGUCGUACCGCCACCGGUACUCGUCGCACGCCGCCUCGUCGCGGCGCAACGG5' ( -32.70[75.52%] )
>miR1110	|MLOC_70494.1	|location[1302,1320]	|
5'GCAGGGCGGUGGUCAUGGA3'
||x||x||||||o|||||x
3'AGGACGAUGCGACGGCCGGCCACCGGUACCGUCGAGCUUACCCAUGCGGCGUGGCCGCAUG5' ( -33.20[75.80%] )
>miR1110	|MLOC_72040.1	|location[655,673]	|
5'GCAGGGCGGUGGUCAUGGA3'
||xx||||||||o|||||x
3'GACGUUUACGCAAGAACUGAUCGUACCGUACGCACCGCCACCGGUACCGGUAGCUACCGAACCAUGAGGGUCUCUACCU5' ( -34.30[78.31%] )
>miR1110	|MLOC_72040.10	|location[710,728]	|
5'GCAGGGCGGUGGUCAUGGA3'
||xx||||||||o|||||x
3'GACGUUUACGCAAGAACUGAUCGUACCGUACGCACCGCCACCGGUACCGGUAGCUACCGAACCAUGAGGGUCUCUACCU5' ( -34.30[78.31%] )
>miR1110	|MLOC_72040.6	|location[655,673]	|
5'GCAGGGCGGUGGUCAUGGA3'
||xx||||||||o|||||x
3'GACGUUUACGCAAGAACUGAUCGUACCGUACGCACCGCCACCGGUACCGGUAGCUACCGAACCAUGAGGGUCUCUACCU5' ( -34.30[78.31%] )
>miR1110	|MLOC_72040.8	|location[655,673]	|
5'GCAGGGCGGUGGUCAUGGA3'
||xx||||||||o|||||x
3'GACGUUUACGCAAGAACUGAUCGUACCGUACGCACCGCCACCGGUACCGGUAGCUACCGAACCAUGAGGGUCUCUACCU5' ( -34.30[78.31%] )
>miR1110	|MLOC_72040.9	|location[511,529]	|
5'GCAGGGCGGUGGUCAUGGA3'
||xx||||||||o|||||x
3'GACGUUUACGCAAGAACUGAUCGUACCGUACGCACCGCCACCGGUACCGGUAGCUACCGAACCAUGAGGGUCUCUACCU5' ( -34.30[78.31%] )
>miR1110	|MLOC_74351.1	|location[234,252]	|
5'GCAGGGCGGUGGUCAUGGA3'
|||x||x|||||o|||||x
3'GGAACCUCCGCGUCCGCCCGUGCUCCGGCACGUGCCUCCACCGGUACCACUCGUCCGGGUCCGGCUUCUACAUCUACUA5' ( -32.50[74.37%] )
>miR1110	|MLOC_74351.2	|location[234,252]	|
5'GCAGGGCGGUGGUCAUGGA3'
|||x||x|||||o|||||x
3'GGAACCUCCGCGUCCGCCCGUGCUCCGGCACGUGCCUCCACCGGUACCACUCGUCCGGGUCCGGCUUCUACAUCUACUA5' ( -32.50[74.37%] )
>miR1110	|MLOC_74351.3	|location[199,217]	|
5'GCAGGGCGGUGGUCAUGGA3'
|||x||x|||||o|||||x
3'GGAACCUCCGCGUCCGCCCGUGCUCCGGCACGUGCCUCCACCGGUACCACUCGUCCGGGUCCGGCUUCUACAUCUACUA5' ( -32.50[74.37%] )
>miR1110	|MLOC_74351.4	|location[1008,1026]	|
5'GCAGGGCGGUGGUCAUGGA3'
|||x||x|||||o|||||x
3'GGAACCUCCGCGUCCGCCCGUGCUCCGGCACGUGCCUCCACCGGUACCACUCGUCCGGGUCCGGCUUCUACAUCUACUA5' ( -32.50[74.37%] )
>miR1110	|MLOC_74517.2	|location[321,339]	|
5'GCAGGGCGGUGGUCAUGGA3'
x|||||||||||o|x|x||
3'GCUGCACCUCCUAAAGAACCGCCUCCGCUGGGUCCCGCCACCGGGAGCUACCACCACCGUUCACUUUGCGGAGAGUGCU5' ( -32.90[74.94%] )
>miR1110	|MLOC_74517.3	|location[321,339]	|
5'GCAGGGCGGUGGUCAUGGA3'
x|||||||||||o|x|x||
3'GCUGCACCUCCUAAAGAACCGCCUCCGCUGGGUCCCGCCACCGGGAGCUACCACCACCGUUCACUUUGCGGAGAGUGCU5' ( -32.90[74.94%] )
>miR1110	|MLOC_9884.1	|location[200,218]	|
5'GCAGGGCGGUGGUCAUGGA3'
|||||x||||||||||xox
3'UACGCUGCGUCUUCUACAGCGCCUGCCACACGUCCGGCCACCAGUAGUAGGCCAGCAGGAGCGAGAGAGGCCGGUGGUG5' ( -32.70[74.66%] )
>miR1110	|MLOC_9884.2	|location[121,139]	|
5'GCAGGGCGGUGGUCAUGGA3'
|||||x||||||||||xox
3'UACGCUGCGUCUUCUACAGCGCCUGCCACACGUCCGGCCACCAGUAGUAACUACCGUCGUCAUCGUAGAAGACAUAUUC5' ( -32.70[74.49%] )
>miR1110	|MLOC_9884.3	|location[158,176]	|
5'GCAGGGCGGUGGUCAUGGA3'
|||||x||||||||||xox
3'UACGCUGCGUCUUCUACAGCGCCUGCCACACGUCCGGCCACCAGUAGUAGGCCAGCAGGAGCGAGAGAGGCCGGUGGUG5' ( -32.70[74.66%] )
>miR1118	|MLOC_44990.1	|location[51,74]	|
5'AGACUUAUAUUAUGGAAUGGAGGG3'
|||||||||||xx|||||||||||
3'CAUACAUCAGGUAAUCAACUUGGAUCUUUUUCUGAAUAUAAAUCCUUACCUCCCUCAUAAUAUAAAUCCUUGCCUCCCUUAUUU5' ( -33.00[83.12%] )
>miR1120	|MLOC_45555.1	|location[20,40]	|
5'UUCUUAUAUUAUGGGACGGAG3'
x||o||o||||||||||||||
3'AUUCUGCAAAAGACUGUGCACAGUUCUUUGUAGGAUGUAAUACCCUGCCUCAUCAUCAUUAAAAGGACUA5' ( -33.40[96.53%] )
>miR1127	|MLOC_69923.1	|location[851,874]	|
5'AAUACUCCCUCCGUCCGGAAAUAC3'
x|||||||||||||||xo|||||x
3'CUAGACUUUUAUAUGUAAUAUGAGGGAGGCAGGAUUUUAUUGACCUCACAUCUUGGAGUACAUCCCUUACU5' ( -34.80[76.82%] )
>miR1127	|MLOC_82053.4	|location[412,435]	|
5'AAUACUCCCUCCGUCCGGAAAUAC3'
||||||||||||||||x||||||x
3'CUUUACUCUUUAUGAGGGAGGCAGGGCUUUAUUCACAGAAUUGAAACAUGAUNNNNNNNNNNN5' ( -38.40[85.33%] )
>miR1128	|MLOC_16972.1	|location[13,33]	|
5'UAAUACUCCCUCCGUCUCAAA3'
x||||||||||||||xo|x||
3'GUGUGUAAGGAAUGAUGAGGGAGGUAAGGAUUUAUGAGGGAGGCAAGGAUUUAUGAGGGAGGG5' ( -27.70[74.86%] )
>miR1128	|MLOC_22789.1	|location[43,63]	|
5'UAAUACUCCCUCCGUCUCAAA3'
x|x|||||||||||||o||x|
3'GUGCACCGUCGUUAAACUAUUUUACCAUGUUUGAUGAGGGAGGCAGGGUAUUAUAUUCUCGCAAGUAUGCCUCCCUCAUCG5' ( -32.20[87.50%] )
>miR1128	|MLOC_56916.1	|location[269,289]	|
5'UAAUACUCCCUCCGUCUCAAA3'
ox||||||||||||||o||x|
3'GACCAGUAAAGGUUGUUAUUAUGGAAAAGAGAUAUGAGGGAGGCAGGGUAUUAUAUUCUUGCAAAAACUGUGAUCACAUCU5' ( -33.20[89.73%] )
>miR1128	|MLOC_69923.1	|location[855,875]	|
5'UAAUACUCCCUCCGUCUCAAA3'
|x||||||||||||||ox|||
3'CUAGACUUUUAUAUGUAAUAUGAGGGAGGCAGGAUUUUAUUGACCUCACAUCUUGGAGUACAUCCCU5' ( -29.10[79.08%] )
>miR1128	|MLOC_82053.4	|location[416,436]	|
5'UAAUACUCCCUCCGUCUCAAA3'
x|||||||||||||||o|x||
3'CUUUACUCUUUAUGAGGGAGGCAGGGCUUUAUUCACAGAAUUGAAACAUGAUNNNNNNN5' ( -32.70[89.10%] )
>miR1133	|MLOC_16972.1	|location[12,33]	|
5'AUAUACUCCCUCCGUUCCUAAA3'
|x||||||||||||||||||||
3'GUGUGUAAGGAAUGAUGAGGGAGGUAAGGAUUUAUGAGGGAGGCAAGGAUUUAUGAGGGAGGG5' ( -35.40[92.67%] )
>miR1133	|MLOC_52472.1	|location[21,42]	|
5'AUAUACUCCCUCCGUUCCUAAA3'
x|x|||||||||||||||||||
3'GUUCUUUCUUCCACGACGGAGUCGUAUGUCAAAAUGAGGGAGGCAAGGAUUUAUGUUCAGAAAAUUCUCUAA5' ( -35.10[93.35%] )
>miR1133	|MLOC_56916.1	|location[268,289]	|
5'AUAUACUCCCUCCGUUCCUAAA3'
x||||||||||||||o||xx||
3'GACCAGUAAAGGUUGUUAUUAUGGAAAAGAGAUAUGAGGGAGGCAGGGUAUUAUAUUCUUGCAAAAACUGUGAUCACAUCUA5' ( -33.20[86.91%] )
>miR1133	|MLOC_6359.4	|location[443,464]	|
5'AUAUACUCCCUCCGUUCCUAAA3'
xx||||||||||||||||x|||
3'UAAGGUAGAGACAAAAGUGAACGAGAAGGGACUAUGAGGGAGGCAAGGCUUUAUAUCCAGCAACCCCAGAAAAGGGUUGGUC5' ( -31.90[83.51%] )
>miR1133	|MLOC_69923.1	|location[854,875]	|
5'AUAUACUCCCUCCGUUCCUAAA3'
x||||||||||||||o|xx|||
3'CUAGACUUUUAUAUGUAAUAUGAGGGAGGCAGGAUUUUAUUGACCUCACAUCUUGGAGUACAUCCCUU5' ( -32.70[86.97%] )
>miR1133	|MLOC_82053.4	|location[415,436]	|
5'AUAUACUCCCUCCGUUCCUAAA3'
|x|||||||||||||o||x|||
3'CUUUACUCUUUAUGAGGGAGGCAGGGCUUUAUUCACAGAAUUGAAACAUGAUNNNNNNNN5' ( -31.40[83.51%] )
>miR1137	|MLOC_60959.1	|location[380,401]	|
5'UAGUACAAAGUUGAGACAGUUA3'
|||||||x||||||o||||o|x
3'AGGUUUCAGCCUACAAAGUCGAACUCUAACAUCAUGUGUCAACUUUGUCGACGUGGUCACUAGUAUGUGAACCUAUACCGUC5' ( -27.00[80.36%] )
>miR1137	|MLOC_60959.2	|location[380,401]	|
5'UAGUACAAAGUUGAGACAGUUA3'
|||||||x||||||o||||o|x
3'AGGUUUCAGCCUACAAAGUCGAACUCUAACAUCAUGUGUCAACUUUGUCGACGUGGUCACUAGUAUGUGAACCUAUACCGUC5' ( -27.00[80.36%] )
>miR1137	|MLOC_60959.5	|location[173,194]	|
5'UAGUACAAAGUUGAGACAGUUA3'
|||||||x||||||o||||o|x
3'AGGUUUCAGCCUACAAAGUCGAACUCUAACAUCAUGUGUCAACUUUGUCGACGUGGUCACUAGUAUGUGAACCUAUACCGUC5' ( -27.00[80.36%] )
>miR1142	|MLOC_20301.1	|location[431,449]	|
5'AGGCUGUGGAUGGCAUGGG3'
||||x|||||||||xxx||
3'UGGUCAAGCCUGCCCCUGCGCCGCGGCGGCUCCGCCACCUACCGGCACCCCUGCGGCUCCAGCUGCCGCGUCGCCUCGC5' ( -30.40[74.88%] )
>miR1142	|MLOC_35087.1	|location[13,31]	|
5'AGGCUGUGGAUGGCAUGGG3'
x|||x|||||||||x||||
3'CGCCUCCGCCGUCCCCGCCGGCCUUCCUGCGCCGCCACCUACCGCACCCCGGGCGACGGUA5' ( -31.90[78.57%] )
>miR1142	|MLOC_35087.2	|location[13,31]	|
5'AGGCUGUGGAUGGCAUGGG3'
x|||x|||||||||x||||
3'CGCCUCCGCCGUCCCCGCCGGCCUUCCUGCGCCGCCACCUACCGCACCCCGGGCGACGGUA5' ( -31.90[78.57%] )
>miR1142	|MLOC_35087.5	|location[13,31]	|
5'AGGCUGUGGAUGGCAUGGG3'
x|||x|||||||||x||||
3'CGCCUCCGCCGUCCCCGCCGGCCUUCCUGCGCCGCCACCUACCGCACCCCGGGCGACGGUA5' ( -31.90[78.57%] )
>miR1142	|MLOC_35087.6	|location[13,31]	|
5'AGGCUGUGGAUGGCAUGGG3'
x|||x|||||||||x||||
3'CGCCUCCGCCGUCCCCGCCGGCCUUCCUGCGCCGCCACCUACCGCACCCCGGGCGACGGUA5' ( -31.90[78.57%] )
>miR1142	|MLOC_39692.1	|location[113,131]	|
5'AGGCUGUGGAUGGCAUGGG3'
||||x|||||||||xxx||
3'UAGUCCAGUCUCCCGCUACGCCGCGGCGGCUCCGCCACCUACCGGCACCCCUACGGAUCGAGCUGGCGCGUGGCCUCGC5' ( -30.40[74.88%] )
>miR1142	|MLOC_3978.1	|location[1193,1211]	|
5'AGGCUGUGGAUGGCAUGGG3'
||||o|||||||||xxx||
3'UGGCAGGCCGCGUGCCACCGCCUGGACAACUCCGGCACCUACCGCUGCCUUCCCAUCAACUCGAGCAUACCCGCGCCGC5' ( -33.50[82.92%] )
>miR1142	|MLOC_39965.1	|location[412,430]	|
5'AGGCUGUGGAUGGCAUGGG3'
x|x|o|||||||||x||||
3'GUGUACUGAACCUACAGUAGCGUACUCCUGCCGGGCACCUACCGAACCCUAGUCCGAACGAACUAGGACGAAACGAACC5' ( -31.80[77.56%] )
>miR1142	|MLOC_39965.2	|location[412,430]	|
5'AGGCUGUGGAUGGCAUGGG3'
x|x|o|||||||||x||||
3'GUGUACUGAACCUACAGUAGCGUACUCCUGCCGGGCACCUACCGAACCCUAGUCCGAACGAACUAGGACGAAACGAACC5' ( -31.80[77.56%] )
>miR1142	|MLOC_5064.1	|location[130,148]	|
5'AGGCUGUGGAUGGCAUGGG3'
|o|||x|||||||||||||
3'AAAGAAGAAGUACUUUAAUCGCUUUAGACGUUCGAAACCUACCGUACCCUGUAGAAGACCUUCGGAUGGGGUUCCCGCC5' ( -32.30[78.78%] )
>miR1142	|MLOC_5064.2	|location[80,98]	|
5'AGGCUGUGGAUGGCAUGGG3'
|o|||x|||||||||||||
3'AAAGAAGAAGUACUUUAAUCGCUUUAGACGUUCGAAACCUACCGUACCCUGUAGAAGACCUUCGGAUGGGGUUCCCGCC5' ( -32.30[78.78%] )
>miR1142	|MLOC_5064.3	|location[80,98]	|
5'AGGCUGUGGAUGGCAUGGG3'
|o|||x|||||||||||||
3'AAAGAAGAAGUACUUUAAUCGCUUUAGACGUUCGAAACCUACCGUACCCUGUAGAAGACCUUCGGAUGGGGUUCCCGCC5' ( -32.30[78.78%] )
>miR1142	|MLOC_51427.1	|location[134,152]	|
5'AGGCUGUGGAUGGCAUGGG3'
||||x||||||||||xxx|
3'UAGUCCAGCCCGUCGCUCCGGCGGGGCGGCUCCGCCACCUACCGUCAGCCCUAGAGCUCGAGCUGCCGCGUGGCCUCCC5' ( -30.20[74.38%] )
>miR1142	|MLOC_51427.2	|location[431,449]	|
5'AGGCUGUGGAUGGCAUGGG3'
||||x||||||||||xxx|
3'UAGUCCAGCCCGUCGCUCCGGCGGGGCGGCUCCGCCACCUACCGUCAGCCCUAGAGCUCGAGCUGCCGCGUGGCCUCCC5' ( -30.20[74.38%] )
>miR1142	|MLOC_51427.3	|location[431,449]	|
5'AGGCUGUGGAUGGCAUGGG3'
||||x||||||||||xxx|
3'UAGUCCAGCCCGUCGCUCCGGCGGGGCGGCUCCGCCACCUACCGUCAGCCCUAGAGCUCGAGCUGCCGCGUGGCCUCCC5' ( -30.20[74.38%] )
>miR1142	|MLOC_51427.4	|location[157,175]	|
5'AGGCUGUGGAUGGCAUGGG3'
||||x||||||||||xxx|
3'UAGUCCAGCCCGUCGCUCCGGCGGGGCGGCUCCGCCACCUACCGUCAGCCCUAGAGCUCGAGCUGCCGCGUGGCCUCCC5' ( -30.20[74.38%] )
>miR1142	|MLOC_51435.2	|location[179,197]	|
5'AGGCUGUGGAUGGCAUGGG3'
x||||x||||||||x|||x
3'CGCCACACCGGCCGCGCGCAGAGGAGCCGCGCCGAGACCUACCGCACCGGCCGGACGACGCAGAACACGGGUCGCCGGC5' ( -30.50[75.31%] )
>miR1142	|MLOC_56821.1	|location[125,143]	|
5'AGGCUGUGGAUGGCAUGGG3'
||||||||o|||||x|||o
3'GCGAAGCCGCAGCGGGACAGCACCGGAGGCUCCGACACUUACCGCACCUGCUUCGUCGCCACGUCCCGCGAGCAGGUGG5' ( -31.20[77.04%] )
>miR1142	|MLOC_57710.1	|location[514,532]	|
5'AGGCUGUGGAUGGCAUGGG3'
||||||xo||||o||||||
3'CCAACCGGUUGCUGAGCUCCUUUUGUGGUUUCCGACCUCUACUGUACCCCUUAAACGGCAACAAAGGAAAGGUAUUCCU5' ( -31.90[78.57%] )
>miR1142	|MLOC_57710.3	|location[367,385]	|
5'AGGCUGUGGAUGGCAUGGG3'
||||||xo||||o||||||
3'CCAACCGGUUGCUGAGCUCCUUUUGUGGUUUCCGACCUCUACUGUACCCCUUAAACGGCAACAAAGGAAAGGUAUUCCU5' ( -31.90[78.57%] )
>miR1142	|MLOC_59246.1	|location[178,196]	|
5'AGGCUGUGGAUGGCAUGGG3'
xxo||||||||||||o|||
3'AACCGACCACGUUACACGACCGCCUGCCCAAGUGACACCUACCGUGCCCUAGUCUCCUCCUCGGCGGCGGACGGGGCCG5' ( -34.70[84.63%] )
>miR1144	|MLOC_19228.1	|location[1455,1475]	|
5'CGGCGGCGCGGGGCUGGCUCG3'
|||||||||||||xx|||xx|
3'CCUCCGCCCCUCGAACCGGAAGAAGUACACGCCGCCGCGCCCCCUCCGCCCCCUCCCGCUCCUCCUCCUCUUCCCGGCGAA5' ( -40.50[74.86%] )
>miR1144	|MLOC_20487.1	|location[155,175]	|
5'CGGCGGCGCGGGGCUGGCUCG3'
x|||||x|||||||||||ox|
3'GCUUCAGGGGACCGCUCCUCGGCAGGUCUACCCGCCCCGCCCCGACCGGCCCCUUGGUGAGCCGCCUGUACCACUGCGCCG5' ( -41.10[75.00%] )
>miR1144	|MLOC_20487.2	|location[155,175]	|
5'CGGCGGCGCGGGGCUGGCUCG3'
x|||||x|||||||||||ox|
3'GCUUCAGGGGACCGCUCCUCGGCAGGUCUACCCGCCCCGCCCCGACCGGCCCCUUGGUGAGCCGCCUGUACCACUGCGCCG5' ( -41.10[75.00%] )
>miR1144	|MLOC_33483.1	|location[29,49]	|
5'CGGCGGCGCGGGGCUGGCUCG3'
|||||||||||||||x||oxx
3'CAGCCUUCUCUCGAUCCCUUCCCUCUUUCUGCCGCCGCGCCCCGAACGGAGCCGUCGCUCCAUGAGCUCCUGCCGCCGC5' ( -45.90[84.53%] )
>miR1144	|MLOC_33483.2	|location[41,61]	|
5'CGGCGGCGCGGGGCUGGCUCG3'
|||||||||||||||x||oxx
3'CAGCCUUCUCUCGAUCCCUUCCCUCUUUCUGCCGCCGCGCCCCGAACGGAGCCGUCGCUCCAUGAGCUCCUGCCGCCGCCC5' ( -45.90[84.53%] )
>miR1144	|MLOC_4800.1	|location[260,280]	|
5'CGGCGGCGCGGGGCUGGCUCG3'
x||||||||||||||x||o|x
3'GCGGGGUCAGCAGCCUCUACUCCGGCAUGUACCGCCGCGCCCCGAACGGGAACUGGGGCUCGCUGAGCUCCGCGCCCUUCG5' ( -45.10[82.75%] )
>miR1144	|MLOC_4800.2	|location[260,280]	|
5'CGGCGGCGCGGGGCUGGCUCG3'
x||||||||||||||x||o|x
3'GCGGGGUCAGCAGCCUCUACUCCGGCAUGUACCGCCGCGCCCCGAACGGGAACUGGGGCUCGCUGAGCUCCGCGCCCUUCG5' ( -45.10[82.75%] )
>miR1144	|MLOC_5299.3	|location[991,1011]	|
5'CGGCGGCGCGGGGCUGGCUCG3'
||||||||||||||x||xxx|
3'CCACCUCUCCGACCACCGACCGCAGACGAGGCCGCCGCGCCCCGCCCUUCCUGCUGCUCCUGGAGUCCAACCUGGGGGCGC5' ( -40.81[74.47%] )
>miR1144	|MLOC_54929.1	|location[738,758]	|
5'CGGCGGCGCGGGGCUGGCUCG3'
|||||||x|||o||||||x||
3'GAGGGCCACAGCGGACAGGCGGAGGGGCGCCGCCGGGCCUCGACCGCGCACCACCACCACCACCGCGCGGUGCUGCGUC5' ( -42.70[78.64%] )
>miR1144	|MLOC_54929.2	|location[435,455]	|
5'CGGCGGCGCGGGGCUGGCUCG3'
|||||||x|||o||||||x||
3'GAGGGCCACAGCGGACAGGCGGAGGGGCGCCGCCGGGCCUCGACCGCGCACCACCACCACCACCGCGCGGUGCUGCGUC5' ( -42.70[78.64%] )
>miR1144	|MLOC_55791.1	|location[405,425]	|
5'CGGCGGCGCGGGGCUGGCUCG3'
x||||||||||||||||xx|x
3'UGCCAGAACCACCGGAAGAACUAGAGCAAUCCCGCCGCGCCCCGACCCCGGCGCCCGUCCUCGACCUCGAGGUCCCCCAGU5' ( -42.60[78.45%] )
>miR1144	|MLOC_55791.2	|location[369,389]	|
5'CGGCGGCGCGGGGCUGGCUCG3'
x||||||||||||||||xx|x
3'UGCCAGAACCACCGGAAGAACUAGAGCAAUCCCGCCGCGCCCCGACCCCGGCGCCCGUCCUCGACCUCGAGGUCCCCCAGU5' ( -42.60[78.45%] )
>miR1144	|MLOC_55791.3	|location[369,389]	|
5'CGGCGGCGCGGGGCUGGCUCG3'
x||||||||||||||||xx|x
3'UGCCAGAACCACCGGAAGAACUAGAGCAAUCCCGCCGCGCCCCGACCCCGGCGCCCGUCCUCGACCUCGAGGUCCCCCAGU5' ( -42.60[78.45%] )
>miR1144	|MLOC_56396.1	|location[630,650]	|
5'CGGCGGCGCGGGGCUGGCUCG3'
x|x||||||||||||x||||x
3'GGACAACCGUUCCGGCGAACACGCGCAGCAACGGCCGCGCCCCGAGCGAGGGCGAGCAGUGCUUCCGGAGCUACGCGUCCA5' ( -43.30[79.16%] )
>miR1144	|MLOC_56396.2	|location[630,650]	|
5'CGGCGGCGCGGGGCUGGCUCG3'
x|x||||||||||||x||||x
3'GGACAACCGUUCCGGCGAACACGCGCAGCAACGGCCGCGCCCCGAGCGAGGGCGAGCAGUGCUUCCGGAGCUACGCGUCCA5' ( -43.30[79.16%] )
>miR1144	|MLOC_56779.1	|location[382,402]	|
5'CGGCGGCGCGGGGCUGGCUCG3'
|||||||x||||||o||||||
3'GGACAGACCCAGGCCUUAGUCUAGGUCGCUGCCGCCGGGCCCCGGCCGAGCCAUCUGCUUCACGACCUACCUAGAGGCUGG5' ( -49.50[91.16%] )
>miR1144	|MLOC_56779.2	|location[382,402]	|
5'CGGCGGCGCGGGGCUGGCUCG3'
|||||||x||||||o||||||
3'GGACAGACCCAGGCCUUAGUCUAGGUCGCUGCCGCCGGGCCCCGGCCGAGCCAUCUGCUUCACGACCUACCUAGAGGCUGG5' ( -49.50[91.16%] )
>miR1144	|MLOC_57081.1	|location[153,173]	|
5'CGGCGGCGCGGGGCUGGCUCG3'
|||||||||||x||x|||x||
3'AACGGCGUCUGCUACGGCCACCUGCGGCGCGCCGCCGCGCCGCGUCCGCGCUCCCGCUUCCGGCCGCGGCCGCGGGACUCC5' ( -39.90[74.03%] )
>miR1144	|MLOC_57081.2	|location[153,173]	|
5'CGGCGGCGCGGGGCUGGCUCG3'
|||||||||||x||x|||x||
3'AACGGCGUCUGCUACGGCCACCUGCGGCGCGCCGCCGCGCCGCGUCCGCGCUCCCGCUUCCGGCCGCGGCCGCGGGACUCC5' ( -39.90[74.03%] )
>miR1144	|MLOC_60943.1	|location[458,478]	|
5'CGGCGGCGCGGGGCUGGCUCG3'
|||||||||||o|||||xox|
3'CGCUGUCGUCCGAGAGCUACGCCGGCCGCUGCCGCCGCGCCUCGACCAGCCGCCUCCACUCCAAGAAGUGGGUGGGGCCCC5' ( -44.20[81.55%] )
>miR1144	|MLOC_60943.2	|location[718,738]	|
5'CGGCGGCGCGGGGCUGGCUCG3'
|||||||||||o|||||xox|
3'CGCUGUCGUCCGAGAGCUACGCCGGCCGCUGCCGCCGCGCCUCGACCAGCCGCCUCCACUCCAAGAAGUGGGUGGGGCCCC5' ( -44.20[81.55%] )
>miR1144	|MLOC_62298.1	|location[1480,1500]	|
5'CGGCGGCGCGGGGCUGGCUCG3'
|x|||x||||||||||||ox|
3'GCGGUCGUGGUCUAACGGCGACAGGUCCUAGGCGCGGCGCCCCGACCGGUCGCGACUGCGGCCGAAGUGGCUGGUGUGCUG5' ( -40.60[74.22%] )
>miR1144	|MLOC_62298.2	|location[1480,1500]	|
5'CGGCGGCGCGGGGCUGGCUCG3'
|x|||x||||||||||||ox|
3'GCGGUCGUGGUCUAACGGCGACAGGUCCUAGGCGCGGCGCCCCGACCGGUCGCGACUGCGGCCGAAGUGGCUGGUGUGCUG5' ( -40.60[74.22%] )
>miR1144	|MLOC_62298.3	|location[1066,1086]	|
5'CGGCGGCGCGGGGCUGGCUCG3'
|x|||x||||||||||||ox|
3'GCGGUCGUGGUCUAACGGCGACAGGUCCUAGGCGCGGCGCCCCGACCGGUCGCGACUGCGGCCGAAGUGGCUGGUGUGCUG5' ( -40.60[74.22%] )
>miR1144	|MLOC_62298.4	|location[1066,1086]	|
5'CGGCGGCGCGGGGCUGGCUCG3'
|x|||x||||||||||||ox|
3'GCGGUCGUGGUCUAACGGCGACAGGUCCUAGGCGCGGCGCCCCGACCGGUCGCGACUGCGGCCGAAGUGGCUGGUGUGCUG5' ( -40.60[74.22%] )
>miR1144	|MLOC_62298.5	|location[2101,2121]	|
5'CGGCGGCGCGGGGCUGGCUCG3'
|x|||x||||||||||||ox|
3'GCGGUCGUGGUCUAACGGCGACAGGUCCUAGGCGCGGCGCCCCGACCGGUCGCGACUGCGGCCGAAGUGGCUGGUGUGCUG5' ( -40.60[74.22%] )
>miR1144	|MLOC_62298.6	|location[2098,2118]	|
5'CGGCGGCGCGGGGCUGGCUCG3'
|x|||x||||||||||||ox|
3'GCGGUCGUGGUCUAACGGCGACAGGUCCUAGGCGCGGCGCCCCGACCGGUCGCGACUGCGGCCGAAGUGGCUGGUGUGCUG5' ( -40.60[74.22%] )
>miR1144	|MLOC_62298.7	|location[1480,1500]	|
5'CGGCGGCGCGGGGCUGGCUCG3'
|x|||x||||||||||||ox|
3'GCGGUCGUGGUCUAACGGCGACAGGUCCUAGGCGCGGCGCCCCGACCGGUCGCGACUGCGGCCGAAGUGGCUGGUGUGCUG5' ( -40.60[74.22%] )
>miR1144	|MLOC_62298.9	|location[1066,1086]	|
5'CGGCGGCGCGGGGCUGGCUCG3'
|x|||x||||||||||||ox|
3'GCGGUCGUGGUCUAACGGCGACAGGUCCUAGGCGCGGCGCCCCGACCGGUCGCGACUGCGGCCGAAGUGGCUGGUGUGCUG5' ( -40.60[74.22%] )
>miR1144	|MLOC_64130.1	|location[47,67]	|
5'CGGCGGCGCGGGGCUGGCUCG3'
||||||||||||||xoo||x|
3'GCCUUCCCACCUCCCUGCUCCAUUCGUUACGCCGCCGCGCCCCGCUUGAUCUCUUGCCGGAAUUUGAGGUCUGUGGUCGCC5' ( -40.60[75.32%] )
>miR1144	|MLOC_64130.2	|location[47,67]	|
5'CGGCGGCGCGGGGCUGGCUCG3'
||||||||||||||xoo||x|
3'GCCUUCCCACCUCCCUGCUCCAUUCGUUACGCCGCCGCGCCCCGCUUGAUCUCUUGCCGGAAUUUGAGGUCUGUGGUCGCC5' ( -40.60[75.32%] )
>miR1144	|MLOC_64130.3	|location[47,67]	|
5'CGGCGGCGCGGGGCUGGCUCG3'
||||||||||||||xoo||x|
3'GCCUUCCCACCUCCCUGCUCCAUUCGUUACGCCGCCGCGCCCCGCUUGAUCUCUUGCCGGAAUUUGAGGUCUGUGGUCGCC5' ( -40.60[75.32%] )
>miR1144	|MLOC_64130.4	|location[47,67]	|
5'CGGCGGCGCGGGGCUGGCUCG3'
||||||||||||||xoo||x|
3'GCCUUCCCACCUCCCUGCUCCAUUCGUUACGCCGCCGCGCCCCGCUUGAUCUCUUGCCGGAAUUUGAGGUCUGUGGUCGCC5' ( -40.60[75.32%] )
>miR1144	|MLOC_64130.5	|location[47,67]	|
5'CGGCGGCGCGGGGCUGGCUCG3'
||||||||||||||xoo||x|
3'GCCUUCCCACCUCCCUGCUCCAUUCGUUACGCCGCCGCGCCCCGCUUGAUCUCUUGCCGGAAUUUGAGGUCUGUGGUCGCC5' ( -40.60[75.32%] )
>miR1144	|MLOC_66470.4	|location[629,649]	|
5'CGGCGGCGCGGGGCUGGCUCG3'
|||||||xx||o||||||||x
3'UCUUGAAAGGCCCCUCCAAGUACUACCAGAGCCGCCGGUCCUCGACCGAGGAGCCCUUUAGGCUCAAGAACUCCGUGACGU5' ( -41.50[75.45%] )
>miR1144	|MLOC_74819.1	|location[795,815]	|
5'CGGCGGCGCGGGGCUGGCUCG3'
|||||||o|||x|x||||||x
3'ACCCAGCCGCCCCGGGGUGACGGAUCUGCAGCCGCCGUGCCACCACCGAGGCGGCAGCGUCAGGAGCAUAAGGGCGUGCGG5' ( -41.00[74.82%] )
>miR1144	|MLOC_79322.1	|location[509,529]	|
5'CGGCGGCGCGGGGCUGGCUCG3'
|||||o||||||x|||||o|x
3'GCCUCCGCUCCCUCGCGUUGAGGGCCUCGCGCCGCUGCGCCCGGACCGGGAACUCCCCCACGGAGGAGCCCUGCCGGCACG5' ( -45.10[83.06%] )
>miR1144	|MLOC_81236.1	|location[113,133]	|
5'CGGCGGCGCGGGGCUGGCUCG3'
||||||||||||||x|xxx||
3'GCCGCCCCUCCGGCUCCUUUCCCCUCACCAGCCGCCGCGCCCCGUCGCCGCUGCGCACCGCCUCCUUCGCCAACCCGCUCC5' ( -43.00[78.75%] )
>miR1144	|MLOC_81236.2	|location[113,133]	|
5'CGGCGGCGCGGGGCUGGCUCG3'
||||||||||||||x|xxx||
3'GCCGCCCCUCCGGCUCCUUUCCCCUCACCAGCCGCCGCGCCCCGUCGCCGCUGCGCACCGCCUCCUUCGCCAACCCGCUCC5' ( -43.00[78.75%] )
>miR1145	|MLOC_37543.1	|location[866,886]	|
5'UGGCGUUGACAUGAUCGCUGG3'
||||x|||||||||||x||||
3'GUACUCGUACCGGAACUGUACUAGGGACCUCUUCAACCACCGCCGAGGACGUCCGACAA5' ( -33.90[81.49%] )
>miR1145	|MLOC_54297.2	|location[950,970]	|
5'UGGCGUUGACAUGAUCGCUGG3'
x|o||x|||||||||||||||
3'CCGCCGGCGGCGGCUGCUGCUCCUCCUCCUUCUGCUACUGUACUAGCGACCGCCCUUGUUCUUCUGCCGCCAGUGCUGUUG5' ( -33.90[81.29%] )
>miR1145	|MLOC_70862.1	|location[616,636]	|
5'UGGCGUUGACAUGAUCGCUGG3'
|o||x|||||||||||||o|x
3'UUCAAAGACGUUAAGUUCGCGUUGUACUAGAUCGAAACUGUACUAGCGGCGUAAAACUCUUAAAUACACGAGUUCGAGGUA5' ( -31.20[74.64%] )
>miR1145	|MLOC_70862.2	|location[1006,1026]	|
5'UGGCGUUGACAUGAUCGCUGG3'
|o||x|||||||||||||o|x
3'UUCAAAGACGUUAAGUUCGCGUUGUACUAGAUCGAAACUGUACUAGCGGCGUAAAACUCUUAAAUACACGAGUUCGAGGUA5' ( -31.20[74.64%] )
>miR1145	|MLOC_70862.3	|location[1924,1944]	|
5'UGGCGUUGACAUGAUCGCUGG3'
|o||x|||||||||||||o|x
3'UUCAAAGACGUUAAGUUCGCGUUGUACUAGAUCGAAACUGUACUAGCGGCGUAAAACUCUUAAAUACACGAGUUCGAGGUA5' ( -31.20[74.64%] )
>miR1150	|MLOC_18443.1	|location[343,361]	|
5'UCGCGGCGACUGGGGCGGU3'
|x||||||||||x|||||o
3'ACUCGGACCGCUCCGCCCGCCUCCCCUCGCACCGCCGCUGACGCCGCCGCGGCGGCAGCAACUCCGACAGCCGCGGCCU5' ( -37.10[81.72%] )
>miR1150	|MLOC_18443.2	|location[109,127]	|
5'UCGCGGCGACUGGGGCGGU3'
|x||||||||||x|||||o
3'ACUCGGACCGCUCCGCCCGCCUCCCCUCGCACCGCCGCUGACGCCGCCGCGGCGGCAGCAACUCCGACAGCCGCGGCCU5' ( -37.10[81.72%] )
>miR1150	|MLOC_18443.3	|location[109,127]	|
5'UCGCGGCGACUGGGGCGGU3'
|x||||||||||x|||||o
3'ACUCGGACCGCUCCGCCCGCCUCCCCUCGCACCGCCGCUGACGCCGCCGCGGCGGCAGCAACUCCGACAGCCGCGGCCU5' ( -37.10[81.72%] )
>miR1150	|MLOC_33935.1	|location[308,326]	|
5'UCGCGGCGACUGGGGCGGU3'
x|||||||x||||x|||||
3'UUGCUCCCCAGGCCCUUCUCCCGGAGGAGCUGCGCCGCCGACCGCGCCACCUCGUGCGCGAGCCGCGCCGGUAACCGCU5' ( -33.80[74.45%] )
>miR1150	|MLOC_33958.1	|location[169,187]	|
5'UCGCGGCGACUGGGGCGGU3'
x|||x|||||||||||||o
3'CCCUUAGCAGCGACGGCAAGGAGCUGUUCCCGCGGCGCUGACCCCGCCGGCCCCGCCACUACUGGCCCCGUCGUCCCCG5' ( -39.60[87.03%] )
>miR1150	|MLOC_53125.1	|location[451,469]	|
5'UCGCGGCGACUGGGGCGGU3'
x||||||||||x||||x|o
3'CGAGGCGGCGGCCGCGGCGGCCUUCCCGCAUGCGCCGCUGAACCCGGCGCCGGCGUCGUCCCAGAUUGCCAUCGUUCAC5' ( -34.20[74.84%] )
>miR1150	|MLOC_61686.1	|location[1287,1305]	|
5'UCGCGGCGACUGGGGCGGU3'
x|||||||x|||x|||||o
3'GAGCCUAUACUGGGACUCGCUCCUCGACGCCGCGCCGCCGACGCCGCCGCCGCGCAGCUACUGGCCGCGAAAGAACCAG5' ( -33.90[74.67%] )
>miR1150	|MLOC_61686.2	|location[1287,1305]	|
5'UCGCGGCGACUGGGGCGGU3'
x|||||||x|||x|||||o
3'GAGCCUAUACUGGGACUCGCUCCUCGACGCCGCGCCGCCGACGCCGCCGCCGCGCAGCUACUGGCCGCGAAAGAACCAG5' ( -33.90[74.67%] )
>miR1150	|MLOC_61686.3	|location[1287,1305]	|
5'UCGCGGCGACUGGGGCGGU3'
x|||||||x|||x|||||o
3'GAGCCUAUACUGGGACUCGCUCCUCGACGCCGCGCCGCCGACGCCGCCGCCGCGCAGCUACUGGCCGCGAAAGAACCAG5' ( -33.90[74.67%] )
>miR1150	|MLOC_61686.5	|location[1287,1305]	|
5'UCGCGGCGACUGGGGCGGU3'
x|||||||x|||x|||||o
3'GAGCCUAUACUGGGACUCGCUCCUCGACGCCGCGCCGCCGACGCCGCCGCCGCGCAGCUACUGGCCGCGAAAGAACCAG5' ( -33.90[74.67%] )
>miR1150	|MLOC_61686.6	|location[546,564]	|
5'UCGCGGCGACUGGGGCGGU3'
x|||||||x|||x|||||o
3'GAGCCUAUACUGGGACUCGCUCCUCGACGCCGCGCCGCCGACGCCGCCGCCGCGCAGCUACUGGCCGCGAAAGAACCAG5' ( -33.90[74.67%] )
>miR1150	|MLOC_63259.1	|location[136,154]	|
5'UCGCGGCGACUGGGGCGGU3'
xx||||||||||||||o|x
3'CCGAGGGACCGGGCAGCCCGGCGCGCAGGCUCCGCCGCUGACCCCGUCUACUCUUGUACUUCAGCAGGAGCACUUUGAG5' ( -38.20[84.14%] )
>miR1150	|MLOC_65058.1	|location[505,523]	|
5'UCGCGGCGACUGGGGCGGU3'
o|||||||x|||x|||||o
3'CAGCUCCCACCGGACGCCGUCGCCGCCGCUGGCGCCGCCGACGCCGCCGGUACACCACGACCACCACCACGUCCAUCGG5' ( -36.40[79.82%] )
>miR1150	|MLOC_6863.1	|location[58,76]	|
5'UCGCGGCGACUGGGGCGGU3'
ox|||||||||||||x||o
3'UCCUCUACUUCUCCCACGACGUCCCUGCGCGCCGCCGCUGACCCCUCCGACGCCACUCCCUAUGCCUUCGCUGCUGCUC5' ( -36.20[79.74%] )
>miR1150	|MLOC_69033.2	|location[1090,1108]	|
5'UCGCGGCGACUGGGGCGGU3'
||x||||x||||||||||o
3'UACUUCAGCUACUACUCGGCCGGUAGUGUCAGAGCCGGUGACCCCGCCGGUUUCUUCCACGACGGCAUCCCUACAGCAC5' ( -36.30[79.78%] )
>miR1150	|MLOC_69952.1	|location[556,574]	|
5'UCGCGGCGACUGGGGCGGU3'
||x||||o||||o||||o|
3'UCAUCAACCGGACCGGUUACAACGGCUAGUAGGGCCGUUGACUCCGCUACAACUACUAGGAAGGGAAGAAGGAGAAGUA5' ( -33.70[74.07%] )
>miR1150	|MLOC_70826.1	|location[79,97]	|
5'UCGCGGCGACUGGGGCGGU3'
xx||||||||||||x||||
3'GCAGGAGCGGCAGGCUGAGGAGAAGGCGCCUACGCCGCUGACCCGGCCAGUGCGGCCGCCGAAGACGCCGCCGGAGCCG5' ( -38.10[83.74%] )
>miR1150	|MLOC_70826.2	|location[79,97]	|
5'UCGCGGCGACUGGGGCGGU3'
xx||||||||||||x||||
3'GCAGGAGCGGCAGGCUGAGGAGAAGGCGCCUACGCCGCUGACCCGGCCAGUGCGGCCGCCGAAGACGCCGCCGGAGCCG5' ( -38.10[83.74%] )
>miR1150	|MLOC_71335.1	|location[590,608]	|
5'UCGCGGCGACUGGGGCGGU3'
|||||||x||||xo|||||
3'UACCUCGCCAGCUCGAAGACCUCCUUGUGCAGCGCCGGUGACGUCGCCAGGGGUUAGUGCUGCGCAUCGCACGACAGCC5' ( -34.90[76.70%] )
>miR1150	|MLOC_71335.2	|location[407,425]	|
5'UCGCGGCGACUGGGGCGGU3'
|||||||x||||xo|||||
3'UACCUCGCCAGCUCGAAGACCUCCUUGUGCAGCGCCGGUGACGUCGCCAGGGGUUAGUGCUGCGCAUCGCACGACAGCC5' ( -34.90[76.70%] )
>miR1150	|MLOC_81613.1	|location[211,229]	|
5'UCGCGGCGACUGGGGCGGU3'
o||||o||x|||||||||o
3'UCCUUCCCCCGUCGCGCUUCCGCUCCUUCCGGCGCUGCAGACCCCGCCGCUCCGCCGCCGCCUCCCGCUGCCACUCCGC5' ( -36.70[80.84%] )
>miR1150	|MLOC_81613.2	|location[211,229]	|
5'UCGCGGCGACUGGGGCGGU3'
o||||o||x|||||||||o
3'UCCUUCCCCCGUCGCGCUUCCGCUCCUUCCGGCGCUGCAGACCCCGCCGCUCCGCCGCCGCCUCCCGCUGCCACUCCGC5' ( -36.70[80.84%] )
>miR1150	|MLOC_9960.1	|location[1195,1213]	|
5'UCGCGGCGACUGGGGCGGU3'
ox|||||||||x||||||o
3'UCACCAUCAUCACCUACCCCCGCCUCAACGGCCGCCGCUGAACCCGCCGCCGCUCCUUCGCCGGCCGCUGCCGUCGCUA5' ( -35.50[77.68%] )
>miR1150	|MLOC_9960.2	|location[1198,1216]	|
5'UCGCGGCGACUGGGGCGGU3'
ox|||||||||x||||||o
3'UCACCAUCAUCACCUACCCCCGCCUCAACGGCCGCCGCUGAACCCGCCGCCGCUCCUUCGCCGGCCGCUGCCGUCGCUA5' ( -35.50[77.68%] )
>miR1150	|MLOC_9960.3	|location[1201,1219]	|
5'UCGCGGCGACUGGGGCGGU3'
ox|||||||||x||||||o
3'UCACCAUCAUCACCUACCCCCGCCUCAACGGCCGCCGCUGAACCCGCCGCCGCUCCUUCGCCGGCCGCUGCCGUCGCUA5' ( -35.50[77.68%] )
>miR1150	|MLOC_9960.4	|location[1195,1213]	|
5'UCGCGGCGACUGGGGCGGU3'
ox|||||||||x||||||o
3'UCACCAUCAUCACCUACCCCCGCCUCAACGGCCGCCGCUGAACCCGCCGCCGCUCCUUCGCCGGCCGCUGCCGUCGCUA5' ( -35.50[77.68%] )
>miR1151	|MLOC_51923.1	|location[425,444]	|
5'AUCGGGGAUGUGGGAGUCGG3'
xo||||||||||||x|o|||
3'GGGCUCCUCGCGCUACUCCGCCUUCAGCUGCGGCCCCUACACCCGCGGCCUCAAACACCACUGCUGCUCCACCCACUACA5' ( -36.40[84.06%] )
>miR1151	|MLOC_54419.1	|location[77,96]	|
5'AUCGGGGAUGUGGGAGUCGG3'
|||x||||o|||o||||||x
3'GGCGGCCAGAGGUAGUGGAGCAGGAAGCGGUAGGCCCUGCACUCUCAGCGCACGCGACGCGAACCCCAGCCACCGCCUCU5' ( -33.70[77.47%] )
>miR1151	|MLOC_56278.1	|location[578,597]	|
5'AUCGGGGAUGUGGGAGUCGG3'
xx||||||o||||||||||x
3'CUGCCGCUUCGGCUACCCCUCGCCGCGGUCGUGCCCCUGCACCCUCAGCGCCCGCGACGCGAACCCCAGCCACCGCCUCU5' ( -38.00[88.58%] )
>miR1151	|MLOC_56278.2	|location[578,597]	|
5'AUCGGGGAUGUGGGAGUCGG3'
xx||||||o||||||||||x
3'CUGCCGCUUCGGCUACCCCUCGCCGCGGUCGUGCCCCUGCACCCUCAGCGCCCGCGACGCGAACCCCAGCCACCGCCUCU5' ( -38.00[88.58%] )
>miR1151	|MLOC_56278.3	|location[317,336]	|
5'AUCGGGGAUGUGGGAGUCGG3'
xx||||||o||||||||||x
3'CUGCCGCUUCGGCUACCCCUCGCCGCGGUCGUGCCCCUGCACCCUCAGCGCCCGCGACGCGAACCCCAGCCACCGCCUCU5' ( -38.00[88.58%] )
>miR1151	|MLOC_56278.4	|location[320,339]	|
5'AUCGGGGAUGUGGGAGUCGG3'
xx||||||o||||||||||x
3'CUGCCGCUUCGGCUACCCCUCGCCGCGGUCGUGCCCCUGCACCCUCAGCGCCCGCGACGCGAACCCCAGCCACCGCCUCU5' ( -38.00[88.58%] )
>miR1153	|MLOC_37883.1	|location[751,769]	|
5'AGUGCUGCUGAACGUAAAG3'
xx||||||||||||o|x||
3'CUCCAUCUGGUAGCGGCCCAUCUUGACGAGGGACGACGACUUGCGUAUCAUGUGGCUGCAAUGGCAGCGGUCGUCCGAC5' ( -26.00[77.61%] )
>miR1153	|MLOC_70404.1	|location[848,866]	|
5'AGUGCUGCUGAACGUAAAG3'
x||||||||||||x|xx||
3'CGGUGCGACACGACUGUGACAACACGUGAAGCACGACGACUUGAAAGUCUCCUAGCCGUGGGACUAGCCUCUGCGACCG5' ( -24.70[74.62%] )
>miR1153	|MLOC_70404.2	|location[848,866]	|
5'AGUGCUGCUGAACGUAAAG3'
x||||||||||||x|xx||
3'CGGUGCGACACGACUGUGACAACACGUGAAGCACGACGACUUGAAAGUCUCCUAGCCGUGGGACUAGCCUCUGCGACCG5' ( -24.70[74.62%] )
>miR1153	|MLOC_70404.3	|location[848,866]	|
5'AGUGCUGCUGAACGUAAAG3'
x||||||||||||x|xx||
3'CGGUGCGACACGACUGUGACAACACGUGAAGCACGACGACUUGAAAGUCUCCUAGCCGUGGGACUAGCCUCUGCGACCG5' ( -24.70[74.62%] )
>miR1157	|MLOC_34542.2	|location[726,743]	|
5'UUCAGGAAGCGGGACGUG3'
xx||||||||||||||xx
3'UCCUUGGCCGCCGCCCGCCGGCACCUCCCACUGUCCUUCGCCCUGCUGCUGCCCAUCGGUCUCCGCCUGCGUCGCCGC5' ( -29.60[81.32%] )
>miR1157	|MLOC_51656.1	|location[430,447]	|
5'UUCAGGAAGCGGGACGUG3'
x|||||x|||||||||xx
3'CCACUCCCUACGCAUCACCAUUCGCUUCGGCAGUCCGUCGCCCUGCCGCUCUGCGAGCCGCGGCCACUUCCGCAGCUA5' ( -27.30[75.00%] )
>miR1157	|MLOC_56018.1	|location[1176,1193]	|
5'UUCAGGAAGCGGGACGUG3'
||||||||||||||xoxx
3'CACAGUCCAAACGACAGUCCUCGGAGCGGUAAGUCCUUCGCCCUCUUGGUGUACCGACUACGAAAUCCCACAGCCCUC5' ( -27.30[75.62%] )
>miR1157	|MLOC_59179.1	|location[340,357]	|
5'UUCAGGAAGCGGGACGUG3'
x||||o||||||||||x|
3'GAGGUGGACGCGGAAGCGGAACGGCUCGUGUAGUCUUUCGCCCUGCCCGACCACCUACUCCUCCUCGCGUCGCCUCCG5' ( -28.90[79.61%] )
>miR1157	|MLOC_66875.1	|location[332,349]	|
5'UUCAGGAAGCGGGACGUG3'
|o||||x|||||||||ox
3'AGGUAGUCGAGGCGCUCGGCGUGGAGCGGCAGGUCCAUCGCCCUGCGGGUGGCGAGGUCGCCGGGCAGGAGCAGCCUC5' ( -29.70[82.50%] )
>miR1157	|MLOC_76063.1	|location[643,660]	|
5'UUCAGGAAGCGGGACGUG3'
o||x||||||||||||xx
3'GGUUCGAAGGGACCUGAACUCGCGGAACGGGAGGCCUUCGCCCUGCUGGGAGUCGCGGCCGCGCAGCCGCUUCCCCAG5' ( -27.60[76.03%] )
>miR1157	|MLOC_81484.1	|location[155,172]	|
5'UUCAGGAAGCGGGACGUG3'
xo|||||x||||||||x|
3'GCCUUCGUUCCUCCAGCCGCUGCCGCCGCCUGGUCCUCCGCCCUGCCCUCCCCAGCUGCCGCGCCUCCUUGUCGCGCG5' ( -26.80[74.65%] )
>miR1168	|MLOC_10199.1	|location[2977,2994]	|
5'AGGUACGGAAGGAGAAGA3'
x||o|x||||||||||o|
3'UUCGGACAGUUACCUUCUACAAAAGGUCAGGCCGUUCCUUCCUCUUUUAAACUAACGUACACGAAAGUUCGUAGGUUC5' ( -25.00[74.18%] )
>miR1168	|MLOC_10199.2	|location[3139,3156]	|
5'AGGUACGGAAGGAGAAGA3'
x||o|x||||||||||o|
3'UUCGGACAGUUACCUUCUACAAAAGGUCAGGCCGUUCCUUCCUCUUUUAAACUAACGUACACGAAAGUUCGUAGGUUC5' ( -25.00[74.18%] )
>miR1168	|MLOC_10199.3	|location[2746,2763]	|
5'AGGUACGGAAGGAGAAGA3'
x||o|x||||||||||o|
3'UUCGGACAGUUACCUUCUACAAAAGGUCAGGCCGUUCCUUCCUCUUUUAAACUAACGUACACGAAAGUUCGUAGGUUC5' ( -25.00[74.18%] )
>miR1168	|MLOC_10853.1	|location[842,859]	|
5'AGGUACGGAAGGAGAAGA3'
x||o||||||||||x|||
3'CCUCCCCCGUGCCUUCCUCGUCUCCCGCCGCAGCGACUGCGAGAAGGACCGCU5' ( -27.80[84.50%] )
>miR1168	|MLOC_11691.1	|location[857,874]	|
5'AGGUACGGAAGGAGAAGA3'
x|o|x||||||||||||x
3'CCAGCUUCGUCCACUUCCUAGCCAGUAGGAGCUACGCCUUCCUCUUCGCCGCCUUAGGCUGGAACUUGGUAAGCAACA5' ( -25.20[75.22%] )
>miR1168	|MLOC_22356.1	|location[113,130]	|
5'AGGUACGGAAGGAGAAGA3'
x||o||||x||||||||x
3'GGUAGAGAGGCUCCCCGCCGCCGCGCGUCGGCCGUGCCCUCCUCUUCCUGCUCGCCUGCUCGAGCUCCGACGCCUCGG5' ( -28.10[83.63%] )
>miR1168	|MLOC_39511.1	|location[296,313]	|
5'AGGUACGGAAGGAGAAGA3'
x|o|x||||||||||||x
3'AGACGGCACGGUCCUACAGGAAGAGGCUCCACUAGGCCUUCCUCUUCCGCCACCGCUUCGAUCGGUAGAGCGGCCACC5' ( -25.90[78.48%] )
>miR1168	|MLOC_4251.1	|location[230,247]	|
5'AGGUACGGAAGGAGAAGA3'
x||ox|||||||||x|||
3'CGCCGCCGCCCCGCCGCAGCAGUCCGCGCCGCCGCGCCUUCCUCCUCUGGGUGUUGCUGCGCCACUACCUCUGGCCUA5' ( -25.00[75.76%] )
>miR1168	|MLOC_4251.2	|location[230,247]	|
5'AGGUACGGAAGGAGAAGA3'
x||ox|||||||||x|||
3'CGCCGCCGCCCCGCCGCAGCAGUCCGCGCCGCCGCGCCUUCCUCCUCUGGGUGUUGCUGCGCCACUACCUCUGGCCUA5' ( -25.00[75.76%] )
>miR1168	|MLOC_42873.1	|location[286,303]	|
5'AGGUACGGAAGGAGAAGA3'
|o|o|||||||o|||||x
3'CCACUCGCGCCGGCACCGGCUCCGAGGCUCUUCGUGCCUUCUUCUUCGGUACGAUCGAAGGAAGAACCGGCGCCGCCG5' ( -26.60[80.61%] )
>miR1168	|MLOC_57981.1	|location[311,328]	|
5'AGGUACGGAAGGAGAAGA3'
|||ox||||||||||x|x
3'CGGUGAGUCACCUGACGUCCGUGCAGCACAUCCGCGCCUUCCUCUACGCCUGCAGCCAGCUGUCGGCCUACUAGAACA5' ( -25.30[75.52%] )
>miR1168	|MLOC_6177.1	|location[80,97]	|
5'AGGUACGGAAGGAGAAGA3'
x||ox|||||||||||||
3'CGGGGCCGCCGUCGCCGCGCGCGGGGAACAGCCGCGCCUUCCUCUUCUCGCGUAUCGUAUACGGGUGCCGUUGCCGGU5' ( -29.30[87.46%] )
>miR1168	|MLOC_66212.1	|location[274,291]	|
5'AGGUACGGAAGGAGAAGA3'
x||o|||||||||ox|||
3'CUACCUCCCGUAGCCUCCGUACCAGUGGAACCCGUGCCUUCCUUCUCUCCCGUAUCCUCCGUCUCAGUGUACACCAUG5' ( -25.90[77.31%] )
>miR1168	|MLOC_66502.1	|location[278,295]	|
5'AGGUACGGAAGGAGAAGA3'
x|o|x||||||||||||x
3'GCAGCGGACAGUGCGGCCAGAAGAGGCCGCACUAAGCCUUCCUCUUCAACCACCACUUCGAUCGGUAGAGCGGGCACA5' ( -25.50[77.04%] )
>miR1168	|MLOC_71335.1	|location[443,460]	|
5'AGGUACGGAAGGAGAAGA3'
x||ox||||||||||x||
3'CCUCGUACCGCCGCUGGAGGAGGAGGGCCUACCGCGCCUUCCUCUCCUGCGCCGCGCGGCACUCCUCGAGCCACUGCC5' ( -25.30[76.67%] )
>miR1168	|MLOC_71335.2	|location[260,277]	|
5'AGGUACGGAAGGAGAAGA3'
x||ox||||||||||x||
3'CCUCGUACCGCCGCUGGAGGAGGAGGGCCUACCGCGCCUUCCUCUCCUGCGCCGCGCGGCACUCCUCGAGCCACUGCC5' ( -25.30[76.67%] )
>miR1168	|MLOC_72336.1	|location[70,87]	|
5'AGGUACGGAAGGAGAAGA3'
x||||||ox||||||||x
3'UGGAAGUUCCUGUACCCUACGUUAGAGAAAACCAUGCUGUCCUCUUCCACCGGGUGCGUAUUCUAGUAGUGGCUGCUC5' ( -25.80[76.56%] )
>miR1168	|MLOC_72336.2	|location[70,87]	|
5'AGGUACGGAAGGAGAAGA3'
x||||||ox||||||||x
3'UGGAAGUUCCUGUACCCUACGUUAGAGAAAACCAUGCUGUCCUCUUCCACCGGGUGCGUAUUCUAGUAGUGGCUGCUC5' ( -25.80[76.56%] )
>miR1168	|MLOC_72336.3	|location[70,87]	|
5'AGGUACGGAAGGAGAAGA3'
x||||||ox||||||||x
3'UGGAAGUUCCUGUACCCUACGUUAGAGAAAACCAUGCUGUCCUCUUCCACCGGGUGCGUAUUCUAGUAGUGGCUGCUC5' ( -25.80[76.56%] )
>miR1168	|MLOC_74889.1	|location[555,572]	|
5'AGGUACGGAAGGAGAAGA3'
x|o|||||||||||||x|
3'UGAUAAACUUGAACCUAUAAUCAAAAUUUCGCUAUGCCUUCCUCUUGUAUGGGAACUAUUUUGGUUCUGCGAGGUGGU5' ( -26.90[81.27%] )
>miR1168	|MLOC_76793.1	|location[170,187]	|
5'AGGUACGGAAGGAGAAGA3'
||||xx||||||||||||
3'CGGCGCCUUCCACGCCUGCCUCCACCCCUUCCUCUUCUCGCCCCACUCCGGCCCGGGCGGCCCGGGUC5' ( -24.80[75.38%] )
>miR1168	|MLOC_76793.2	|location[170,187]	|
5'AGGUACGGAAGGAGAAGA3'
||||xx||||||||||||
3'GCCUGGUGCGCGUCAGCUUCUCGCGCAGCCUCCACCCCUUCCUCUUCUCGCCCCACUCCGGCCCGGGCGGCCCGGGUC5' ( -24.80[75.38%] )
>miR1168	|MLOC_7765.1	|location[302,319]	|
5'AGGUACGGAAGGAGAAGA3'
x|o|x||||||||||||x
3'GACAUGCGUCGACCGACUGCGACAGACCUCACUAAGCCUUCCUCUUCCACCACCACUUCGAUCGGUAGAGCGGCCACC5' ( -25.30[76.44%] )
>miR1169	|MLOC_10200.1	|location[1281,1303]	|
5'UACCAGCAAGAACAAUACCAACA3'
|||||||||||||||o|x||x|x
3'CACGGAACAGUUCCUACAGUCCAGAUAAACAUGGUCGUUCUUGUUGUUGUGGCCGUCAACAUGGUUUAGGUAGGUAAAGAUGU5' ( -28.70[74.16%] )
>miR1169	|MLOC_10200.2	|location[378,400]	|
5'UACCAGCAAGAACAAUACCAACA3'
|||||||||||||||o|x||x|x
3'CACGGAACAGUUCCUACAGUCCAGAUAAACAUGGUCGUUCUUGUUGUUGUGGCCGUCAACAUGGUUUAGGUAGGUAAAGAUGU5' ( -28.70[74.16%] )
>miR1169	|MLOC_79926.1	|location[293,315]	|
5'UACCAGCAAGAACAAUACCAACA3'
x|x|||||||||||xo|||||||
3'CGAAAUUUUCAAAUAGUGGUUUCCGAGCUCUUUGUCGUUCUUGUGGUGGUUGUGCGGUACAGGUAGCAAUCAAUGUUGUAGGG5' ( -28.90[74.48%] )
>miR1217	|MLOC_61887.1	|location[435,455]	|
5'UGGAUGUUGUUGCAAAUGGCG3'
||||x||o||||||xx|||||
3'CUGCCCGUGAGGAAGUAGGGGACGAACAGCACCUCCAGCAACGUGAACCGCGUCUGGUGGACCACCCGCGUCCCCUCCUUG5' ( -28.10[75.74%] )
>miR1217	|MLOC_61887.2	|location[435,455]	|
5'UGGAUGUUGUUGCAAAUGGCG3'
||||x||o||||||xx|||||
3'CUGCCCGUGAGGAAGUAGGGGACGAACAGCACCUCCAGCAACGUGAACCGCGUCUGGUGGACCACCCGCGUCCCCUCCUUG5' ( -28.10[75.74%] )
>miR1217	|MLOC_61887.3	|location[435,455]	|
5'UGGAUGUUGUUGCAAAUGGCG3'
||||x||o||||||xx|||||
3'CUGCCCGUGAGGAAGUAGGGGACGAACAGCACCUCCAGCAACGUGAACCGCGUCUGGUGGACCACCCGCGUCCCCUCCUUG5' ( -28.10[75.74%] )
>miR1222	|MLOC_66405.1	|location[540,560]	|
5'UUGAAUGAGUUCAGAGAGUAC3'
|||||||||||||||||||||
3'CGAACCCGACCUCGUCACACCCGAUCCUCUAACUUACUCAAGUCUCUCAUGAAGGCAACCUCUAUUACUUGUAUUAUGACG5' ( -34.60[100.00%] )
>miR1223	|MLOC_59865.1	|location[2430,2451]	|
5'UUGGCUAGAGCAUGCACUUCUA3'
x||||||||||||o||||x|o|
3'UCACACAAAUACAUCUAAUAGGUCACAUUUUACCGAUCUCGUAUGUGACGGUAGCGGUAAUCAGUGUCGUGAAGGUAAGAAC5' ( -33.30[81.82%] )
>miR1223	|MLOC_59865.2	|location[2430,2451]	|
5'UUGGCUAGAGCAUGCACUUCUA3'
x||||||||||||o||||x|o|
3'UCACACAAAUACAUCUAAUAGGUCACAUUUUACCGAUCUCGUAUGUGACGGUAGCGGUAAUCAGUGUCGUGAAGGUAAGAAC5' ( -33.30[81.82%] )
>miR1223	|MLOC_59865.3	|location[2430,2451]	|
5'UUGGCUAGAGCAUGCACUUCUA3'
x||||||||||||o||||x|o|
3'UCACACAAAUACAUCUAAUAGGUCACAUUUUACCGAUCUCGUAUGUGACGGUAGCGGUAAUCAGUGUCGUGAAGGUAAGAAC5' ( -33.30[81.82%] )
>miR1223	|MLOC_59865.4	|location[2430,2451]	|
5'UUGGCUAGAGCAUGCACUUCUA3'
x||||||||||||o||||x|o|
3'UCACACAAAUACAUCUAAUAGGUCACAUUUUACCGAUCUCGUAUGUGACGGUAGCGGUAAUCAGUGUCGUGAAGGUAAGAAC5' ( -33.30[81.82%] )
>miR1223	|MLOC_59865.5	|location[2430,2451]	|
5'UUGGCUAGAGCAUGCACUUCUA3'
x||||||||||||o||||x|o|
3'UCACACAAAUACAUCUAAUAGGUCACAUUUUACCGAUCUCGUAUGUGACGGUAGCGGUAAUCAGUGUCGUGAAGGUAAGAAC5' ( -33.30[81.82%] )
>miR1223	|MLOC_59865.6	|location[2430,2451]	|
5'UUGGCUAGAGCAUGCACUUCUA3'
x||||||||||||o||||x|o|
3'UCACACAAAUACAUCUAAUAGGUCACAUUUUACCGAUCUCGUAUGUGACGGUAGCGGUAAUCAGUGUCGUGAAGGUAAGAAC5' ( -33.30[81.82%] )
>miR1223	|MLOC_59865.7	|location[1788,1809]	|
5'UUGGCUAGAGCAUGCACUUCUA3'
x||||||||||||o||||x|o|
3'UCACACAAAUACAUCUAAUAGGUCACAUUUUACCGAUCUCGUAUGUGACGGUAGCGGUAAUCAGUGUCGUGAAGGUAAGAAC5' ( -33.30[81.82%] )
>miR1427	|MLOC_15784.1	|location[158,178]	|
5'UCCGGACUGUGCGGUCGGCGC3'
ox||||||||||oo|||||||
3'GCGCCUGCCGCAGCUUCCUCUGCGGCUCCUGCGCCUGACACGUUAGCCGCGGGGUGGGCGCGGCGCGGGACAGCUAGUACG5' ( -39.40[80.24%] )
>miR1427	|MLOC_15784.2	|location[29,49]	|
5'UCCGGACUGUGCGGUCGGCGC3'
ox||||||||||oo|||||||
3'GCGCCUGCCGCAGCUUCCUCUGCGGCUCCUGCGCCUGACACGUUAGCCGCGGGGUGGGCGCGGCGCGGGACAGCUAGUA5' ( -39.40[80.24%] )
>miR1432	|MLOC_16731.1	|location[41,61]	|
5'UCAGGAGAGAUGACACCGACA3'
|||||||||||||||||o|xx
3'GUAGAUACUAGUUACCGGGGUUCUAGUUGCAGUCCUCUCUACUGUGGUUACGCUAAUCCUACAAAACUGGGUAUUAGUGGU5' ( -35.60[85.99%] )
>miR1432	|MLOC_61497.1	|location[842,862]	|
5'UCAGGAGAGAUGACACCGACA3'
x|||||o|||||x||||||||
3'GGCCCGGCUAGUGGCGCGACAACGUGCCCGUGUCCUUUCUACGGUGGCUGUCCGCGAGGGCGCUGCGUAACUGGUGGCGCG5' ( -32.00[76.92%] )
>miR1432	|MLOC_61497.2	|location[269,289]	|
5'UCAGGAGAGAUGACACCGACA3'
x|||||o|||||x||||||||
3'GGCCCGGCUAGUGGCGCGACAACGUGCCCGUGUCCUUUCUACGGUGGCUGUCCGCGAGGGCGCUGCGUAACUGGUGGCGCG5' ( -32.00[76.92%] )
>miR1432	|MLOC_70788.1	|location[41,61]	|
5'UCAGGAGAGAUGACACCGACA3'
|||||||||||||||||o|xx
3'AUAGAAACUAGUUACCGGGGUUCUAGUUGUAGUCCUCUCUACUGUGGUUACGCUACUCGUACAAAACUAGGUAGUUGUAGA5' ( -35.70[86.02%] )
>miR1436	|MLOC_4478.2	|location[2016,2039]	|
5'CACUUAUUUUGGGACGGAGGGAGU3'
||||||x||||||||||||o||||
3'GAAACACAAUUUCGAUCAUGUUUUAAUUUUGUGAAUUAAACCCUGCCUCUCUCAUAUAUAGAUCCAACCCUGCCUCCUUCCCUC5' ( -39.20[86.34%] )
>miR1436	|MLOC_4478.3	|location[191,214]	|
5'CACUUAUUUUGGGACGGAGGGAGU3'
||||||x||||||||||||o||||
3'CAUGUUUUAAUUUUGUGAAUUAAACCCUGCCUCUCUCAUAUAUAGAUCCAACCCUGCCUCCUUCCCUC5' ( -39.20[86.34%] )
>miR1436	|MLOC_78409.3	|location[2444,2467]	|
5'CACUUAUUUUGGGACGGAGGGAGU3'
||x||||||||||||o||||||||
3'UAUGUUUCAACUCUGUCAAUAAAACCCUGUCUCCCUCAUCAUUAUUUAUAACAUUGUUUGGUACACUC5' ( -37.20[81.94%] )
>miR1439	|MLOC_13821.1	|location[544,564]	|
5'AUUUAGGAACGGAGGGAGUAU3'
||||x||x||||||||||||x
3'CGCUGUGAAUAAAGCCCUGCCUCCCUCAUCAUAUGUUGUUUUGUCGCUGUUUUCUGUUUG5' ( -27.40[74.25%] )
>miR1439	|MLOC_13821.2	|location[544,564]	|
5'AUUUAGGAACGGAGGGAGUAU3'
||||x||x||||||||||||x
3'CGCUGUGAAUAAAGCCCUGCCUCCCUCAUCAUAUGUUGUUUUGUCGCUGUUUUCUGUUUG5' ( -27.40[74.25%] )
>miR1439	|MLOC_13821.3	|location[601,621]	|
5'AUUUAGGAACGGAGGGAGUAU3'
||||x||x||||||||||||x
3'CGCUGUGAAUAAAGCCCUGCCUCCCUCAUCAUAUGUUGUUUUGUCGCUGUUUUCUGUUUG5' ( -27.40[74.25%] )
>miR1439	|MLOC_13821.4	|location[601,621]	|
5'AUUUAGGAACGGAGGGAGUAU3'
||||x||x||||||||||||x
3'CGCUGUGAAUAAAGCCCUGCCUCCCUCAUCAUAUGUUGUUUUGUCGCUGUUUUCUGUUUG5' ( -27.40[74.25%] )
>miR1439	|MLOC_13821.6	|location[493,513]	|
5'AUUUAGGAACGGAGGGAGUAU3'
||||x||x||||||||||||x
3'GAAUAAAGCCCUGCCUCCCUCAUCAUAUGUUGUUUUGUCGCUGUUUUCUGUUUG5' ( -27.40[74.25%] )
>miR1439	|MLOC_1509.1	|location[1652,1672]	|
5'AUUUAGGAACGGAGGGAGUAU3'
x|o|||||||||||||||x|x
3'AGUGGACAGGACCCUGACCCCCCUUCGAACAAGAUCCUUGCCUCCCUCUUCUGUGGAAACCACGUCGUCGUCCGUGUGAGC5' ( -32.60[90.06%] )
>miR1439	|MLOC_1509.2	|location[1652,1672]	|
5'AUUUAGGAACGGAGGGAGUAU3'
x|o|||||||||||||||x|x
3'AGUGGACAGGACCCUGACCCCCCUUCGAACAAGAUCCUUGCCUCCCUCUUCUGUGGAAACCACGUCGUCGUCCGUGUGAGC5' ( -32.60[90.06%] )
>miR1439	|MLOC_15207.1	|location[784,804]	|
5'AUUUAGGAACGGAGGGAGUAU3'
|||xx||||||||o||||||x
3'UAGAAACGGGACUACUACAGGUACUGUUAUUAAUACCUUGCCUUCCUCAUUCAUUAUAUGAGAAAAUAAUGGAGACUAACC5' ( -29.00[79.89%] )
>miR1439	|MLOC_15207.2	|location[784,804]	|
5'AUUUAGGAACGGAGGGAGUAU3'
|||xx||||||||o||||||x
3'GGACUACUACAGGUAGAACCCGGCUGUUAUUAAUACCUUGCCUUCCUCAUUCAUUAUAUGAGAAAAUAAUGGAGACUAACC5' ( -29.00[79.89%] )
>miR1439	|MLOC_21535.1	|location[201,221]	|
5'AUUUAGGAACGGAGGGAGUAU3'
||||x|||||||||||||||o
3'AUAAUUGCGAAUUUGUAUGUUUCCAGAAUAUAAAACCUUGCCUCCCUCAUGUUAUGUUUCCUUGUUUGUACUGGAAAGAUA5' ( -32.60[88.59%] )
>miR1439	|MLOC_44990.1	|location[22,42]	|
5'AUUUAGGAACGGAGGGAGUAU3'
|||||||||||||||||o||x
3'UGAAUAUAAAUCCUUACCUCCCUCAUAAUAUAAAUCCUUGCCUCCCUUAUUUUGUAUUAAAGCUACGUCGUA5' ( -34.00[92.39%] )
>miR1439	|MLOC_66990.1	|location[195,215]	|
5'AUUUAGGAACGGAGGGAGUAU3'
||||xo||||||||||||||x
3'AUAAAAUCUUGCCUCCCUCAUCAAUGCAUGCGCCCCUCUCCUCCGCUGCUGC5' ( -29.90[81.03%] )
>miR1439	|MLOC_82053.4	|location[336,356]	|
5'AUUUAGGAACGGAGGGAGUAU3'
||||x||x||||||||||||o
3'NNNNNNNNNNNNNNNNNNNNNNNNNNNNAAUAAAACCCUGCCUCCCUCAUGGACUAUGGCUCCGAGAAGGAGAGACAUUUC5' ( -28.40[76.76%] )
>miR1446	|MLOC_13604.1	|location[5710,5730]	|
5'UUCGAAUCUCUCUCUCCUCCA3'
|xxo|||||||||||||||||
3'GAGGCGUUGGAACUUCUAUCUCUCGUGUACAUCUUUAGAGAGAGAGGAGGUGCGAAUUCUAAGUCGCGCCGAGCUUAUCUG5' ( -32.40[82.44%] )
>miR1446	|MLOC_13604.3	|location[5482,5502]	|
5'UUCGAAUCUCUCUCUCCUCCA3'
|xxo|||||||||||||||||
3'GAGGCGUUGGAACUUCUAUCUCUCGUGUACAUCUUUAGAGAGAGAGGAGGUGCGAAUUCUAAGUCGCGCCGAGCUUAUCUG5' ( -32.40[82.44%] )
>miR1516	|MLOC_27086.1	|location[483,500]	|
5'CAAAGAGCUAUGGAUGUA3'
x||x||||||||||||x|
3'AACGAUGGUCUUUAGGAGGGUUGACUUCCACUUGCUCGAUACCUACCUCGACUACCUGCGUACUGUCCGACCGCACAU5' ( -22.10[74.92%] )
>miR1516	|MLOC_74570.1	|location[104,121]	|
5'CAAAGAGCUAUGGAUGUA3'
x|||||||o||||x||||
3'CCAUGAAGAGUGGCCCCAAUGGCUCUGGUUAUUUCUCGGUACCAACAUAAUGGCUCGAGCUGCUUCUACCUCUGUCAC5' ( -22.10[75.68%] )
>miR1516	|MLOC_74570.2	|location[104,121]	|
5'CAAAGAGCUAUGGAUGUA3'
x|||||||o||||x||||
3'CCAUGAAGAGUGGCCCCAAUGGCUCUGGUUAUUUCUCGGUACCAACAUAAUGGCUCGAGCUGCUUCUACCUCUGUCAC5' ( -22.10[75.68%] )
>miR1516	|MLOC_74570.3	|location[104,121]	|
5'CAAAGAGCUAUGGAUGUA3'
x|||||||o||||x||||
3'CCAUGAAGAGUGGCCCCAAUGGCUCUGGUUAUUUCUCGGUACCAACAUAAUGGCUCGAGCUGCUUCUACCUCUGUCAC5' ( -22.10[75.68%] )
>miR1516	|MLOC_74570.4	|location[104,121]	|
5'CAAAGAGCUAUGGAUGUA3'
x|||||||o||||x||||
3'CCAUGAAGAGUGGCCCCAAUGGCUCUGGUUAUUUCUCGGUACCAACAUAAUGGCUCGAGCUGCUUCUACCUCUGUCAC5' ( -22.10[75.68%] )
>miR1516	|MLOC_74570.5	|location[104,121]	|
5'CAAAGAGCUAUGGAUGUA3'
x|||||||o||||x||||
3'CCAUGAAGAGUGGCCCCAAUGGCUCUGGUUAUUUCUCGGUACCAACAUAAUGGCUCGAGCUGCUUCUACCUCUGUCAC5' ( -22.10[75.68%] )
>miR1516	|MLOC_74570.6	|location[104,121]	|
5'CAAAGAGCUAUGGAUGUA3'
x|||||||o||||x||||
3'CCAUGAAGAGUGGCCCCAAUGGCUCUGGUUAUUUCUCGGUACCAACAUAAUGGCUCGAGCUGCUUCUACCUCUGUCAC5' ( -22.10[75.68%] )
>miR1535	|MLOC_13375.1	|location[45,63]	|
5'UUUGUUUUGUGGGAUGUCA3'
x|||o|||||||x|||||x
3'ACUAGGGAGUCGCGGUAGUACAGGUAGUCUCAACGAAACACCAUACAGGUUGAGUAACAGCGCACGAGCUGCCGGGACA5' ( -22.10[74.16%] )
>miR1535	|MLOC_15579.1	|location[576,594]	|
5'UUUGUUUUGUGGGAUGUCA3'
||||xo||||||o|||||x
3'AGAACGGUAAAGUCGUCAAAGACUUGAAAGAAACUGAACACCUUACAGAACAAAUUGGAAGAGUUCAAGUUCAACGUAU5' ( -22.70[75.42%] )
>miR1535	|MLOC_37117.1	|location[1236,1254]	|
5'UUUGUUUUGUGGGAUGUCA3'
x|||||o|||||||o|o||
3'CCGGAACUGUUCAUAACUACUGAAGAAGUCUAACAAGACACCCUGCGGUAUGGACUCUAUUCGUACGUAGUCGUCACGC5' ( -28.30[94.97%] )
>miR1535	|MLOC_37117.2	|location[1236,1254]	|
5'UUUGUUUUGUGGGAUGUCA3'
x|||||o|||||||o|o||
3'CCGGAACUGUUCAUAACUACUGAAGAAGUCUAACAAGACACCCUGCGGUAUGGACUCUAUUCGUACGUAGUCGUCACGC5' ( -28.30[94.97%] )
>miR1535	|MLOC_37117.5	|location[1236,1254]	|
5'UUUGUUUUGUGGGAUGUCA3'
x|||||o|||||||o|o||
3'CCGGAACUGUUCAUAACUACUGAAGAAGUCUAACAAGACACCCUGCGGUAUGGACUCUAUUCGUACGUAGUCGUCACGC5' ( -28.30[94.97%] )
>miR1535	|MLOC_37117.6	|location[420,438]	|
5'UUUGUUUUGUGGGAUGUCA3'
x|||||o|||||||o|o||
3'AUGGAACUGUUCAUAACUACUGAAGAAGUCUAACAAGACACCCUGCGGUAUGGACUCUAUUCGUACGUAGUCGUCACGC5' ( -28.30[94.97%] )
>miR1535	|MLOC_37117.7	|location[420,438]	|
5'UUUGUUUUGUGGGAUGUCA3'
x|||||o|||||||o|o||
3'CCGGAACUGUUCAUAACUACUGAAGAAGUCUAACAAGACACCCUGCGGUAUGGACUCUAUUCGUACGUAGUCGUCACGC5' ( -28.30[94.97%] )
>miR1535	|MLOC_53343.1	|location[105,123]	|
5'UUUGUUUUGUGGGAUGUCA3'
||||o||o||||xx|||||
3'ACCGAGUACUCACUUUCUCUUUGUACUUAAAAACGAAGCACCACACAGUUCCGGUAGUUUUAGUAGUGAUCUUAACAAA5' ( -23.00[76.67%] )
>miR1535	|MLOC_53343.2	|location[132,150]	|
5'UUUGUUUUGUGGGAUGUCA3'
||||o||o||||xx|||||
3'ACCGAGUACUCACUUUCUCUUUGUACUUAAAAACGAAGCACCACACAGUUCCGGUAGUUUUAGUAGUGAUCUUAACAAA5' ( -23.00[76.67%] )
>miR1535	|MLOC_60804.1	|location[1347,1365]	|
5'UUUGUUUUGUGGGAUGUCA3'
x|x|||o|||||||||o||
3'AUGGAACUGUUCUUCACUACAGAAGAAGUCUACCAAGACACCCUACGGUACGAACUCCAUCCGUGAGUAGUUGUCACGU5' ( -26.20[87.92%] )
>miR1535	|MLOC_60804.2	|location[1356,1374]	|
5'UUUGUUUUGUGGGAUGUCA3'
x|x|||o|||||||||o||
3'CCGGAACUGUUCUUCACUACAGAAGAAGUCUACCAAGACACCCUACGGUACGAACUCCAUCCGUGAGUAGUUGUCACGU5' ( -26.20[87.92%] )
>miR1535	|MLOC_60804.6	|location[1281,1299]	|
5'UUUGUUUUGUGGGAUGUCA3'
x|x|||o|||||||||o||
3'CCGGAACUGUUCUUCACUACAGAAGAAGUCUACCAAGACACCCUACGGUACGAACUCCAUCCGUGAGUAGUUGUCACGU5' ( -26.20[87.92%] )
>miR1535	|MLOC_60804.7	|location[1356,1374]	|
5'UUUGUUUUGUGGGAUGUCA3'
x|x|||o|||||||||o||
3'CCGGAACUGUUCUUCACUACAGAAGAAGUCUACCAAGACACCCUACGGUACGAACUCCAUCCGUGAGUAGUUGUCACGU5' ( -26.20[87.92%] )
>miR1535	|MLOC_60804.8	|location[825,843]	|
5'UUUGUUUUGUGGGAUGUCA3'
x|x|||o|||||||||o||
3'CCGGAACUGUUCUUCACUACAGAAGAAGUCUACCAAGACACCCUACGGUACGAACUCCAUCCGUGAGUAGUUGUCACGU5' ( -26.20[87.92%] )
>miR1535	|MLOC_60804.9	|location[423,441]	|
5'UUUGUUUUGUGGGAUGUCA3'
x|x|||o|||||||||o||
3'CCGGAACUGUUCUUCACUACAGAAGAAGUCUACCAAGACACCCUACGGUACGAACUCCAUCCGUGAGUAGUUGUCACGU5' ( -26.20[87.92%] )
>miR1535	|MLOC_63123.1	|location[125,143]	|
5'UUUGUUUUGUGGGAUGUCA3'
||ox|o|||||||||||||
3'CCCAUUAGCCCGGGUAGGAUAUAGUCACGCAAGGAGAACACCCUACAGUAGACUCUGACCUAUCGGUUAAUGGGACUCU5' ( -26.40[88.59%] )
>miR1535	|MLOC_63123.2	|location[125,143]	|
5'UUUGUUUUGUGGGAUGUCA3'
||ox|o|||||||||||||
3'CCCAUUAGCCCGGGUAGGAUAUAGUCACGCAAGGAGAACACCCUACAGUAGACUCUGACCUAUCGGUUAAUGGGACUCU5' ( -26.40[88.59%] )
>miR1535	|MLOC_63123.4	|location[489,507]	|
5'UUUGUUUUGUGGGAUGUCA3'
||ox|o|||||||||||||
3'ACCCAUUAGCCCGGUAGGAUAUAGUCACGCAAGGAGAACACCCUACAGUAGACUCUGACCUAUCGGUUAAUGGGACUCU5' ( -26.40[88.59%] )
>miR1535	|MLOC_63123.5	|location[489,507]	|
5'UUUGUUUUGUGGGAUGUCA3'
||ox|o|||||||||||||
3'ACCCAUUAGCCCGGUAGGAUAUAGUCACGCAAGGAGAACACCCUACAGUAGACUCUGACCUAUCGGUUAAUGGGACUCU5' ( -26.40[88.59%] )
>miR156	|MLOC_11199.1	|location[55,74]	|
5'UGACAGAAGAGAGUGAGCAC3'
|||||||||||||x|||||x
3'GACCUCCAACCGUCGUGGGUGACCCAACGAACUGUCUUCUCUCUCUCGUACGACUUCUAGGCCCCGCGGUGACCUCAACC5' ( -32.10[83.81%] )
>miR156	|MLOC_11199.2	|location[55,74]	|
5'UGACAGAAGAGAGUGAGCAC3'
|||||||||||||x|||||x
3'GACCUCCAACCGUCGUGGGUGACCCAACGAACUGUCUUCUCUCUCUCGUACGACUUCUAGGCCCCGCGGUGACCUCAACC5' ( -32.10[83.81%] )
>miR156	|MLOC_11199.3	|location[55,74]	|
5'UGACAGAAGAGAGUGAGCAC3'
|||||||||||||x|||||x
3'GACCUCCAACCGUCGUGGGUGACCCAACGAACUGUCUUCUCUCUCUCGUACGACUUCUAGGCCCCGCGGUGACCUCAACC5' ( -32.10[83.81%] )
>miR156	|MLOC_11199.4	|location[55,74]	|
5'UGACAGAAGAGAGUGAGCAC3'
|||||||||||||x|||||x
3'GACCUCCAACCGUCGUGGGUGACCCAACGAACUGUCUUCUCUCUCUCGUACGACUUCUAGGCCCCGCGGUGACCUCAACC5' ( -32.10[83.81%] )
>miR156	|MLOC_11199.5	|location[55,74]	|
5'UGACAGAAGAGAGUGAGCAC3'
|||||||||||||x|||||x
3'GACCUCCAACCGUCGUGGGUGACCCAACGAACUGUCUUCUCUCUCUCGUACGACUUCUAGGCCCCGCGGUGACCUCAACC5' ( -32.10[83.81%] )
>miR156	|MLOC_11199.6	|location[55,74]	|
5'UGACAGAAGAGAGUGAGCAC3'
|||||||||||||x|||||x
3'GACCUCCAACCGUCGUGGGUGACCCAACGAACUGUCUUCUCUCUCUCGUACGACUUCUAGGCCCCGCGGUGACCUCAACC5' ( -32.10[83.81%] )
>miR156	|MLOC_11199.7	|location[55,74]	|
5'UGACAGAAGAGAGUGAGCAC3'
|||||||||||||x|||||x
3'GACCUCCAACCGUCGUGGGUGACCCAACGAACUGUCUUCUCUCUCUCGUACGACUUCUAGGCCCCGCGGUGACCUCAACC5' ( -32.10[83.81%] )
>miR156	|MLOC_37841.2	|location[482,501]	|
5'UGACAGAAGAGAGUGAGCAC3'
|||||||||||||x||||||
3'UUGUAGCUAUGGCCUCCUUAAACGGCCUCGACUGUCUUCUCUCUCUCGUGUCAGGCUCAGCUCGUGGCCUCAGUCUGGUA5' ( -34.00[89.47%] )
>miR156	|MLOC_37841.5	|location[359,378]	|
5'UGACAGAAGAGAGUGAGCAC3'
|||||||||||||x||||||
3'UUGUAGCUAUGGCCUCCUUAAACGGCCUCGACUGUCUUCUCUCUCUCGUGUCAGGCUCAGCUCGUGGCCUCAGUCUGGUA5' ( -34.00[89.47%] )
>miR156	|MLOC_52321.1	|location[328,347]	|
5'UGACAGAAGAGAGUGAGCAC3'
|||||||||||||x||||||
3'CAAGUACUACACGCGGCCGCGGCCCAACAGACUGUCUUCUCUCUCUCGUGUCAACACCAGGCCCGGGGGCAGCACCCGCU5' ( -34.00[89.47%] )
>miR156	|MLOC_52321.2	|location[328,347]	|
5'UGACAGAAGAGAGUGAGCAC3'
|||||||||||||x||||||
3'CAAGUACUACACGCGGCCGCGGCCCAACAGACUGUCUUCUCUCUCUCGUGUCAACACCAGGCCCGGGGGCAGCACCCGCU5' ( -34.00[89.47%] )
>miR156	|MLOC_52321.3	|location[281,300]	|
5'UGACAGAAGAGAGUGAGCAC3'
|||||||||||||x||||||
3'CAAGUACUACACGCGGCCGCGGCCCAACAGACUGUCUUCUCUCUCUCGUGUCAACACCAGGCCCGGGGGCAGCACCCGCU5' ( -34.00[89.47%] )
>miR156	|MLOC_52321.4	|location[328,347]	|
5'UGACAGAAGAGAGUGAGCAC3'
|||||||||||||x||||||
3'CAAGUACUACACGCGGCCGCGGCCCAACAGACUGUCUUCUCUCUCUCGUGUCAACACCAGGCCCGGGGGCAGCACCCGCU5' ( -34.00[89.47%] )
>miR156	|MLOC_61297.1	|location[176,195]	|
5'UGACAGAAGAGAGUGAGCAC3'
|||||||||||||x||||||
3'UGGUACCCCACACAACAGGGUACCGACUCAACUGUCUUCUCUCUCUCGUGUCGACCUCAGCCGCCGCUGGGGACGCUCUG5' ( -34.00[89.47%] )
>miR156	|MLOC_61297.2	|location[176,195]	|
5'UGACAGAAGAGAGUGAGCAC3'
|||||||||||||x||||||
3'UGGUACCCCACACAACAGGGUACCGACUCAACUGUCUUCUCUCUCUCGUGUCGACCUCAGCCGCCGCUGGGGACGCUCUG5' ( -34.00[89.47%] )
>miR156	|MLOC_61297.3	|location[176,195]	|
5'UGACAGAAGAGAGUGAGCAC3'
|||||||||||||x||||||
3'UGGUACCCCACACAACAGGGUACCGACUCAACUGUCUUCUCUCUCUCGUGUCGACCUCAGCCGCCGCUGGGGACGCUCUG5' ( -34.00[89.47%] )
>miR156	|MLOC_62426.1	|location[728,747]	|
5'UGACAGAAGAGAGUGAGCAC3'
|||||||||||||x||||||
3'AUGACCUAGUCCAUUAGGUGUUCUUGAUCGACUGUCUUCUCUCUCUCGUGCGACUUCUAGGCCACGAGGUGGAUUAAAGC5' ( -34.30[89.56%] )
>miR157	|MLOC_10644.1	|location[910,930]	|
5'UUGACAGAAGAUAGUGAGCAC3'
x|x||||||||o||x||||||
3'GAGACGGGUAUAAAGUUCGGUCAGACCUGCUAGUGUCUUCUGUCUCUCGUGACUCUAGGAGACGGUUAACAGUAGUAGGAA5' ( -28.00[76.29%] )
>miR157	|MLOC_10644.2	|location[864,884]	|
5'UUGACAGAAGAUAGUGAGCAC3'
x|x||||||||o||x||||||
3'GAGACGGGUAUAAAGUUCGGUCAGACCUGCUAGUGUCUUCUGUCUCUCGUGACUCUAGGAGACGGUUAACAGUAGUAGGAA5' ( -28.00[76.29%] )
>miR157	|MLOC_10644.3	|location[832,852]	|
5'UUGACAGAAGAUAGUGAGCAC3'
x|x||||||||o||x||||||
3'GAGACGGGUAUAAAGUUCGGUCAGACCUGCUAGUGUCUUCUGUCUCUCGUGACUCUAGGAGACGGUUAACAGUAGUAGGAA5' ( -28.00[76.29%] )
>miR157	|MLOC_10644.4	|location[832,852]	|
5'UUGACAGAAGAUAGUGAGCAC3'
x|x||||||||o||x||||||
3'GAGACGGGUAUAAAGUUCGGUCAGACCUGCUAGUGUCUUCUGUCUCUCGUGACUCUAGGAGACGGUUAACAGUAGUAGGAA5' ( -28.00[76.29%] )
>miR157	|MLOC_37841.2	|location[482,502]	|
5'UUGACAGAAGAUAGUGAGCAC3'
o||||||||||x||x||||||
3'GUUGUAGCUAUGGCCUCCUUAAACGGCCUCGACUGUCUUCUCUCUCUCGUGUCAGGCUCAGCUCGUGGCCUCAGUCUGGUA5' ( -28.10[76.99%] )
>miR157	|MLOC_37841.5	|location[359,379]	|
5'UUGACAGAAGAUAGUGAGCAC3'
o||||||||||x||x||||||
3'GUUGUAGCUAUGGCCUCCUUAAACGGCCUCGACUGUCUUCUCUCUCUCGUGUCAGGCUCAGCUCGUGGCCUCAGUCUGGUA5' ( -28.10[76.99%] )
>miR157	|MLOC_52321.1	|location[328,348]	|
5'UUGACAGAAGAUAGUGAGCAC3'
o||||||||||x||x||||||
[truncated: 7,905 more rows]

## Sheet: Sheet4
embryo 5 DAG
miR1023	4	MLOC_51108.1[]~~MLOC_51108.2[]~~MLOC_51108.3[]~~MLOC_51108.4[]
miR1027	157	MLOC_10629.2[]~~MLOC_10629.7[]~~MLOC_1081.1[]~~MLOC_11507.1[]~~MLOC_11507.2[]~~MLOC_12024.1[]~~MLOC_12292.1[]~~MLOC_12292.2[]~~MLOC_12375.11[]~~MLOC_12375.12[]~~MLOC_12375.13[]~~MLOC_12375.3[]~~MLOC_12375.4[]~~MLOC_12375.5[]~~MLOC_12375.7[]~~MLOC_12375.9[]~~MLOC_12553.1[]~~MLOC_13236.2[]~~MLOC_13236.4[]~~MLOC_13236.6[]~~MLOC_13941.2[]~~MLOC_14262.1[]~~MLOC_1443.2[]~~MLOC_1443.3[]~~MLOC_1443.4[]~~…
miR1033	3	MLOC_55856.1[]~~MLOC_55856.2[]~~MLOC_55856.3[]
miR1037	9	MLOC_62375.1[]~~MLOC_62375.2[]~~MLOC_62375.3[]~~MLOC_62375.4[]~~MLOC_62375.5[]~~MLOC_65275.1[]~~MLOC_65275.3[]~~MLOC_69905.5[]~~MLOC_70585.1[]
miR1044	7	MLOC_64352.1[]~~MLOC_66228.1[]~~MLOC_66228.2[]~~MLOC_66228.8[]~~MLOC_66228.9[]~~MLOC_9954.1[]~~MLOC_9954.3[]
miR1047	3	MLOC_13717.1[]~~MLOC_13717.2[]~~MLOC_13717.3[]
miR1071	1	MLOC_78455.1[]
miR1082	19	MLOC_18370.1[]~~MLOC_18370.2[]~~MLOC_19759.1[]~~MLOC_54120.1[]~~MLOC_54120.2[]~~MLOC_54120.3[]~~MLOC_54120.4[]~~MLOC_62326.1[]~~MLOC_62326.2[]~~MLOC_62326.3[]~~MLOC_62326.4[]~~MLOC_66194.1[]~~MLOC_69192.1[]~~MLOC_69192.2[]~~MLOC_69192.3[]~~MLOC_75166.1[]~~MLOC_75166.2[]~~MLOC_75166.3[]~~MLOC_75166.4[]
miR1092	1	MLOC_61512.3[]
miR1094	2	MLOC_64871.1[]~~MLOC_64871.2[]
miR1099	6	MLOC_64732.3[]~~MLOC_64732.4[]~~MLOC_64732.5[]~~MLOC_64732.6[]~~MLOC_64732.7[]~~MLOC_64732.8[]
miR1101	5	MLOC_61849.1[]~~MLOC_61849.2[]~~MLOC_73066.1[]~~MLOC_73066.2[]~~MLOC_73066.3[]
miR1105	2	MLOC_81869.1[]~~MLOC_81869.2[]
miR1110	44	MLOC_11400.1[]~~MLOC_12985.1[]~~MLOC_12985.2[]~~MLOC_12985.3[]~~MLOC_12985.4[]~~MLOC_16658.1[]~~MLOC_16658.2[]~~MLOC_17970.1[]~~MLOC_27473.1[]~~MLOC_3213.1[]~~MLOC_3944.1[]~~MLOC_43253.1[]~~MLOC_43253.2[]~~MLOC_53317.2[]~~MLOC_54352.1[]~~MLOC_54352.2[]~~MLOC_54352.3[]~~MLOC_54352.4[]~~MLOC_54603.1[]~~MLOC_54603.2[]~~MLOC_54603.4[]~~MLOC_57390.1[]~~MLOC_59333.1[]~~MLOC_59333.3[]~~MLOC_59333.4[]~~M…
miR1118	1	MLOC_44990.1[]
miR1120	1	MLOC_45555.1[]
miR1127	2	MLOC_69923.1[]~~MLOC_82053.4[]
miR1128	5	MLOC_16972.1[]~~MLOC_22789.1[]~~MLOC_56916.1[]~~MLOC_69923.1[]~~MLOC_82053.4[]
miR1133	6	MLOC_16972.1[]~~MLOC_52472.1[]~~MLOC_56916.1[]~~MLOC_6359.4[]~~MLOC_69923.1[]~~MLOC_82053.4[]
miR1137	3	MLOC_60959.1[]~~MLOC_60959.2[]~~MLOC_60959.5[]
miR1142	21	MLOC_20301.1[]~~MLOC_35087.1[]~~MLOC_35087.2[]~~MLOC_35087.5[]~~MLOC_35087.6[]~~MLOC_39692.1[]~~MLOC_3978.1[]~~MLOC_39965.1[]~~MLOC_39965.2[]~~MLOC_5064.1[]~~MLOC_5064.2[]~~MLOC_5064.3[]~~MLOC_51427.1[]~~MLOC_51427.2[]~~MLOC_51427.3[]~~MLOC_51427.4[]~~MLOC_51435.2[]~~MLOC_56821.1[]~~MLOC_57710.1[]~~MLOC_57710.3[]~~MLOC_59246.1[]
miR1144	39	MLOC_19228.1[]~~MLOC_20487.1[]~~MLOC_20487.2[]~~MLOC_33483.1[]~~MLOC_33483.2[]~~MLOC_4800.1[]~~MLOC_4800.2[]~~MLOC_5299.3[]~~MLOC_54929.1[]~~MLOC_54929.2[]~~MLOC_55791.1[]~~MLOC_55791.2[]~~MLOC_55791.3[]~~MLOC_56396.1[]~~MLOC_56396.2[]~~MLOC_56779.1[]~~MLOC_56779.2[]~~MLOC_57081.1[]~~MLOC_57081.2[]~~MLOC_60943.1[]~~MLOC_60943.2[]~~MLOC_62298.1[]~~MLOC_62298.2[]~~MLOC_62298.3[]~~MLOC_62298.4[]~~ML…
miR1145	5	MLOC_37543.1[]~~MLOC_54297.2[]~~MLOC_70862.1[]~~MLOC_70862.2[]~~MLOC_70862.3[]
miR1150	26	MLOC_18443.1[]~~MLOC_18443.2[]~~MLOC_18443.3[]~~MLOC_33935.1[]~~MLOC_33958.1[]~~MLOC_53125.1[]~~MLOC_61686.1[]~~MLOC_61686.2[]~~MLOC_61686.3[]~~MLOC_61686.5[]~~MLOC_61686.6[]~~MLOC_63259.1[]~~MLOC_65058.1[]~~MLOC_6863.1[]~~MLOC_69033.2[]~~MLOC_69952.1[]~~MLOC_70826.1[]~~MLOC_70826.2[]~~MLOC_71335.1[]~~MLOC_71335.2[]~~MLOC_81613.1[]~~MLOC_81613.2[]~~MLOC_9960.1[]~~MLOC_9960.2[]~~MLOC_9960.3[]~~MLO…
miR1151	6	MLOC_51923.1[]~~MLOC_54419.1[]~~MLOC_56278.1[]~~MLOC_56278.2[]~~MLOC_56278.3[]~~MLOC_56278.4[]
miR1153	4	MLOC_37883.1[]~~MLOC_70404.1[]~~MLOC_70404.2[]~~MLOC_70404.3[]
miR1157	7	MLOC_34542.2[]~~MLOC_51656.1[]~~MLOC_56018.1[]~~MLOC_59179.1[]~~MLOC_66875.1[]~~MLOC_76063.1[]~~MLOC_81484.1[]
miR1168	23	MLOC_10199.1[]~~MLOC_10199.2[]~~MLOC_10199.3[]~~MLOC_10853.1[]~~MLOC_11691.1[]~~MLOC_22356.1[]~~MLOC_39511.1[]~~MLOC_4251.1[]~~MLOC_4251.2[]~~MLOC_42873.1[]~~MLOC_57981.1[]~~MLOC_6177.1[]~~MLOC_66212.1[]~~MLOC_66502.1[]~~MLOC_71335.1[]~~MLOC_71335.2[]~~MLOC_72336.1[]~~MLOC_72336.2[]~~MLOC_72336.3[]~~MLOC_74889.1[]~~MLOC_76793.1[]~~MLOC_76793.2[]~~MLOC_7765.1[]
miR1169	3	MLOC_10200.1[]~~MLOC_10200.2[]~~MLOC_79926.1[]
miR1217	3	MLOC_61887.1[]~~MLOC_61887.2[]~~MLOC_61887.3[]
miR1222	1	MLOC_66405.1[]
miR1223	7	MLOC_59865.1[]~~MLOC_59865.2[]~~MLOC_59865.3[]~~MLOC_59865.4[]~~MLOC_59865.5[]~~MLOC_59865.6[]~~MLOC_59865.7[]
miR1427	2	MLOC_15784.1[]~~MLOC_15784.2[]
miR1432	4	MLOC_16731.1[]~~MLOC_61497.1[]~~MLOC_61497.2[]~~MLOC_70788.1[]
miR1436	3	MLOC_4478.2[]~~MLOC_4478.3[]~~MLOC_78409.3[]
miR1439	13	MLOC_13821.1[]~~MLOC_13821.2[]~~MLOC_13821.3[]~~MLOC_13821.4[]~~MLOC_13821.6[]~~MLOC_1509.1[]~~MLOC_1509.2[]~~MLOC_15207.1[]~~MLOC_15207.2[]~~MLOC_21535.1[]~~MLOC_44990.1[]~~MLOC_66990.1[]~~MLOC_82053.4[]
miR1446	2	MLOC_13604.1[]~~MLOC_13604.3[]
miR1516	7	MLOC_27086.1[]~~MLOC_74570.1[]~~MLOC_74570.2[]~~MLOC_74570.3[]~~MLOC_74570.4[]~~MLOC_74570.5[]~~MLOC_74570.6[]
miR1535	19	MLOC_13375.1[]~~MLOC_15579.1[]~~MLOC_37117.1[]~~MLOC_37117.2[]~~MLOC_37117.5[]~~MLOC_37117.6[]~~MLOC_37117.7[]~~MLOC_53343.1[]~~MLOC_53343.2[]~~MLOC_60804.1[]~~MLOC_60804.2[]~~MLOC_60804.6[]~~MLOC_60804.7[]~~MLOC_60804.8[]~~MLOC_60804.9[]~~MLOC_63123.1[]~~MLOC_63123.2[]~~MLOC_63123.4[]~~MLOC_63123.5[]
miR156	17	MLOC_11199.1[]~~MLOC_11199.2[]~~MLOC_11199.3[]~~MLOC_11199.4[]~~MLOC_11199.5[]~~MLOC_11199.6[]~~MLOC_11199.7[]~~MLOC_37841.2[]~~MLOC_37841.5[]~~MLOC_52321.1[]~~MLOC_52321.2[]~~MLOC_52321.3[]~~MLOC_52321.4[]~~MLOC_61297.1[]~~MLOC_61297.2[]~~MLOC_61297.3[]~~MLOC_62426.1[]
miR157	14	MLOC_10644.1[]~~MLOC_10644.2[]~~MLOC_10644.3[]~~MLOC_10644.4[]~~MLOC_37841.2[]~~MLOC_37841.5[]~~MLOC_52321.1[]~~MLOC_52321.2[]~~MLOC_52321.3[]~~MLOC_52321.4[]~~MLOC_61297.1[]~~MLOC_61297.2[]~~MLOC_61297.3[]~~MLOC_62426.1[]
miR159	7	MLOC_6041.1[]~~MLOC_71332.1[]~~MLOC_71332.2[]~~MLOC_74051.1[]~~MLOC_74051.2[]~~MLOC_74051.5[]~~MLOC_74051.6[]
miR160	9	MLOC_56664.1[]~~MLOC_61554.1[]~~MLOC_64795.1[]~~MLOC_64795.2[]~~MLOC_64795.3[]~~MLOC_67174.1[]~~MLOC_67174.2[]~~MLOC_69988.1[]~~MLOC_77438.2[]
miR164	7	MLOC_53744.1[]~~MLOC_64240.2[]~~MLOC_64240.3[]~~MLOC_65286.1[]~~MLOC_65555.1[]~~MLOC_68221.1[]~~MLOC_68221.2[]
miR165	2	MLOC_66482.1[]~~MLOC_66482.2[]
miR168	13	MLOC_12447.2[]~~MLOC_12447.3[]~~MLOC_12447.4[]~~MLOC_12447.5[]~~MLOC_5659.1[]~~MLOC_5659.2[]~~MLOC_5659.3[]~~MLOC_5659.4[]~~MLOC_5659.5[]~~MLOC_75013.1[]~~MLOC_75013.2[]~~MLOC_75013.3[]~~MLOC_75013.4[]
miR171	4	MLOC_16514.1[]~~MLOC_43989.2[]~~MLOC_72502.1[]~~MLOC_72502.2[]
miR172	19	MLOC_43041.6[]~~MLOC_43575.3[]~~MLOC_43575.4[]~~MLOC_43575.5[]~~MLOC_43575.6[]~~MLOC_43575.7[]~~MLOC_43830.1[]~~MLOC_43830.2[]~~MLOC_43830.3[]~~MLOC_43830.4[]~~MLOC_43830.5[]~~MLOC_43830.6[]~~MLOC_43830.7[]~~MLOC_43830.8[]~~MLOC_77763.3[]~~MLOC_77763.5[]~~MLOC_77763.6[]~~MLOC_77763.7[]~~MLOC_77763.8[]
miR1846	1	MLOC_36252.1[]
miR1847	7	MLOC_19532.1[]~~MLOC_54219.1[]~~MLOC_54219.2[]~~MLOC_55886.1[]~~MLOC_72802.1[]~~MLOC_72802.2[]~~MLOC_72802.3[]
miR1848	22	MLOC_10956.1[]~~MLOC_13395.1[]~~MLOC_17988.1[]~~MLOC_25507.1[]~~MLOC_25507.2[]~~MLOC_37302.1[]~~MLOC_4594.1[]~~MLOC_53147.2[]~~MLOC_58250.1[]~~MLOC_58250.3[]~~MLOC_62765.1[]~~MLOC_62765.2[]~~MLOC_62900.1[]~~MLOC_62900.2[]~~MLOC_62900.3[]~~MLOC_62900.4[]~~MLOC_64633.2[]~~MLOC_70743.1[]~~MLOC_70743.2[]~~MLOC_70745.1[]~~MLOC_8567.1[]~~MLOC_8567.2[]
miR1858	6	MLOC_13961.1[]~~MLOC_52174.3[]~~MLOC_71296.1[]~~MLOC_71296.2[]~~MLOC_71296.3[]~~MLOC_71296.4[]
miR1861	2	MLOC_13047.1[]~~MLOC_13047.2[]
miR1862	1	MLOC_78409.3[]
miR2093	9	MLOC_13039.1[]~~MLOC_13039.2[]~~MLOC_13039.3[]~~MLOC_13039.4[]~~MLOC_16958.1[]~~MLOC_55248.1[]~~MLOC_55248.2[]~~MLOC_74624.1[]~~MLOC_79084.1[]
miR2098	3	MLOC_11057.2[]~~MLOC_12047.1[]~~MLOC_27489.1[]
miR2099	15	MLOC_39332.1[]~~MLOC_39332.2[]~~MLOC_4775.1[]~~MLOC_4775.2[]~~MLOC_65057.1[]~~MLOC_65057.3[]~~MLOC_65057.4[]~~MLOC_65057.6[]~~MLOC_72453.1[]~~MLOC_72453.2[]~~MLOC_72453.4[]~~MLOC_72453.5[]~~MLOC_72453.6[]~~MLOC_72453.7[]~~MLOC_74560.1[]
miR2100	1	MLOC_66875.1[]
miR2108	1	MLOC_69000.6[]
miR2586	11	MLOC_1230.1[]~~MLOC_16430.1[]~~MLOC_16430.2[]~~MLOC_53247.1[]~~MLOC_54768.1[]~~MLOC_62826.2[]~~MLOC_72581.1[]~~MLOC_72581.2[]~~MLOC_72581.3[]~~MLOC_72685.1[]~~MLOC_77313.1[]
miR2617	2	MLOC_2263.1[]~~MLOC_7013.1[]
miR2658	1	MLOC_60618.1[]
miR2667	2	MLOC_72144.1[]~~MLOC_72144.2[]
miR2864	1	MLOC_7078.1[]
miR2867	1	MLOC_68962.1[]
miR2873	27	MLOC_10271.3[]~~MLOC_10271.4[]~~MLOC_10271.5[]~~MLOC_10271.6[]~~MLOC_11747.1[]~~MLOC_11747.2[]~~MLOC_12925.1[]~~MLOC_16127.1[]~~MLOC_21639.1[]~~MLOC_4380.1[]~~MLOC_4380.3[]~~MLOC_4380.4[]~~MLOC_54991.1[]~~MLOC_54991.2[]~~MLOC_57734.1[]~~MLOC_64975.1[]~~MLOC_64975.2[]~~MLOC_67531.1[]~~MLOC_67531.2[]~~MLOC_67531.3[]~~MLOC_67531.4[]~~MLOC_67531.5[]~~MLOC_67531.6[]~~MLOC_68912.1[]~~MLOC_71836.1[]~~ML…
miR2876	1	MLOC_34318.1[]
miR2905	2	MLOC_55375.1[]~~MLOC_55375.2[]
miR2913	2	MLOC_5269.1[]~~MLOC_5743.2[]
miR2919	11	MLOC_12718.1[]~~MLOC_43345.6[]~~MLOC_54515.1[]~~MLOC_55507.1[]~~MLOC_59277.1[]~~MLOC_59277.2[]~~MLOC_59277.4[]~~MLOC_59277.5[]~~MLOC_60620.1[]~~MLOC_6943.2[]~~MLOC_76453.1[]
miR2923	1	MLOC_53680.1[]
miR2925	17	MLOC_11749.1[]~~MLOC_12252.1[]~~MLOC_12252.2[]~~MLOC_12252.3[]~~MLOC_12252.4[]~~MLOC_13707.1[]~~MLOC_13707.2[]~~MLOC_15169.1[]~~MLOC_1675.1[]~~MLOC_17525.1[]~~MLOC_5816.1[]~~MLOC_62339.1[]~~MLOC_62339.2[]~~MLOC_62339.3[]~~MLOC_62339.4[]~~MLOC_63627.2[]~~MLOC_65040.1[]
miR2926	7	MLOC_14862.1[]~~MLOC_38514.1[]~~MLOC_38514.2[]~~MLOC_56864.1[]~~MLOC_56864.2[]~~MLOC_70201.1[]~~MLOC_70201.2[]
miR2930	2	MLOC_12609.1[]~~MLOC_74232.1[]
miR2931	5	MLOC_11714.1[]~~MLOC_11714.2[]~~MLOC_53895.2[]~~MLOC_53895.3[]~~MLOC_53895.4[]
miR2950	4	MLOC_15351.4[]~~MLOC_15351.6[]~~MLOC_15351.7[]~~MLOC_15351.9[]
miR3437	1	MLOC_63679.1[]
miR3441	4	MLOC_10585.1[]~~MLOC_10585.2[]~~MLOC_10585.3[]~~MLOC_10585.4[]
miR3522	4	MLOC_51199.2[]~~MLOC_51199.3[]~~MLOC_5817.1[]~~MLOC_5934.1[]
miR3624	7	MLOC_17820.1[]~~MLOC_38109.1[]~~MLOC_38109.2[]~~MLOC_38109.5[]~~MLOC_38109.6[]~~MLOC_38109.8[]~~MLOC_6707.1[]
miR3630	1	MLOC_76284.1[]
miR3633	1	MLOC_21066.2[]
miR3639	1	MLOC_18617.1[]
miR3711	14	MLOC_12263.2[]~~MLOC_12263.4[]~~MLOC_12263.5[]~~MLOC_37259.1[]~~MLOC_37259.2[]~~MLOC_37259.3[]~~MLOC_37259.4[]~~MLOC_5713.3[]~~MLOC_5713.4[]~~MLOC_5713.6[]~~MLOC_60789.2[]~~MLOC_77784.3[]~~MLOC_77784.4[]~~MLOC_77784.5[]
miR390	11	MLOC_4946.2[]~~MLOC_4946.5[]~~MLOC_4946.6[]~~MLOC_61478.1[]~~MLOC_65593.1[]~~MLOC_65593.2[]~~MLOC_80454.1[]~~MLOC_80454.2[]~~MLOC_80454.3[]~~MLOC_80454.4[]~~MLOC_80454.5[]
miR393	3	MLOC_56088.1[]~~MLOC_9864.1[]~~MLOC_9864.2[]
miR3933	4	MLOC_38461.1[]~~MLOC_60199.1[]~~MLOC_64367.1[]~~MLOC_73463.1[]
miR394	5	MLOC_39064.1[]~~MLOC_39064.2[]~~MLOC_70188.1[]~~MLOC_70188.2[]~~MLOC_70188.4[]
miR3948	5	MLOC_78891.1[]~~MLOC_78891.2[]~~MLOC_78891.4[]~~MLOC_80899.1[]~~MLOC_80899.2[]
miR3951	3	MLOC_50536.1[]~~MLOC_50536.3[]~~MLOC_50536.4[]
miR396	9	MLOC_64055.1[]~~MLOC_64055.2[]~~MLOC_64055.3[]~~MLOC_64055.4[]~~MLOC_67201.1[]~~MLOC_67201.2[]~~MLOC_67201.3[]~~MLOC_80060.1[]~~MLOC_80060.2[]
miR397	20	MLOC_17545.1[]~~MLOC_17545.2[]~~MLOC_22174.1[]~~MLOC_22174.2[]~~MLOC_54246.1[]~~MLOC_54246.2[]~~MLOC_54246.3[]~~MLOC_59803.1[]~~MLOC_59803.2[]~~MLOC_59803.3[]~~MLOC_60174.1[]~~MLOC_60793.1[]~~MLOC_60793.2[]~~MLOC_61206.1[]~~MLOC_69899.1[]~~MLOC_69899.2[]~~MLOC_69899.3[]~~MLOC_69899.4[]~~MLOC_7036.1[]~~MLOC_7036.2[]
miR415	1	MLOC_22337.1[]
miR417	3	MLOC_18840.1[]~~MLOC_59686.1[]~~MLOC_59686.2[]
miR4350	6	MLOC_63789.1[]~~MLOC_63789.2[]~~MLOC_63789.3[]~~MLOC_63789.5[]~~MLOC_63789.7[]~~MLOC_76896.1[]
miR4364	1	MLOC_78492.1[]
miR4379	2	MLOC_62205.1[]~~MLOC_62205.2[]
miR440	2	MLOC_50365.1[]~~MLOC_50365.2[]
miR4414	7	MLOC_13605.1[]~~MLOC_14132.1[]~~MLOC_14132.2[]~~MLOC_14132.3[]~~MLOC_70988.1[]~~MLOC_70988.2[]~~MLOC_70988.3[]
miR444	9	MLOC_14774.1[]~~MLOC_14774.2[]~~MLOC_16182.1[]~~MLOC_36835.1[]~~MLOC_36835.2[]~~MLOC_4407.1[]~~MLOC_55804.1[]~~MLOC_55804.2[]~~MLOC_73623.1[]
miR482	3	MLOC_15580.1[]~~MLOC_15580.2[]~~MLOC_62354.2[]
miR4993	8	MLOC_52297.1[]~~MLOC_63926.1[]~~MLOC_63926.2[]~~MLOC_63926.3[]~~MLOC_68915.1[]~~MLOC_68915.2[]~~MLOC_69288.1[]~~MLOC_82112.1[]
miR5013	2	MLOC_21734.1[]~~MLOC_21734.2[]
miR5021	139	MLOC_10453.2[]~~MLOC_10453.3[]~~MLOC_10509.1[]~~MLOC_12205.1[]~~MLOC_12477.1[]~~MLOC_12477.2[]~~MLOC_12826.1[]~~MLOC_12826.2[]~~MLOC_12826.3[]~~MLOC_12826.4[]~~MLOC_12977.1[]~~MLOC_12977.2[]~~MLOC_12977.5[]~~MLOC_13452.1[]~~MLOC_14430.2[]~~MLOC_14430.3[]~~MLOC_14581.4[]~~MLOC_15181.3[]~~MLOC_15181.5[]~~MLOC_18736.1[]~~MLOC_20791.1[]~~MLOC_21622.2[]~~MLOC_21622.3[]~~MLOC_33510.1[]~~MLOC_33958.1[]~…
miR5028	1	MLOC_4996.3[]
miR5048	12	MLOC_38009.1[]~~MLOC_38009.4[]~~MLOC_38009.5[]~~MLOC_38009.6[]~~MLOC_38009.7[]~~MLOC_70446.1[]~~MLOC_70446.2[]~~MLOC_70446.3[]~~MLOC_70446.4[]~~MLOC_70446.5[]~~MLOC_70446.6[]~~MLOC_70446.8[]
miR5053	19	MLOC_17002.1[]~~MLOC_55468.1[]~~MLOC_55468.2[]~~MLOC_57544.1[]~~MLOC_57544.2[]~~MLOC_59454.2[]~~MLOC_59454.3[]~~MLOC_59454.5[]~~MLOC_61153.1[]~~MLOC_61153.2[]~~MLOC_65066.1[]~~MLOC_65066.2[]~~MLOC_65066.3[]~~MLOC_68363.1[]~~MLOC_68363.2[]~~MLOC_68363.3[]~~MLOC_74965.1[]~~MLOC_74965.3[]~~MLOC_76926.1[]
miR5054	13	MLOC_16170.2[]~~MLOC_34619.1[]~~MLOC_34619.2[]~~MLOC_3492.1[]~~MLOC_3492.2[]~~MLOC_36524.1[]~~MLOC_38633.1[]~~MLOC_75088.11[]~~MLOC_75088.5[]~~MLOC_77257.1[]~~MLOC_77257.2[]~~MLOC_9317.5[]~~MLOC_9317.7[]
miR5055	4	MLOC_36588.1[]~~MLOC_36588.2[]~~MLOC_5268.1[]~~MLOC_5268.2[]
miR5057	2	MLOC_34944.1[]~~MLOC_54047.1[]
miR5061	3	MLOC_54333.1[]~~MLOC_54333.2[]~~MLOC_54333.3[]
miR5062	1	MLOC_4898.1[]
miR5064	22	MLOC_12350.1[]~~MLOC_12350.2[]~~MLOC_18343.1[]~~MLOC_18343.2[]~~MLOC_18343.3[]~~MLOC_18343.4[]~~MLOC_18343.5[]~~MLOC_18343.6[]~~MLOC_18343.7[]~~MLOC_18343.8[]~~MLOC_43104.1[]~~MLOC_44563.1[]~~MLOC_59233.1[]~~MLOC_59233.2[]~~MLOC_59233.3[]~~MLOC_62749.1[]~~MLOC_66001.1[]~~MLOC_66001.2[]~~MLOC_66001.3[]~~MLOC_66001.4[]~~MLOC_66001.5[]~~MLOC_71447.1[]
miR5071	37	MLOC_11254.1[]~~MLOC_16596.1[]~~MLOC_21734.1[]~~MLOC_21734.2[]~~MLOC_49205.1[]~~MLOC_53251.1[]~~MLOC_53251.2[]~~MLOC_53251.3[]~~MLOC_53251.4[]~~MLOC_53251.5[]~~MLOC_53251.6[]~~MLOC_57619.1[]~~MLOC_57619.2[]~~MLOC_57619.3[]~~MLOC_57619.4[]~~MLOC_57619.5[]~~MLOC_57619.6[]~~MLOC_6032.1[]~~MLOC_6032.2[]~~MLOC_60393.1[]~~MLOC_60393.2[]~~MLOC_60393.3[]~~MLOC_60393.4[]~~MLOC_62757.1[]~~MLOC_64444.1[]~~M…
miR5072	1	MLOC_16169.1[]
miR5074	9	MLOC_14320.1[]~~MLOC_36515.1[]~~MLOC_52826.1[]~~MLOC_5431.2[]~~MLOC_55989.1[]~~MLOC_55989.2[]~~MLOC_56797.3[]~~MLOC_56797.4[]~~MLOC_8614.1[]
miR5077	14	MLOC_13850.1[]~~MLOC_13850.2[]~~MLOC_13850.4[]~~MLOC_13850.5[]~~MLOC_21310.1[]~~MLOC_5364.1[]~~MLOC_5364.2[]~~MLOC_5364.3[]~~MLOC_59252.1[]~~MLOC_61753.1[]~~MLOC_61753.2[]~~MLOC_63669.1[]~~MLOC_63669.2[]~~MLOC_72622.1[]
miR5080	1	MLOC_63626.1[]
miR5086	1	MLOC_61203.1[]
miR5139	5	MLOC_16958.1[]~~MLOC_4415.1[]~~MLOC_4415.2[]~~MLOC_61612.1[]~~MLOC_61612.3[]
miR5140	3	MLOC_4794.1[]~~MLOC_4794.2[]~~MLOC_4794.3[]
miR5143	3	MLOC_69499.1[]~~MLOC_69499.2[]~~MLOC_69499.3[]
miR5152	3	MLOC_10585.1[]~~MLOC_10585.2[]~~MLOC_9872.1[]
miR5161	1	MLOC_78409.3[]
miR5169	14	MLOC_36745.1[]~~MLOC_36745.2[]~~MLOC_36745.3[]~~MLOC_36745.4[]~~MLOC_36745.5[]~~MLOC_36745.6[]~~MLOC_36745.7[]~~MLOC_36745.8[]~~MLOC_58315.3[]~~MLOC_62097.1[]~~MLOC_62097.2[]~~MLOC_62969.1[]~~MLOC_62969.2[]~~MLOC_81973.1[]
miR5174	2	MLOC_44990.1[]~~MLOC_44990.1[]
miR5175	1	MLOC_16998.3[]
miR5177	1	MLOC_44534.10[]
miR5181	2	MLOC_33561.1[]~~MLOC_65450.1[]
miR5200	3	MLOC_67697.1[]~~MLOC_67697.2[]~~MLOC_68576.1[]
miR5203	8	MLOC_13821.1[]~~MLOC_13821.2[]~~MLOC_13821.3[]~~MLOC_13821.4[]~~MLOC_35307.1[]~~MLOC_35307.2[]~~MLOC_35307.3[]~~MLOC_35307.4[]
miR5204	5	MLOC_36685.1[]~~MLOC_72040.2[]~~MLOC_72040.3[]~~MLOC_72040.5[]~~MLOC_72040.7[]
miR5205	3	MLOC_3505.2[]~~MLOC_44990.1[]~~MLOC_44990.1[]
miR5229	5	MLOC_12626.1[]~~MLOC_57767.1[]~~MLOC_57767.2[]~~MLOC_57767.3[]~~MLOC_59737.1[]
miR5230	2	MLOC_13640.1[]~~MLOC_13640.2[]
miR5233	3	MLOC_22287.1[]~~MLOC_22287.2[]~~MLOC_63773.1[]
miR5238	1	MLOC_36951.3[]
miR5244	11	MLOC_61793.1[]~~MLOC_61793.10[]~~MLOC_61793.11[]~~MLOC_61793.12[]~~MLOC_61793.2[]~~MLOC_61793.3[]~~MLOC_61793.4[]~~MLOC_61793.6[]~~MLOC_61793.7[]~~MLOC_61793.8[]~~MLOC_61793.9[]
miR528	3	MLOC_13951.1[]~~MLOC_13951.2[]~~MLOC_17760.1[]
miR5287	3	MLOC_3505.2[]~~MLOC_44990.1[]~~MLOC_44990.1[]
miR5298	2	MLOC_68500.1[]~~MLOC_68500.2[]
miR531	18	MLOC_15270.1[]~~MLOC_43194.1[]~~MLOC_43901.1[]~~MLOC_53790.2[]~~MLOC_54279.1[]~~MLOC_54279.2[]~~MLOC_54279.3[]~~MLOC_56168.1[]~~MLOC_64091.1[]~~MLOC_64091.2[]~~MLOC_66038.2[]~~MLOC_66038.3[]~~MLOC_71569.14[]~~MLOC_71569.5[]~~MLOC_71569.6[]~~MLOC_71569.9[]~~MLOC_73709.1[]~~MLOC_79160.1[]
miR5369	43	MLOC_11743.2[]~~MLOC_11743.3[]~~MLOC_11743.4[]~~MLOC_11743.5[]~~MLOC_22072.1[]~~MLOC_24729.1[]~~MLOC_27693.1[]~~MLOC_37499.1[]~~MLOC_37499.2[]~~MLOC_37499.3[]~~MLOC_37499.4[]~~MLOC_37499.5[]~~MLOC_37499.6[]~~MLOC_37499.7[]~~MLOC_37499.8[]~~MLOC_45083.1[]~~MLOC_54034.1[]~~MLOC_54034.2[]~~MLOC_54034.3[]~~MLOC_55123.1[]~~MLOC_63148.1[]~~MLOC_63148.2[]~~MLOC_64414.2[]~~MLOC_64414.7[]~~MLOC_64607.1[]~…
miR5374	4	MLOC_4798.2[]~~MLOC_4798.4[]~~MLOC_4798.5[]~~MLOC_4798.7[]
miR5381	7	MLOC_16408.1[]~~MLOC_16408.2[]~~MLOC_16408.3[]~~MLOC_37216.1[]~~MLOC_59979.1[]~~MLOC_59979.2[]~~MLOC_59979.3[]
miR5384	16	MLOC_15202.1[]~~MLOC_31348.1[]~~MLOC_4355.1[]~~MLOC_4355.2[]~~MLOC_5429.1[]~~MLOC_55239.1[]~~MLOC_55239.3[]~~MLOC_65081.1[]~~MLOC_65081.2[]~~MLOC_66612.1[]~~MLOC_69379.1[]~~MLOC_69867.1[]~~MLOC_69867.2[]~~MLOC_70851.1[]~~MLOC_71388.1[]~~MLOC_75159.1[]
miR5386	5	MLOC_4198.1[]~~MLOC_4198.3[]~~MLOC_75135.1[]~~MLOC_75135.2[]~~MLOC_7940.1[]
miR5487	1	MLOC_38896.1[]
miR5488	14	MLOC_1013.1[]~~MLOC_11010.1[]~~MLOC_15686.1[]~~MLOC_16731.1[]~~MLOC_43543.1[]~~MLOC_43543.2[]~~MLOC_43543.3[]~~MLOC_43543.4[]~~MLOC_5438.1[]~~MLOC_5438.2[]~~MLOC_58036.1[]~~MLOC_64361.1[]~~MLOC_70788.1[]~~MLOC_70788.2[]
miR5489	34	MLOC_2722.1[]~~MLOC_36868.1[]~~MLOC_36868.2[]~~MLOC_36868.3[]~~MLOC_36868.5[]~~MLOC_36868.7[]~~MLOC_36868.8[]~~MLOC_37944.1[]~~MLOC_4105.1[]~~MLOC_4105.3[]~~MLOC_53797.1[]~~MLOC_53797.2[]~~MLOC_53797.3[]~~MLOC_53797.4[]~~MLOC_53797.6[]~~MLOC_54762.1[]~~MLOC_57068.1[]~~MLOC_58630.2[]~~MLOC_58630.3[]~~MLOC_58630.4[]~~MLOC_58630.5[]~~MLOC_60701.2[]~~MLOC_60701.3[]~~MLOC_61532.1[]~~MLOC_62411.1[]~~ML…
miR5490	3	MLOC_34657.1[]~~MLOC_34657.2[]~~MLOC_58411.1[]
miR5497	2	MLOC_71267.1[]~~MLOC_71267.3[]
miR5499	2	MLOC_61338.1[]~~MLOC_61338.4[]
miR5504	2	MLOC_53864.1[]~~MLOC_53864.2[]
miR5542	2	MLOC_4770.4[]~~MLOC_7478.1[]
miR5564	16	MLOC_23208.1[]~~MLOC_58493.1[]~~MLOC_58493.2[]~~MLOC_58493.3[]~~MLOC_59521.1[]~~MLOC_59521.2[]~~MLOC_64147.1[]~~MLOC_65171.1[]~~MLOC_65171.2[]~~MLOC_66683.1[]~~MLOC_66683.2[]~~MLOC_73896.6[]~~MLOC_74419.1[]~~MLOC_74419.2[]~~MLOC_74419.3[]~~MLOC_77150.1[]
miR5565	4	MLOC_5154.1[]~~MLOC_5154.2[]~~MLOC_5154.3[]~~MLOC_71862.1[]
miR5568	3	MLOC_21535.1[]~~MLOC_58351.3[]~~MLOC_69545.2[]
miR5575	1	MLOC_64638.5[]
miR5638	1	MLOC_4535.2[]
miR5641	1	MLOC_1003.1[]
miR5644	1	MLOC_16021.1[]
miR5650	6	MLOC_59480.2[]~~MLOC_59480.5[]~~MLOC_72166.1[]~~MLOC_7695.1[]~~MLOC_7695.2[]~~MLOC_7695.3[]
miR5658	11	MLOC_15452.3[]~~MLOC_43042.1[]~~MLOC_43042.2[]~~MLOC_43042.3[]~~MLOC_43042.4[]~~MLOC_53996.4[]~~MLOC_72890.1[]~~MLOC_72890.2[]~~MLOC_74275.1[]~~MLOC_74275.2[]~~MLOC_74749.1[]
miR5664	1	MLOC_34155.1[]
miR5671	20	MLOC_35104.1[]~~MLOC_35104.2[]~~MLOC_53629.1[]~~MLOC_53629.2[]~~MLOC_53629.4[]~~MLOC_53629.5[]~~MLOC_53629.6[]~~MLOC_53629.7[]~~MLOC_53629.8[]~~MLOC_64063.2[]~~MLOC_64063.3[]~~MLOC_66723.1[]~~MLOC_68988.2[]~~MLOC_68988.3[]~~MLOC_68988.4[]~~MLOC_68988.5[]~~MLOC_71333.1[]~~MLOC_71333.2[]~~MLOC_71333.3[]~~MLOC_71333.5[]
miR5672	4	MLOC_17841.1[]~~MLOC_39437.1[]~~MLOC_68836.1[]~~MLOC_68836.5[]
miR5721	3	MLOC_11431.2[]~~MLOC_11431.5[]~~MLOC_11431.8[]
miR5741	3	MLOC_56196.1[]~~MLOC_56196.2[]~~MLOC_56196.3[]
miR5769	1	MLOC_372.2[]
miR5770	1	MLOC_37148.1[]
miR5774	48	MLOC_13303.1[]~~MLOC_1475.1[]~~MLOC_15936.1[]~~MLOC_18750.1[]~~MLOC_36886.1[]~~MLOC_37030.1[]~~MLOC_37030.2[]~~MLOC_37030.3[]~~MLOC_39510.1[]~~MLOC_43271.1[]~~MLOC_43271.4[]~~MLOC_44365.3[]~~MLOC_44365.5[]~~MLOC_46547.1[]~~MLOC_4804.1[]~~MLOC_50930.1[]~~MLOC_50930.2[]~~MLOC_50930.3[]~~MLOC_50930.4[]~~MLOC_50930.6[]~~MLOC_50930.7[]~~MLOC_54046.1[]~~MLOC_54046.2[]~~MLOC_54046.3[]~~MLOC_54991.1[]~~M…
miR5782	46	MLOC_10230.1[]~~MLOC_10230.2[]~~MLOC_15065.2[]~~MLOC_15650.1[]~~MLOC_15650.2[]~~MLOC_15650.3[]~~MLOC_15650.4[]~~MLOC_15650.5[]~~MLOC_19654.2[]~~MLOC_19654.3[]~~MLOC_21911.1[]~~MLOC_21911.2[]~~MLOC_21911.3[]~~MLOC_21911.4[]~~MLOC_21911.5[]~~MLOC_21911.6[]~~MLOC_21911.7[]~~MLOC_3089.1[]~~MLOC_34020.1[]~~MLOC_36322.1[]~~MLOC_36886.1[]~~MLOC_38473.3[]~~MLOC_42185.1[]~~MLOC_43556.1[]~~MLOC_43556.2[]~~…
miR5794	3	MLOC_60943.1[]~~MLOC_60943.2[]~~MLOC_60943.3[]
miR5796	6	MLOC_28044.1[]~~MLOC_4378.1[]~~MLOC_4378.2[]~~MLOC_52570.1[]~~MLOC_52570.3[]~~MLOC_52570.5[]
miR5820	4	MLOC_15020.1[]~~MLOC_15369.1[]~~MLOC_74911.1[]~~MLOC_74911.2[]
miR5834	5	MLOC_53009.1[]~~MLOC_53009.2[]~~MLOC_53009.3[]~~MLOC_53009.4[]~~MLOC_68278.1[]
miR5998	3	MLOC_44370.1[]~~MLOC_44370.2[]~~MLOC_4671.1[]
miR6021	10	MLOC_14312.1[]~~MLOC_14312.10[]~~MLOC_14312.11[]~~MLOC_14312.14[]~~MLOC_14312.3[]~~MLOC_14312.4[]~~MLOC_14312.5[]~~MLOC_14312.6[]~~MLOC_14312.7[]~~MLOC_14312.8[]
miR6022	1	MLOC_37216.1[]
miR6032	34	MLOC_11560.1[]~~MLOC_11560.2[]~~MLOC_11560.3[]~~MLOC_17604.2[]~~MLOC_19124.1[]~~MLOC_2856.1[]~~MLOC_2856.3[]~~MLOC_2856.4[]~~MLOC_39222.1[]~~MLOC_40112.1[]~~MLOC_4762.1[]~~MLOC_4762.3[]~~MLOC_4762.4[]~~MLOC_53451.1[]~~MLOC_53451.2[]~~MLOC_53725.1[]~~MLOC_53725.3[]~~MLOC_57297.1[]~~MLOC_57297.2[]~~MLOC_57297.3[]~~MLOC_60750.1[]~~MLOC_6359.3[]~~MLOC_6359.5[]~~MLOC_64268.1[]~~MLOC_64268.2[]~~MLOC_66…
miR6108	4	MLOC_39547.2[]~~MLOC_39547.3[]~~MLOC_54110.1[]~~MLOC_68449.1[]
miR6135	3	MLOC_54673.1[]~~MLOC_61466.1[]~~MLOC_61466.2[]
miR6143	1	MLOC_65110.1[]
miR6171	2	MLOC_13650.1[]~~MLOC_72890.1[]
miR6182	6	MLOC_67831.1[]~~MLOC_67831.2[]~~MLOC_67831.3[]~~MLOC_9827.1[]~~MLOC_9827.2[]~~MLOC_9827.4[]
miR6190	2	MLOC_70920.1[]~~MLOC_70920.2[]
miR6196	10	MLOC_37446.1[]~~MLOC_4558.1[]~~MLOC_54128.1[]~~MLOC_54128.4[]~~MLOC_54128.5[]~~MLOC_58104.1[]~~MLOC_59839.2[]~~MLOC_62887.1[]~~MLOC_67843.1[]~~MLOC_81194.1[]
miR6207	1	MLOC_5271.4[]
miR6222	25	MLOC_12388.1[]~~MLOC_12388.2[]~~MLOC_12388.3[]~~MLOC_13091.1[]~~MLOC_37243.1[]~~MLOC_54243.1[]~~MLOC_54243.2[]~~MLOC_54243.3[]~~MLOC_54243.5[]~~MLOC_54243.6[]~~MLOC_54829.1[]~~MLOC_54829.2[]~~MLOC_54829.3[]~~MLOC_54829.4[]~~MLOC_55045.1[]~~MLOC_55045.2[]~~MLOC_55045.3[]~~MLOC_55045.5[]~~MLOC_55045.6[]~~MLOC_65672.1[]~~MLOC_76366.1[]~~MLOC_76366.2[]~~MLOC_76366.3[]~~MLOC_76366.4[]~~MLOC_76366.5[]
miR6224	3	MLOC_3505.2[]~~MLOC_44990.1[]~~MLOC_44990.1[]
miR6247	2	MLOC_67419.1[]~~MLOC_67419.2[]
miR6248	6	MLOC_44990.1[]~~MLOC_9823.1[]~~MLOC_9823.2[]~~MLOC_9823.3[]~~MLOC_9823.4[]~~MLOC_9823.5[]
miR6249	154	MLOC_10346.1[]~~MLOC_10662.1[]~~MLOC_10662.2[]~~MLOC_12381.1[]~~MLOC_12407.3[]~~MLOC_13175.1[]~~MLOC_13175.2[]~~MLOC_13175.3[]~~MLOC_13902.1[]~~MLOC_15806.1[]~~MLOC_15806.2[]~~MLOC_15806.3[]~~MLOC_15806.4[]~~MLOC_15927.1[]~~MLOC_15927.2[]~~MLOC_16814.1[]~~MLOC_21127.1[]~~MLOC_21127.2[]~~MLOC_21127.3[]~~MLOC_21160.1[]~~MLOC_22516.1[]~~MLOC_25315.1[]~~MLOC_29311.1[]~~MLOC_29311.2[]~~MLOC_29311.3[]~…
miR6254	1	MLOC_44284.1[]
miR6259	2	MLOC_55034.1[]~~MLOC_55034.2[]
miR6284	3	MLOC_58680.1[]~~MLOC_58680.2[]~~MLOC_58680.4[]
miR6421	1	MLOC_60465.1[]
miR6429	10	MLOC_38229.1[]~~MLOC_38229.2[]~~MLOC_38229.3[]~~MLOC_38229.4[]~~MLOC_38229.5[]~~MLOC_61762.1[]~~MLOC_61762.2[]~~MLOC_61762.3[]~~MLOC_63789.2[]~~MLOC_63789.5[]
miR6439	7	MLOC_11893.4[]~~MLOC_11893.5[]~~MLOC_11893.6[]~~MLOC_11893.7[]~~MLOC_11893.8[]~~MLOC_11893.9[]~~MLOC_67352.1[]
miR6440	1	MLOC_64638.5[]
miR6441	2	MLOC_66419.1[]~~MLOC_66419.2[]
miR6448	2	MLOC_38247.1[]~~MLOC_38247.2[]
miR6473	1	MLOC_3955.1[]
miR6474	1	MLOC_4811.1[]
miR6476	7	MLOC_36868.6[]~~MLOC_36868.7[]~~MLOC_53162.4[]~~MLOC_53162.5[]~~MLOC_58438.1[]~~MLOC_60931.1[]~~MLOC_67693.1[]
miR6477	3	MLOC_16408.1[]~~MLOC_16408.2[]~~MLOC_16408.3[]
miR6485	1	MLOC_16187.1[]
miR7517	10	MLOC_5049.1[]~~MLOC_58115.1[]~~MLOC_58115.2[]~~MLOC_58115.3[]~~MLOC_58115.4[]~~MLOC_58115.5[]~~MLOC_61361.1[]~~MLOC_61361.2[]~~MLOC_61361.3[]~~MLOC_64955.1[]
miR7523	8	MLOC_10438.1[]~~MLOC_43888.1[]~~MLOC_43888.2[]~~MLOC_43888.3[]~~MLOC_5154.1[]~~MLOC_5154.2[]~~MLOC_5154.3[]~~MLOC_59224.1[]
miR7524	2	MLOC_5135.1[]~~MLOC_5135.2[]
miR7532	14	MLOC_37020.1[]~~MLOC_37020.2[]~~MLOC_53637.1[]~~MLOC_53941.1[]~~MLOC_53941.2[]~~MLOC_58319.1[]~~MLOC_58319.2[]~~MLOC_59510.1[]~~MLOC_70162.1[]~~MLOC_72334.1[]~~MLOC_72334.2[]~~MLOC_78867.1[]~~MLOC_78867.2[]~~MLOC_78867.3[]
miR7539	23	MLOC_11530.1[]~~MLOC_11761.4[]~~MLOC_11761.7[]~~MLOC_11761.9[]~~MLOC_13916.2[]~~MLOC_39598.3[]~~MLOC_39598.4[]~~MLOC_44017.1[]~~MLOC_44404.2[]~~MLOC_45107.5[]~~MLOC_45107.6[]~~MLOC_45107.7[]~~MLOC_50932.1[]~~MLOC_52795.1[]~~MLOC_54042.2[]~~MLOC_5707.1[]~~MLOC_5707.2[]~~MLOC_61062.1[]~~MLOC_61416.4[]~~MLOC_62983.3[]~~MLOC_64046.2[]~~MLOC_68556.5[]~~MLOC_8227.1[]
miR7696	6	MLOC_11986.4[]~~MLOC_74726.1[]~~MLOC_74726.2[]~~MLOC_74726.3[]~~MLOC_74726.4[]~~MLOC_74726.5[]
miR7701	2	MLOC_34287.1[]~~MLOC_34287.2[]
miR7716	3	MLOC_64484.2[]~~MLOC_64484.3[]~~MLOC_64484.5[]
miR7719	8	MLOC_10074.1[]~~MLOC_10074.10[]~~MLOC_10074.2[]~~MLOC_10074.6[]~~MLOC_36906.1[]~~MLOC_37449.1[]~~MLOC_37449.2[]~~MLOC_38034.1[]
miR7730	2	MLOC_38638.1[]~~MLOC_38638.2[]
miR7732	4	MLOC_15369.1[]~~MLOC_54567.1[]~~MLOC_54567.2[]~~MLOC_77497.1[]
miR7736	8	MLOC_19672.1[]~~MLOC_53507.1[]~~MLOC_53507.2[]~~MLOC_53507.3[]~~MLOC_6534.1[]~~MLOC_6534.2[]~~MLOC_6534.3[]~~MLOC_6534.4[]
miR7740	3	MLOC_516.3[]~~MLOC_516.4[]~~MLOC_516.5[]
miR7757	53	MLOC_11112.1[]~~MLOC_15443.1[]~~MLOC_15443.2[]~~MLOC_15443.3[]~~MLOC_15443.4[]~~MLOC_15443.5[]~~MLOC_15443.6[]~~MLOC_15443.7[]~~MLOC_15443.8[]~~MLOC_16156.1[]~~MLOC_16156.2[]~~MLOC_16156.3[]~~MLOC_17471.2[]~~MLOC_17471.3[]~~MLOC_30912.2[]~~MLOC_30912.3[]~~MLOC_30912.4[]~~MLOC_30912.5[]~~MLOC_4541.1[]~~MLOC_4541.2[]~~MLOC_4541.3[]~~MLOC_4541.4[]~~MLOC_5056.1[]~~MLOC_5056.3[]~~MLOC_5056.4[]~~MLOC_5…
miR7764	1	MLOC_76165.1[]
miR7768	3	MLOC_19719.1[]~~MLOC_19719.2[]~~MLOC_19719.3[]
miR7769	16	MLOC_18260.2[]~~MLOC_66781.1[]~~MLOC_66880.1[]~~MLOC_69096.1[]~~MLOC_6946.1[]~~MLOC_6946.2[]~~MLOC_70079.1[]~~MLOC_70079.2[]~~MLOC_70079.3[]~~MLOC_71913.1[]~~MLOC_73981.1[]~~MLOC_73981.2[]~~MLOC_81766.1[]~~MLOC_81766.2[]~~MLOC_81766.3[]~~MLOC_81766.4[]
miR7773	5	MLOC_5684.1[]~~MLOC_5684.2[]~~MLOC_5684.3[]~~MLOC_70613.1[]~~MLOC_70613.2[]
miR781	3	MLOC_14540.1[]~~MLOC_14540.2[]~~MLOC_14540.3[]
miR7820	2	MLOC_8895.1[]~~MLOC_8895.2[]
miR7827	2	MLOC_63836.1[]~~MLOC_63836.2[]
miR8050	7	MLOC_21385.1[]~~MLOC_60307.1[]~~MLOC_60307.2[]~~MLOC_60307.3[]~~MLOC_60307.4[]~~MLOC_60307.5[]~~MLOC_60307.7[]
miR8051	16	MLOC_35304.1[]~~MLOC_44206.1[]~~MLOC_44206.2[]~~MLOC_45261.1[]~~MLOC_45261.2[]~~MLOC_46937.1[]~~MLOC_51413.1[]~~MLOC_51413.2[]~~MLOC_58892.1[]~~MLOC_58892.2[]~~MLOC_58892.3[]~~MLOC_58892.4[]~~MLOC_71544.1[]~~MLOC_7170.1[]~~MLOC_7170.3[]~~MLOC_73596.1[]
miR8134	2	MLOC_58104.1[]~~MLOC_63760.1[]
miR8135	2	MLOC_58341.1[]~~MLOC_58341.2[]
miR8152	4	MLOC_53218.1[]~~MLOC_53218.3[]~~MLOC_53218.4[]~~MLOC_70116.1[]
miR8155	1	MLOC_16958.1[]
miR833	5	MLOC_14596.3[]~~MLOC_14596.4[]~~MLOC_14596.5[]~~MLOC_14596.7[]~~MLOC_14596.8[]
miR842	2	MLOC_54496.1[]~~MLOC_71421.1[]
miR846	4	MLOC_62326.1[]~~MLOC_62326.2[]~~MLOC_62326.3[]~~MLOC_62326.4[]
miR852	1	MLOC_16944.1[]
miR854	265	MLOC_10243.1[]~~MLOC_10243.2[]~~MLOC_10322.1[]~~MLOC_10322.3[]~~MLOC_10358.1[]~~MLOC_10606.1[]~~MLOC_11202.1[]~~MLOC_11317.1[]~~MLOC_12193.1[]~~MLOC_12550.1[]~~MLOC_12550.3[]~~MLOC_12715.1[]~~MLOC_12715.2[]~~MLOC_12849.1[]~~MLOC_12849.2[]~~MLOC_12849.3[]~~MLOC_13594.1[]~~MLOC_13713.1[]~~MLOC_13901.1[]~~MLOC_13901.2[]~~MLOC_13901.4[]~~MLOC_13960.2[]~~MLOC_14112.1[]~~MLOC_14273.1[]~~MLOC_14681.1[]~…
miR858	3	MLOC_12145.5[]~~MLOC_12145.7[]~~MLOC_12145.8[]
miR893	21	MLOC_16581.1[]~~MLOC_4406.1[]~~MLOC_4572.3[]~~MLOC_52785.1[]~~MLOC_52785.2[]~~MLOC_57827.1[]~~MLOC_57827.2[]~~MLOC_57827.3[]~~MLOC_57827.4[]~~MLOC_58179.1[]~~MLOC_58202.1[]~~MLOC_59587.1[]~~MLOC_63775.1[]~~MLOC_63775.2[]~~MLOC_63775.4[]~~MLOC_63775.5[]~~MLOC_63775.6[]~~MLOC_63775.7[]~~MLOC_64958.1[]~~MLOC_64958.2[]~~MLOC_75811.1[]
miR894	1	MLOC_59252.1[]
miR900	13	MLOC_1267.1[]~~MLOC_26396.1[]~~MLOC_27937.1[]~~MLOC_28186.1[]~~MLOC_29012.2[]~~MLOC_32825.1[]~~MLOC_33320.1[]~~MLOC_41316.1[]~~MLOC_42410.1[]~~MLOC_43086.1[]~~MLOC_72127.1[]~~MLOC_76566.1[]~~MLOC_78085.1[]
miR904	8	MLOC_5394.1[]~~MLOC_5394.2[]~~MLOC_5394.3[]~~MLOC_5394.4[]~~MLOC_5394.5[]~~MLOC_5597.6[]~~MLOC_5597.7[]~~MLOC_5597.8[]
miR914	2	MLOC_15286.4[]~~MLOC_5816.1[]
miR946	7	MLOC_14681.1[]~~MLOC_14681.2[]~~MLOC_14681.3[]~~MLOC_14681.4[]~~MLOC_55791.1[]~~MLOC_55791.2[]~~MLOC_55791.3[]
miR948	11	MLOC_15207.2[]~~MLOC_18151.1[]~~MLOC_26659.2[]~~MLOC_26659.3[]~~MLOC_3105.1[]~~MLOC_50960.1[]~~MLOC_50960.2[]~~MLOC_61028.1[]~~MLOC_72730.1[]~~MLOC_72730.2[]~~MLOC_78537.2[]
miR950	7	MLOC_11262.1[]~~MLOC_11262.2[]~~MLOC_11262.3[]~~MLOC_38520.1[]~~MLOC_38520.2[]~~MLOC_57134.1[]~~MLOC_78022.1[]
miR952	32	MLOC_12108.1[]~~MLOC_12108.2[]~~MLOC_12108.3[]~~MLOC_12108.4[]~~MLOC_26797.1[]~~MLOC_26797.2[]~~MLOC_26797.3[]~~MLOC_51868.1[]~~MLOC_51868.2[]~~MLOC_51868.3[]~~MLOC_51868.4[]~~MLOC_52405.1[]~~MLOC_52405.2[]~~MLOC_52405.3[]~~MLOC_52405.4[]~~MLOC_52405.5[]~~MLOC_53405.1[]~~MLOC_53405.2[]~~MLOC_54361.1[]~~MLOC_54361.2[]~~MLOC_57884.1[]~~MLOC_64329.1[]~~MLOC_64329.2[]~~MLOC_64329.3[]~~MLOC_67668.1[]~…

## Sheet: Sheet5
Embryo-10 DPA
>miR1024	|MLOC_11136.1	|location[575,593]	|
5'UCGGUUGGAUUUGGGCCUC3'
|x||||ox|||||||||||
3'AAACAAAAUCGAAGUAAAAACUUUAUCGGAAACCAAUGUAAACCCGGAGGUUAUUGAUAAAGAGGGGCUCCGUAACCAC5' ( -28.50[75.00%] )
>miR1024	|MLOC_11136.2	|location[575,593]	|
5'UCGGUUGGAUUUGGGCCUC3'
|x||||ox|||||||||||
3'AAACAAAAUCGAAGUAAAAACUUUAUCGGAAACCAAUGUAAACCCGGAGGUUAUUGAUAAAGAGGGGCUCCGUAACCAC5' ( -28.50[75.00%] )
>miR1024	|MLOC_15590.1	|location[174,192]	|
5'UCGGUUGGAUUUGGGCCUC3'
|||||||||||||oo|||x
3'CUACACCAGAAGGCUCCCGAAGAGCCAAAAAGCCAACCUAAACUUGGACACCUAGCCCUUCUAGAGGAGGCCGAGUUUC5' ( -30.00[78.53%] )
>miR1048	|MLOC_13688.1	|location[1435,1455]	|
5'GUAGAUCAUGGUGAAGACGAC3'
|o|||x||o|||||x||||||
3'GGACACGACGUCGAACCGGUUGCCUCGCAACGUCUCGUGCCACUACUGCUGCUGCUGGUCCCUGCUCUGGUACCGCCGCGG5' ( -30.20[76.84%] )
>miR1048	|MLOC_13688.2	|location[1411,1431]	|
5'GUAGAUCAUGGUGAAGACGAC3'
|o|||x||o|||||x||||||
3'GGACACGACGUCGAACCGGUUGCCUCGCAACGUCUCGUGCCACUACUGCUGCUGCUGGUCCCUGCUCUGGUACCGCCGCGG5' ( -30.20[76.84%] )
>miR1048	|MLOC_32803.1	|location[1098,1118]	|
5'GUAGAUCAUGGUGAAGACGAC3'
||x||||||||||||||||xx
3'CCGUCUACGCGCCCGCUCCAGUCGCCCCACCACCUAGUACCACUUCUGCCACCGCCUCCACAGCCCAGGGUCCAUCAGCUG5' ( -30.40[79.17%] )
>miR1048	|MLOC_32803.2	|location[891,911]	|
5'GUAGAUCAUGGUGAAGACGAC3'
||x||||||||||||||||xx
3'CCGUCUACGCGCCCGCUCCAGUCGCCCCACCACCUAGUACCACUUCUGCCACCGCCUCCACAGCCCAGGGUCCAUCAGCUG5' ( -30.40[79.17%] )
>miR1048	|MLOC_32803.3	|location[792,812]	|
5'GUAGAUCAUGGUGAAGACGAC3'
||x||||||||||||||||xx
3'CCGUCUACGCGCCCGCUCCAGUCGCCCCACCACCUAGUACCACUUCUGCCACCGCCUCCACAGCCCAGGGUCCAUCAGCUG5' ( -30.40[79.17%] )
>miR1048	|MLOC_32803.4	|location[891,911]	|
5'GUAGAUCAUGGUGAAGACGAC3'
||x||||||||||||||||xx
3'CCGUCUACGCGCCCGCUCCAGUCGCCCCACCACCUAGUACCACUUCUGCCACCGCCUCCACAGCCCAGGGUCCAUCAGCUG5' ( -30.40[79.17%] )
>miR1048	|MLOC_54151.1	|location[311,331]	|
5'GUAGAUCAUGGUGAAGACGAC3'
|o|||xx|||||||||||||x
3'CACUUGCUAGAGAGGCUCCUUCUUCCUCCUCGUCUUUUACCACUUCUGCUUCGUCUCGCCCAAGGUGUGCCGCUCCUUCUG5' ( -29.20[75.26%] )
>miR1048	|MLOC_54151.3	|location[311,331]	|
5'GUAGAUCAUGGUGAAGACGAC3'
|o|||xx|||||||||||||x
3'CACUUGCUAGAGAGGCUCCUUCUUCCUCCUCGUCUUUUACCACUUCUGCUUCGUCUCGCCCAAGGUGUGCCGCUCCUUCUG5' ( -29.20[75.26%] )
>miR1078	|MLOC_28216.1	|location[19,42]	|
5'AUUCUGGAUGAUCAUAUUGUGCAU3'
||o||x|||||||||x|||||||x
3'UAUCUUUGUUCCGUCAAAAUUGGGAGAGAGUAGGAGCUACUAGUACAACACGUCUUAGUGUGUUGUAAAGUA5' ( -29.10[75.19%] )
>miR1088	|MLOC_17791.1	|location[80,101]	|
5'AGAACAAAGAGAGCACAUGCAU3'
||||||||||||||||xx|xx|
3'ACGACGGAUGCCCGAUGGCGCCGGUUCGUGUCUUGUUUCUCUCGUGCCCCAACUAGCUAGCCAGCCAGCCGCCCUCAUCCCC5' ( -28.40[74.54%] )
>miR1101	|MLOC_61849.1	|location[725,745]	|
5'UUUUUGCAGAGAAUGAAUCAA3'
|o|ooo|||||||||||||||
3'AAGAAGGUCUUCUUGAAGCAUCUCUGACUUAGAGGUGUCUCUUACUUAGUUUGACGACGAGGUCAGCGACUUCGGAACGGA5' ( -27.80[93.29%] )
>miR1101	|MLOC_61849.2	|location[725,745]	|
5'UUUUUGCAGAGAAUGAAUCAA3'
|o|ooo|||||||||||||||
3'AAGAAGGUCUUCUUGAAGCAUCUCUGACUUAGAGGUGUCUCUUACUUAGUUUGACGACGAGGUCAGCGACUUCGGAACGGA5' ( -27.80[93.29%] )
>miR1101	|MLOC_73066.1	|location[2126,2146]	|
5'UUUUUGCAGAGAAUGAAUCAA3'
|||o|x|||||||||||||xx
3'GUGACGGCUUCGAAGGUGCCGGUUGGUUUAAAAGAAGUCUCUUACUUAGACAUCGGCUUACGUUGAGUCACAUACUCUAGG5' ( -22.70[75.42%] )
>miR1101	|MLOC_73066.2	|location[2126,2146]	|
5'UUUUUGCAGAGAAUGAAUCAA3'
|||o|x|||||||||||||xx
3'GUGACGGCUUCGAAGGUGCCGGUUGGUUUAAAAGAAGUCUCUUACUUAGACAUCGGCUUACGUUGAGUCACAUACUCUAGG5' ( -22.70[75.42%] )
>miR1101	|MLOC_73066.3	|location[431,451]	|
5'UUUUUGCAGAGAAUGAAUCAA3'
|||o|x|||||||||||||xx
3'GUGACGGCUUCGAAGGUGCCGGUUGGUUUAAAAGAAGUCUCUUACUUAGACAUCGGCUUACGUUGAGUCACAUACUCUAGG5' ( -22.70[75.42%] )
>miR1104	|MLOC_34369.1	|location[602,622]	|
5'CGACAGCUGCUUCUUUUUCUU3'
||||xx|o|||||||o|||||
3'CAACGCGACGAAGAAGAACCAUACGAGCUGGAGGCGAAGAAGAAGAACAACCCGCAGCAGCGGCAGAGACGAGGAGA5' ( -28.00[78.87%] )
>miR1104	|MLOC_34369.2	|location[602,622]	|
5'CGACAGCUGCUUCUUUUUCUU3'
||||xx|o|||||||o|||||
3'CAACGCGACGAAGAAGAACCAUACGAGCUGGAGGCGAAGAAGAAGAACAACCCGCAGCAGCGGCAGAGACGAGGAGA5' ( -28.00[78.87%] )
>miR1104	|MLOC_34369.3	|location[593,613]	|
5'CGACAGCUGCUUCUUUUUCUU3'
||||xx|o|||||||o|||||
3'CAACGCGACGAAGAAGAACCAUACGAGCUGGAGGCGAAGAAGAAGAACAACCCGCAGCAGCGGCAGAGACGAGGAGA5' ( -28.00[78.87%] )
>miR1104	|MLOC_39064.1	|location[493,513]	|
5'CGACAGCUGCUUCUUUUUCUU3'
||||||||x|||x|oo|||||
3'UCGUCGUACGAAUGAGGGUGACUCGGGUAAGCUGUCGAAGAAUAGGAAGAAGAGGAAGUCGAAGGGAGAGAGGAGGAGGUA5' ( -27.09[76.10%] )
>miR1104	|MLOC_39064.2	|location[493,513]	|
5'CGACAGCUGCUUCUUUUUCUU3'
||||||||x|||x|oo|||||
3'UCGUCGUACGAAUGAGGGUGACUCGGGUAAGCUGUCGAAGAAUAGGAAGAAGAGGAAGUCGAAGGGAGAGAGGAGGAGGUA5' ( -27.09[76.10%] )
>miR1104	|MLOC_51763.2	|location[844,864]	|
5'CGACAGCUGCUUCUUUUUCUU3'
x|||||||||||||o|xx|||
3'CUUGAGUCGACGAGGUACAAGGAAGUUUCUACUGUCGACGAAGAGAUCGAAAAGUAAACGGAAUUGGUGGAAGACCAUGAA5' ( -28.80[82.29%] )
>miR1104	|MLOC_51763.3	|location[691,711]	|
5'CGACAGCUGCUUCUUUUUCUU3'
x|||||||||||||o|xx|||
3'CUUGAGUCGACGAGGUACAAGGAAGUUUCUACUGUCGACGAAGAGAUCGAAAAGUAAACGGAAUUGGUGGAAGACCAUGAA5' ( -28.80[82.29%] )
>miR1104	|MLOC_51763.4	|location[691,711]	|
5'CGACAGCUGCUUCUUUUUCUU3'
x|||||||||||||o|xx|||
3'CUUGAGUCGACGAGGUACAAGGAAGUUUCUACUGUCGACGAAGAGAUCGAAAAGUAAACGGAAUUGGUGGAAGACCAUGAA5' ( -28.80[82.29%] )
>miR1104	|MLOC_51763.5	|location[679,699]	|
5'CGACAGCUGCUUCUUUUUCUU3'
x|||||||||||||o|xx|||
3'CUUGAGUCGACGAGGUACAAGGAAGUUUCUACUGUCGACGAAGAGAUCGAAAAGUAAACGGAAUUGGUGGAAGACCAUGAA5' ( -28.80[82.29%] )
>miR1104	|MLOC_51763.6	|location[679,699]	|
5'CGACAGCUGCUUCUUUUUCUU3'
x|||||||||||||o|xx|||
3'CUUGAGUCGACGAGGUACAAGGAAGUUUCUACUGUCGACGAAGAGAUCGAAAAGUAAACGGAAUUGGUGGAAGACCAUGAA5' ( -28.80[82.29%] )
>miR1104	|MLOC_51888.1	|location[2165,2185]	|
5'CGACAGCUGCUUCUUUUUCUU3'
xo|||||||||||||o||x||
3'CACAACGGUAGAAACUACGACGUUUGAAAUAUUGUCGACGAAGAAGAAAAACAUUCGGUAACAAUGGAUUUCGUGAUUUAU5' ( -26.20[74.86%] )
>miR1104	|MLOC_51888.2	|location[1508,1528]	|
5'CGACAGCUGCUUCUUUUUCUU3'
xo|||||||||||||o||x||
3'CACAACGGUAGAAACUACGACGUUUGAAAUAUUGUCGACGAAGAAGAAAAACAUUCGGUAACAAUGGAUUUCGUGAUUUAU5' ( -26.20[74.86%] )
>miR1104	|MLOC_51888.3	|location[2165,2185]	|
5'CGACAGCUGCUUCUUUUUCUU3'
xo|||||||||||||o||x||
3'CACAACGGUAGAAACUACGACGUUUGAAAUAUUGUCGACGAAGAAGAAAAACAUUCGGUAACAAUGGAUUUCGUGAUUUAU5' ( -26.20[74.86%] )
>miR1104	|MLOC_51888.4	|location[1508,1528]	|
5'CGACAGCUGCUUCUUUUUCUU3'
xo|||||||||||||o||x||
3'CACAACGGUAGAAACUACGACGUUUGAAAUAUUGUCGACGAAGAAGAAAAACAUUCGGUAACAAUGGAUUUCGUGAUUUAU5' ( -26.20[74.86%] )
>miR1104	|MLOC_51888.5	|location[2165,2185]	|
5'CGACAGCUGCUUCUUUUUCUU3'
xo|||||||||||||o||x||
3'CACAACGGUAGAAACUACGACGUUUGAAAUAUUGUCGACGAAGAAGAAAAACAUUCGGUAACAAUGGAUUUCGUGAUUUAU5' ( -26.20[74.86%] )
>miR1104	|MLOC_55301.1	|location[64,84]	|
5'CGACAGCUGCUUCUUUUUCUU3'
|||||||||||x|||x|o||o
3'GCGGCCCCGGCGGCAGAGGAACGGGCUGCGGCUGUCGACGACGAACAGGAGGGUGUGUGAGGGGCUGCUGGGGCUGGCGGC5' ( -27.80[77.65%] )
>miR1104	|MLOC_58018.1	|location[2761,2781]	|
5'CGACAGCUGCUUCUUUUUCUU3'
||||x||x|||||||o|||||
3'UACGGUGUGCUUGAGCAGCCGUACCAACAGGCUGGCGUCGAAGAAGAAGAAGGUCGUGUCGCCAGGGACGAAGUCCAGGAC5' ( -26.70[74.58%] )
>miR1104	|MLOC_58018.2	|location[2761,2781]	|
5'CGACAGCUGCUUCUUUUUCUU3'
||||x||x|||||||o|||||
3'UACGGUGUGCUUGAGCAGCCGUACCAACAGGCUGGCGUCGAAGAAGAAGAAGGUCGUGUCGCCAGGGACGAAGUCCAGGAC5' ( -26.70[74.58%] )
>miR1104	|MLOC_58018.3	|location[2245,2265]	|
5'CGACAGCUGCUUCUUUUUCUU3'
||||x||x|||||||o|||||
3'UACGGUGUGCUUGAGCAGCCGUACCAACAGGCUGGCGUCGAAGAAGAAGAAGGUCGUGUCGCCAGGGACGAAGUCCAGGAC5' ( -26.70[74.58%] )
>miR1104	|MLOC_64457.1	|location[3164,3184]	|
5'CGACAGCUGCUUCUUUUUCUU3'
||||||||||||||x|x|||x
3'CCAAGUCGGCGUGCGAGAAGUAGAACAGGUGCUGUCGACGAAGACACAGACUGUCAAAACACGAACACUGCUCCUUGCCCA5' ( -27.20[77.94%] )
>miR1104	|MLOC_64457.2	|location[2501,2521]	|
5'CGACAGCUGCUUCUUUUUCUU3'
||||||||||||||x|x|||x
3'CCAAGUCGGCGUGCGAGAAGUAGAACAGGUGCUGUCGACGAAGACACAGACUGUCAAAACACGAACACUGCUCCUUGCCCA5' ( -27.20[77.94%] )
>miR1104	|MLOC_64457.3	|location[1133,1153]	|
5'CGACAGCUGCUUCUUUUUCUU3'
||||||||||||||x|x|||x
3'CCAAGUCGGCGUGCGAGAAGUAGAACAGGUGCUGUCGACGAAGACACAGACUGUCAAAACACGAACACUGCUCCUUGCCCA5' ( -27.20[77.94%] )
>miR1104	|MLOC_64489.1	|location[734,754]	|
5'CGACAGCUGCUUCUUUUUCUU3'
|o|||||||||oxx|||||||
3'CAAGGACGUUACGGAGAAAGUUAAGUCUGUGUUGUCGACGAGAUAAAAGAAGUUGACGAAACUCGAAAAGUUAGGUAAAAA5' ( -26.80[76.35%] )
>miR1104	|MLOC_64489.2	|location[734,754]	|
5'CGACAGCUGCUUCUUUUUCUU3'
|o|||||||||oxx|||||||
3'CAAGGACGUUACGGAGAAAGUUAAGUCUGUGUUGUCGACGAGAUAAAAGAAGUUGACGAAACUCGAAAAGUUAGGUAAAAA5' ( -26.80[76.35%] )
>miR1104	|MLOC_64489.3	|location[734,754]	|
5'CGACAGCUGCUUCUUUUUCUU3'
|o|||||||||oxx|||||||
3'CAAGGACGUUACGGAGAAAGUUAAGUCUGUGUUGUCGACGAGAUAAAAGAAGUUGACGAAACUCGAAAAGUUAGGUAAAAA5' ( -26.80[76.35%] )
>miR1104	|MLOC_64489.4	|location[710,730]	|
5'CGACAGCUGCUUCUUUUUCUU3'
|o|||||||||oxx|||||||
3'CAAGGACGUUACGGAGAAAGUUAAGUCUGUGUUGUCGACGAGAUAAAAGAAGUUGACGAAACUCGAAAAGUUAGGUAAAAA5' ( -26.80[76.35%] )
>miR1104	|MLOC_65345.1	|location[175,195]	|
5'CGACAGCUGCUUCUUUUUCUU3'
||x||||||||o|||o|||||
3'GCACAGUAGAGGGCCGGACGUUGACCGGGCGCAGUCGACGAGGAAGAAGAAGAGGUCCGGCAGAUGGAGGAAGACGUCGAG5' ( -29.20[83.67%] )
>miR1120	|MLOC_45555.1	|location[20,40]	|
5'UUCUUAUAUUAUGGGACGGAG3'
x||o||o||||||||||||||
3'AUUCUGCAAAAGACUGUGCACAGUUCUUUGUAGGAUGUAAUACCCUGCCUCAUCAUCAUUAAAAGGACUA5' ( -33.40[96.53%] )
>miR1127	|MLOC_56164.2	|location[1544,1564]	|
5'UAGUACUCCCUCCGUCCAUAA3'
|xo|||||||||||||||||x
3'AAGACAUAAAAACGGCCUCCAUUUACAAUAUGAGGGAGGCAGGUAUCAAGGUCGAUGAAAGCACGAAUACACCCACA5' ( -35.40[89.85%] )
>miR1127	|MLOC_56164.4	|location[1688,1708]	|
5'UAGUACUCCCUCCGUCCAUAA3'
|xo|||||||||||||||||x
3'CUACAAGACAUAAAAACGGCCUCCAUUUACAAUAUGAGGGAGGCAGGUAUCAAGGUCGAUGAAAGCACGAAUACACCCACA5' ( -35.40[89.85%] )
>miR1127	|MLOC_69923.1	|location[855,875]	|
5'UAGUACUCCCUCCGUCCAUAA3'
|xo||||||||||||||xx||
3'CUAGACUUUUAUAUGUAAUAUGAGGGAGGCAGGAUUUUAUUGACCUCACAUCUUGGAGUACAUCCCU5' ( -32.40[82.23%] )
>miR1127	|MLOC_82053.4	|location[416,436]	|
5'UAGUACUCCCUCCGUCCAUAA3'
x|o||||||||||||||xx||
3'CUUUACUCUUUAUGAGGGAGGCAGGGCUUUAUUCACAGAAUUGAAACAUGAUNNNNNNN5' ( -32.10[81.68%] )
>miR1128	|MLOC_22789.1	|location[39,62]	|
5'ACUACUCCCUCCGUCCGGAAAUAC3'
||||||||||||||||xox||||x
3'UGCACCGUCGUUAAACUAUUUUACCAUGUUUGAUGAGGGAGGCAGGGUAUUAUAUUCUCGCAAGUAUGCCUCCCUCAUCGAUAG5' ( -35.40[75.32%] )
>miR1128	|MLOC_82053.4	|location[412,435]	|
5'ACUACUCCCUCCGUCCGGAAAUAC3'
|x||||||||||||||x||||||x
3'CUUUACUCUUUAUGAGGGAGGCAGGGCUUUAUUCACAGAAUUGAAACAUGAUNNNNNNNNNNN5' ( -37.00[78.22%] )
>miR1133	|MLOC_22789.1	|location[44,67]	|
5'UACAUACUACUCCCUCCGUCCCAA3'
||||x||||||||||||||||||x
3'AUAAGUGCACCGUCGUUAAACUAUUUUACCAUGUUUGAUGAGGGAGGCAGGGUAUUAUAUUCUCGCAAGUAUGCCUCCCUCAUC5' ( -43.00[91.68%] )
>miR1137	|MLOC_60959.1	|location[380,401]	|
5'UAGUACAAAGUUGAGACAGUUA3'
|||||||x||||||o||||o|x
3'AGGUUUCAGCCUACAAAGUCGAACUCUAACAUCAUGUGUCAACUUUGUCGACGUGGUCACUAGUAUGUGAACCUAUACCGUC5' ( -27.00[80.36%] )
>miR1137	|MLOC_60959.2	|location[380,401]	|
5'UAGUACAAAGUUGAGACAGUUA3'
|||||||x||||||o||||o|x
3'AGGUUUCAGCCUACAAAGUCGAACUCUAACAUCAUGUGUCAACUUUGUCGACGUGGUCACUAGUAUGUGAACCUAUACCGUC5' ( -27.00[80.36%] )
>miR1137	|MLOC_60959.5	|location[173,194]	|
5'UAGUACAAAGUUGAGACAGUUA3'
|||||||x||||||o||||o|x
3'AGGUUUCAGCCUACAAAGUCGAACUCUAACAUCAUGUGUCAACUUUGUCGACGUGGUCACUAGUAUGUGAACCUAUACCGUC5' ( -27.00[80.36%] )
>miR1171	|MLOC_56981.1	|location[246,269]	|
5'UGGAGGGUGGAGGGAGUGGAGUGC3'
x|||||||||||o|||||x|||||
3'CGAGAGUGUGACCGGAAACCUCUACGUCCGUCCUCCCACCUCUCUCACGUCACGCCGUCACUCCCACUCGUCCUGGUACGGCUA5' ( -47.10[84.11%] )
>miR1171	|MLOC_60898.1	|location[119,142]	|
5'UGGAGGGUGGAGGGAGUGGAGUGC3'
x||x|||o||||||||x|||||||
3'UCGACACGCCCUAGCGCCCCUCCUCUACCACCCCCCCGCCUCCCUCCCCUCACGCACUCGCACUCGCACUCCACUCGAGAGACG5' ( -44.40[79.29%] )
>miR1172	|MLOC_4354.1	|location[396,419]	|
5'AGGAUUAGGAGCAGCACGGCGAGC3'
x||||o|||||||x||x|||||||
3'UGUAACUAGGGCCACUCGACCAACUUCUUUCCCUAGUCCUCGUGGUACCGCUCGACACCGGACAUGAAGGAGAACUUAUACAGA5' ( -40.60[78.99%] )
>miR1172	|MLOC_4354.2	|location[396,419]	|
5'AGGAUUAGGAGCAGCACGGCGAGC3'
x||||o|||||||x||x|||||||
3'UGUAACUAGGGCCACUCGACCAACUUCUUUCCCUAGUCCUCGUGGUACCGCUCGACACCGGACAUGAAGGAGAACUUAUACAGA5' ( -40.60[78.99%] )
>miR1211	|MLOC_57238.1	|location[16,39]	|
5'GAGGCAGAUGGGAUGGUUAUGAAG3'
|||||||||||||o|||x|x||x|
3'CGGCCGCCACACCUCCACCACCUCCUCCUCCUCCGUCUACCCUGCCACUCCUCCCUCCCCCUCCUCGUA5' ( -35.10[75.48%] )
>miR1223	|MLOC_59865.1	|location[2430,2450]	|
5'UGGCUAGAGCAUGCACUUCUA3'
||||||||||||o||||x|o|
3'CACACAAAUACAUCUAAUAGGUCACAUUUUACCGAUCUCGUAUGUGACGGUAGCGGUAAUCAGUGUCGUGAAGGUAAGAAC5' ( -33.10[83.17%] )
>miR1223	|MLOC_59865.2	|location[2430,2450]	|
5'UGGCUAGAGCAUGCACUUCUA3'
||||||||||||o||||x|o|
3'CACACAAAUACAUCUAAUAGGUCACAUUUUACCGAUCUCGUAUGUGACGGUAGCGGUAAUCAGUGUCGUGAAGGUAAGAAC5' ( -33.10[83.17%] )
>miR1223	|MLOC_59865.3	|location[2430,2450]	|
5'UGGCUAGAGCAUGCACUUCUA3'
||||||||||||o||||x|o|
3'CACACAAAUACAUCUAAUAGGUCACAUUUUACCGAUCUCGUAUGUGACGGUAGCGGUAAUCAGUGUCGUGAAGGUAAGAAC5' ( -33.10[83.17%] )
>miR1223	|MLOC_59865.4	|location[2430,2450]	|
5'UGGCUAGAGCAUGCACUUCUA3'
||||||||||||o||||x|o|
3'CACACAAAUACAUCUAAUAGGUCACAUUUUACCGAUCUCGUAUGUGACGGUAGCGGUAAUCAGUGUCGUGAAGGUAAGAAC5' ( -33.10[83.17%] )
>miR1223	|MLOC_59865.5	|location[2430,2450]	|
5'UGGCUAGAGCAUGCACUUCUA3'
||||||||||||o||||x|o|
3'CACACAAAUACAUCUAAUAGGUCACAUUUUACCGAUCUCGUAUGUGACGGUAGCGGUAAUCAGUGUCGUGAAGGUAAGAAC5' ( -33.10[83.17%] )
>miR1223	|MLOC_59865.6	|location[2430,2450]	|
5'UGGCUAGAGCAUGCACUUCUA3'
||||||||||||o||||x|o|
3'CACACAAAUACAUCUAAUAGGUCACAUUUUACCGAUCUCGUAUGUGACGGUAGCGGUAAUCAGUGUCGUGAAGGUAAGAAC5' ( -33.10[83.17%] )
>miR1223	|MLOC_59865.7	|location[1788,1808]	|
5'UGGCUAGAGCAUGCACUUCUA3'
||||||||||||o||||x|o|
3'CACACAAAUACAUCUAAUAGGUCACAUUUUACCGAUCUCGUAUGUGACGGUAGCGGUAAUCAGUGUCGUGAAGGUAAGAAC5' ( -33.10[83.17%] )
>miR1310	|MLOC_61976.1	|location[252,275]	|
5'AGGAUCGGGCGGCUGCAACGCGGC3'
||||o||||||||||||xx||x||
3'UCGGGCUUCGAGUACCACCGCGGUAGUUCCUCCUGGCCCGCCGACGUCUCGGCGCACUUCUCGAGGAAGAACCUGAACCUCGUC5' ( -44.50[79.04%] )
>miR1427	|MLOC_10899.1	|location[647,666]	|
5'UGCGGUCGUGCGGUGGGCGC3'
x|||||||x||||o||||||
3'GAGACUGCCACGGCAGCGGCAUCUAGACCUUCGCCAGCUCGCCGCCCGCGUGGAGCCUGCCCACGUACAACAGCUUCAUC5' ( -42.30[88.68%] )
>miR1427	|MLOC_14311.2	|location[273,292]	|
5'UGCGGUCGUGCGGUGGGCGC3'
x||||o||o||||o||||||
3'GGAGCAUCAACGACGGCAACUUCGUCAACGUCGCCGGCGCGCCGCCCGCGAGCUGCCGGCGCCUCAGGAGGUACUUCGAC5' ( -45.50[94.59%] )
>miR1427	|MLOC_35028.1	|location[126,145]	|
5'UGCGGUCGUGCGGUGGGCGC3'
x|||||||||||x|x|||||
3'CGCGGACGUCGCGCCGCCUAUCCGCCUGCGUCGCCAGCACGCAAACCGCGGUCCACUUUCGGCACGGCGGCGUCUGCUGC5' ( -36.00[75.16%] )
>miR1427	|MLOC_36391.1	|location[1402,1421]	|
5'UGCGGUCGUGCGGUGGGCGC3'
|||||ox|o||||||||||x
3'UGCUAGAGGAGAUCCAGCAGGCGGGCGACGACGCCGACGCGCCACCCGCACGACCUCGAGGGCCGAGCGACGAGGCAGCG5' ( -39.40[81.74%] )
>miR1427	|MLOC_36391.2	|location[727,746]	|
5'UGCGGUCGUGCGGUGGGCGC3'
|||||ox|o||||||||||x
3'UGCUAGAGGAGAUCCAGCAGGCGGGCGACGACGCCGACGCGCCACCCGCACGACCUCGAGGGCCGAGCGACGAGGCAGCG5' ( -39.40[81.74%] )
>miR1427	|MLOC_36391.3	|location[403,422]	|
5'UGCGGUCGUGCGGUGGGCGC3'
|||||ox|o||||||||||x
3'UGCUAGAGGAGAUCCAGCAGGCGGGCGACGACGCCGACGCGCCACCCGCACGACCUCGAGGGCCGAGCGACGAGGCAGCG5' ( -39.40[81.74%] )
>miR1427	|MLOC_36391.4	|location[727,746]	|
5'UGCGGUCGUGCGGUGGGCGC3'
|||||ox|o||||||||||x
3'UGCUAGAGGAGAUCCAGCAGGCGGGCGACGACGCCGACGCGCCACCCGCACGACCUCGAGGGCCGAGCGACGAGGCAGCG5' ( -39.40[81.74%] )
>miR1427	|MLOC_37802.1	|location[922,941]	|
5'UGCGGUCGUGCGGUGGGCGC3'
|||||o||||||x|||x||x
3'GCGCGGAACAGGACUUUUGGUUGCUAACCGACGCCGGCACGCGACCGGCCGCAGGGCUAGACGUCGGUGGCGCUGUACCA5' ( -35.50[74.11%] )
>miR1427	|MLOC_39634.1	|location[89,108]	|
5'UGCGGUCGUGCGGUGGGCGC3'
x||||o|o||||||x|||||
3'GUGCAGGUCCCGGUCGGUCGGCAACGUCAACCGCCGGUACGCCAGCCGCGGCGCCCUGUGCUCGUGGACCGUCGUCGCCU5' ( -39.50[82.46%] )
>miR1427	|MLOC_5312.1	|location[206,225]	|
5'UGCGGUCGUGCGGUGGGCGC3'
|||||ox||||||||||||x
3'GUGGGAGCGGGACGCUCAAAACAACGGCGAACGCCGCCACGCCACCCGCAGCCGCAGUCUGUGAAAGUCCAUUUGAAGAU5' ( -39.80[83.09%] )
>miR1427	|MLOC_5312.3	|location[164,183]	|
5'UGCGGUCGUGCGGUGGGCGC3'
|||||ox||||||||||||x
3'GUGGGAGCGGGACGCUCAAAACAACGGCGAACGCCGCCACGCCACCCGCAGCCGCAGUCUGUGAAAGUCCAUUUGAAGAU5' ( -39.80[83.09%] )
>miR1427	|MLOC_66806.2	|location[2080,2099]	|
5'UGCGGUCGUGCGGUGGGCGC3'
x||||o||o|||o|||||||
3'CACCGCUGCAGCACGCCCAUCCUCUUCUUCUCGCCGGCGCGCUACCCGCGGGGGCAGUACACGCGGAGCAUGUACUCGCA5' ( -43.10[90.55%] )
>miR1427	|MLOC_66806.3	|location[1948,1967]	|
5'UGCGGUCGUGCGGUGGGCGC3'
x||||o||o|||o|||||||
3'CACCGCUGCAGCACGCCCAUCCUCUUCUUCUCGCCGGCGCGCUACCCGCGGGGGCAGUACACGCGGAGCAUGUACUCGCA5' ( -43.10[90.55%] )
>miR1427	|MLOC_66806.4	|location[823,842]	|
5'UGCGGUCGUGCGGUGGGCGC3'
x||||o||o|||o|||||||
3'CACCGCUGCAGCACGCCCAUCCUCUUCUUCUCGCCGGCGCGCUACCCGCGGGGGCAGUACACGCGGAGCAUGUACUCGCA5' ( -43.10[90.55%] )
>miR1427	|MLOC_66806.6	|location[1948,1967]	|
5'UGCGGUCGUGCGGUGGGCGC3'
x||||o||o|||o|||||||
3'CACCGCUGCAGCACGCCCAUCCUCUUCUUCUCGCCGGCGCGCUACCCGCGGGGGCAGUACACGCGGAGCAUGUACUCGCA5' ( -43.10[90.55%] )
>miR1427	|MLOC_66806.7	|location[1252,1271]	|
5'UGCGGUCGUGCGGUGGGCGC3'
x||||o||o|||o|||||||
3'CACCGCUGCAGCACGCCCAUCCUCUUCUUCUCGCCGGCGCGCUACCCGCGGGGGCAGUACACGCGGAGCAUGUACUCGCA5' ( -43.10[90.55%] )
>miR1427	|MLOC_67174.1	|location[438,457]	|
5'UGCGGUCGUGCGGUGGGCGC3'
o||||x||x||||o||||||
3'ACCACGCGCCCCUCGUUGCACCAGCCAGCGGCGCCCGCCCGCCGCCCGCGGCGGCCUCAUCUCGUCCGAGCUGACGUCCA5' ( -37.00[77.24%] )
>miR1427	|MLOC_67174.2	|location[363,382]	|
5'UGCGGUCGUGCGGUGGGCGC3'
o||||x||x||||o||||||
3'ACCACGCGCCCCUCGUUGCACCAGCCAGCGGCGCCCGCCCGCCGCCCGCGGCGGCCUCAUCUCGUCCGAGCUGACGUCCA5' ( -37.00[77.24%] )
>miR1427	|MLOC_75321.1	|location[105,124]	|
5'UGCGGUCGUGCGGUGGGCGC3'
o||||xx|||||x|||||||
3'UGUUCCGGAACCUUUUCGGUAGCUGCACCAGCGCCUACACGCGACCCGCGACUUCCUCCCAGAGAGGUAGGGUUUCGUUC5' ( -35.90[74.64%] )
>miR1427	|MLOC_76442.1	|location[96,115]	|
5'UGCGGUCGUGCGGUGGGCGC3'
x|||||||o||x|o||||||
3'CAACGACCUCCGCCGCCACCUCCACGUCCUCCGCCAGCGCGACGCCCGCGUCCAAGAACCGCCGGUAGUACCGCACGUAC5' ( -39.40[82.60%] )
>miR1427	|MLOC_77651.1	|location[53,72]	|
5'UGCGGUCGUGCGGUGGGCGC3'
||x|o|||o|||||||||||
3'GCUGCUCCCCCGAUCGCGCCCUCGGACCUCACCCUAGCGCGCCACCCGCGCACGCCUCGACGUCGUCGUCGCCCGCCACC5' ( -39.06[81.54%] )
>miR1427	|MLOC_77651.2	|location[53,72]	|
5'UGCGGUCGUGCGGUGGGCGC3'
||x|o|||o|||||||||||
3'GCUGCUCCCCCGAUCGCGCCCUCGGACCUCACCCUAGCGCGCCACCCGCGCACGCCUCGACGUCGUCGUCGCCCGCCACC5' ( -39.06[81.54%] )
>miR1427	|MLOC_77651.3	|location[53,72]	|
5'UGCGGUCGUGCGGUGGGCGC3'
||x|o|||o|||||||||||
3'GCUGCUCCCCCGAUCGCGCCCUCGGACCUCACCCUAGCGCGCCACCCGCGCACGCCUCGACGUCGUCGUCGCCCGCCACC5' ( -39.06[81.54%] )
>miR1427	|MLOC_77651.4	|location[53,72]	|
5'UGCGGUCGUGCGGUGGGCGC3'
||x|o|||o|||||||||||
3'GCUGCUCCCCCGAUCGCGCCCUCGGACCUCACCCUAGCGCGCCACCCGCGCACGCCUCGACGUCGUCGUCGCCCGCCACC5' ( -39.06[81.54%] )
>miR1427	|MLOC_80125.1	|location[589,608]	|
5'UGCGGUCGUGCGGUGGGCGC3'
|||x|x||o||||||o||||
3'UAGAGGACCUAGGACGGGUGCGGCGGCCGUACGGCCGCGCGCCACUCGCGCGCGUAGUAGUGCAAUUCGUGGUCGAGCUU5' ( -35.80[74.58%] )
>miR1432	|MLOC_16731.1	|location[41,61]	|
5'UCAGGAGAGAUGACACCGACA3'
|||||||||||||||||o|xx
3'GUAGAUACUAGUUACCGGGGUUCUAGUUGCAGUCCUCUCUACUGUGGUUACGCUAAUCCUACAAAACUGGGUAUUAGUGGU5' ( -35.60[85.99%] )
>miR1432	|MLOC_61497.1	|location[842,862]	|
5'UCAGGAGAGAUGACACCGACA3'
x|||||o|||||x||||||||
3'GGCCCGGCUAGUGGCGCGACAACGUGCCCGUGUCCUUUCUACGGUGGCUGUCCGCGAGGGCGCUGCGUAACUGGUGGCGCG5' ( -32.00[76.92%] )
>miR1432	|MLOC_61497.2	|location[269,289]	|
5'UCAGGAGAGAUGACACCGACA3'
x|||||o|||||x||||||||
3'GGCCCGGCUAGUGGCGCGACAACGUGCCCGUGUCCUUUCUACGGUGGCUGUCCGCGAGGGCGCUGCGUAACUGGUGGCGCG5' ( -32.00[76.92%] )
>miR1432	|MLOC_70788.1	|location[41,61]	|
5'UCAGGAGAGAUGACACCGACA3'
|||||||||||||||||o|xx
3'AUAGAAACUAGUUACCGGGGUUCUAGUUGUAGUCCUCUCUACUGUGGUUACGCUACUCGUACAAAACUAGGUAGUUGUAGA5' ( -35.70[86.02%] )
>miR1436	|MLOC_4478.2	|location[2016,2039]	|
5'CACUUAUUUUGGGACGGAGGGAGU3'
||||||x||||||||||||o||||
3'GAAACACAAUUUCGAUCAUGUUUUAAUUUUGUGAAUUAAACCCUGCCUCUCUCAUAUAUAGAUCCAACCCUGCCUCCUUCCCUC5' ( -39.20[86.34%] )
>miR1436	|MLOC_4478.3	|location[191,214]	|
5'CACUUAUUUUGGGACGGAGGGAGU3'
||||||x||||||||||||o||||
3'CAUGUUUUAAUUUUGUGAAUUAAACCCUGCCUCUCUCAUAUAUAGAUCCAACCCUGCCUCCUUCCCUC5' ( -39.20[86.34%] )
>miR1436	|MLOC_78409.3	|location[2444,2467]	|
5'CACUUAUUUUGGGACGGAGGGAGU3'
||x||||||||||||o||||||||
3'UAUGUUUCAACUCUGUCAAUAAAACCCUGUCUCCCUCAUCAUUAUUUAUAACAUUGUUUGGUACACUC5' ( -37.20[81.94%] )
>miR1437	|MLOC_54213.1	|location[2688,2711]	|
5'GUGGCUGGGGCUCCGGUGGCGGCA3'
|x||||||||||xx|||||||||x
3'GCUCGUCGUCGACCCGGACGCGCAACCGCCCUCCGACCCCGACCCCACCGCCGCCGCCGCAGUCGUCGUCGCCUCCGCCUCCUC5' ( -46.60[77.02%] )
>miR1437	|MLOC_54213.2	|location[2688,2711]	|
5'GUGGCUGGGGCUCCGGUGGCGGCA3'
|x||||||||||xx|||||||||x
3'GCUCGUCGUCGACCCGGACGCGCAACCGCCCUCCGACCCCGACCCCACCGCCGCCGCCGCAGUCGUCGUCGCCUCCGCCUCCUC5' ( -46.60[77.02%] )
>miR1439	|MLOC_21535.1	|location[200,223]	|
5'AUAUUUAGGAACGGAGGGAGUAUU3'
||||||x|||||||||||||||ox
3'AAAUAAUUGCGAAUUUGUAUGUUUCCAGAAUAUAAAACCUUGCCUCCCUCAUGUUAUGUUUCCUUGUUUGUACUGGAAAGAUAA5' ( -35.10[87.53%] )
>miR1439	|MLOC_44990.1	|location[21,44]	|
5'AUAUUUAGGAACGGAGGGAGUAUU3'
|||||||||||||||||||o||xx
3'UCUGAAUAUAAAUCCUUACCUCCCUCAUAAUAUAAAUCCUUGCCUCCCUUAUUUUGUAUUAAAGCUACGUCGUA5' ( -36.40[90.77%] )
>miR1439	|MLOC_44990.1	|location[45,68]	|
5'AUAUUUAGGAACGGAGGGAGUAUU3'
|||||||||||x||||||||||||
3'UCAGGUAAUCAACUUGGAUCUUUUUCUGAAUAUAAAUCCUUACCUCCCUCAUAAUAUAAAUCCUUGCCUCCCUUAUUUUGUAUU5' ( -36.40[90.77%] )
>miR1440	|MLOC_16534.1	|location[24,44]	|
5'UUUGGAAGAGUGAGUAUUUGA3'
|||||||||||||||x||xo|
3'ACACCCGCGGGUAGUCGUCUAAGUUAUUAAAAACCUUCUCACUCAAAACUUGAGCUUAUUGGUUCUCGCGGGUA5' ( -27.40[83.79%] )
>miR1440	|MLOC_16534.2	|location[24,44]	|
5'UUUGGAAGAGUGAGUAUUUGA3'
|||||||||||||||x||xo|
3'ACACCCGCGGGUAGUCGUCUAAGUUAUUAAAAACCUUCUCACUCAAAACUUGAGCUUAUUGGUUCUCGCGGGUA5' ( -27.40[83.79%] )
>miR1440	|MLOC_16534.3	|location[24,44]	|
5'UUUGGAAGAGUGAGUAUUUGA3'
|||||||||||||||x||xo|
3'ACACCCGCGGGUAGUCGUCUAAGUUAUUAAAAACCUUCUCACUCAAAACUUGAGCUUAUUGGUUCUCGCGGGUA5' ( -27.40[83.79%] )
>miR1440	|MLOC_16534.4	|location[24,44]	|
5'UUUGGAAGAGUGAGUAUUUGA3'
|||||||||||||||x||xo|
3'ACACCCGCGGGUAGUCGUCUAAGUUAUUAAAAACCUUCUCACUCAAAACUUGAGCUUAUUGGUUCUCGCGGGUA5' ( -27.40[83.79%] )
>miR1440	|MLOC_77458.10	|location[1342,1362]	|
5'UUUGGAAGAGUGAGUAUUUGA3'
o||||||||||o||o||x|||
3'CACAAGACUUCUUAAGAAGACCUUACCAGAGAACCUUCUCAUUCGUACACUUCGGUAGCGUCCAGGUCUCUAUUAAUACUA5' ( -26.70[81.65%] )
>miR1440	|MLOC_77458.11	|location[1342,1362]	|
5'UUUGGAAGAGUGAGUAUUUGA3'
o||||||||||o||o||x|||
3'CACAAGACUUCUUAAGAAGACCUUACCAGAGAACCUUCUCAUUCGUACACUUCGGUAGCGUCCAGGUCUCUAUUAAUACUA5' ( -26.70[81.65%] )
>miR1440	|MLOC_77458.12	|location[1351,1371]	|
5'UUUGGAAGAGUGAGUAUUUGA3'
o||||||||||o||o||x|||
3'CACAAGACUUCUUAAGAAGACCUUACCAGAGAACCUUCUCAUUCGUACACUUCGGUAGCGUCCAGGUCUCUAUUAAUACUA5' ( -26.70[81.65%] )
>miR1440	|MLOC_77458.13	|location[1351,1371]	|
5'UUUGGAAGAGUGAGUAUUUGA3'
o||||||||||o||o||x|||
3'CACAAGACUUCUUAAGAAGACCUUACCAGAGAACCUUCUCAUUCGUACACUUCGGUAGCGUCCAGGUCUCUAUUAAUACUA5' ( -26.70[81.65%] )
>miR1440	|MLOC_77458.14	|location[418,438]	|
5'UUUGGAAGAGUGAGUAUUUGA3'
o||||||||||o||o||x|||
3'CACAAGACUUCUUAAGAAGACCUUACCAGAGAACCUUCUCAUUCGUACACUUCGGUAGUACGUACUCUCGUAGUCCUUUUC5' ( -26.70[81.65%] )
>miR1440	|MLOC_77458.2	|location[1351,1371]	|
5'UUUGGAAGAGUGAGUAUUUGA3'
o||||||||||o||o||x|||
3'CACAAGACUUCUUAAGAAGACCUUACCAGAGAACCUUCUCAUUCGUACACUUCGGUAGCGUCCAGGUCUCUAUUAAUACUA5' ( -26.70[81.65%] )
>miR1440	|MLOC_77458.3	|location[1351,1371]	|
5'UUUGGAAGAGUGAGUAUUUGA3'
o||||||||||o||o||x|||
3'CACAAGACUUCUUAAGAAGACCUUACCAGAGAACCUUCUCAUUCGUACACUUCGGUAGCGUCCAGGUCUCUAUUAAUACUA5' ( -26.70[81.65%] )
>miR1440	|MLOC_77458.4	|location[1342,1362]	|
5'UUUGGAAGAGUGAGUAUUUGA3'
o||||||||||o||o||x|||
3'CACAAGACUUCUUAAGAAGACCUUACCAGAGAACCUUCUCAUUCGUACACUUCGGUAGCGUCCAGGUCUCUAUUAAUACUA5' ( -26.70[81.65%] )
>miR1440	|MLOC_77458.5	|location[1351,1371]	|
5'UUUGGAAGAGUGAGUAUUUGA3'
o||||||||||o||o||x|||
3'CACAAGACUUCUUAAGAAGACCUUACCAGAGAACCUUCUCAUUCGUACACUUCGGUAGCGUCCAGGUCUCUAUUAAUACUA5' ( -26.70[81.65%] )
>miR1440	|MLOC_77458.6	|location[1351,1371]	|
5'UUUGGAAGAGUGAGUAUUUGA3'
o||||||||||o||o||x|||
3'CACAAGACUUCUUAAGAAGACCUUACCAGAGAACCUUCUCAUUCGUACACUUCGGUAGCGUCCAGGUCUCUAUUAAUACUA5' ( -26.70[81.65%] )
>miR1440	|MLOC_77458.7	|location[1342,1362]	|
5'UUUGGAAGAGUGAGUAUUUGA3'
o||||||||||o||o||x|||
3'CACAAGACUUCUUAAGAAGACCUUACCAGAGAACCUUCUCAUUCGUACACUUCGGUAGCGUCCAGGUCUCUAUUAAUACUA5' ( -26.70[81.65%] )
>miR1440	|MLOC_77458.8	|location[1342,1362]	|
5'UUUGGAAGAGUGAGUAUUUGA3'
o||||||||||o||o||x|||
3'CACAAGACUUCUUAAGAAGACCUUACCAGAGAACCUUCUCAUUCGUACACUUCGGUAGCGUCCAGGUCUCUAUUAAUACUA5' ( -26.70[81.65%] )
>miR1440	|MLOC_77458.9	|location[1342,1362]	|
5'UUUGGAAGAGUGAGUAUUUGA3'
o||||||||||o||o||x|||
3'CACAAGACUUCUUAAGAAGACCUUACCAGAGAACCUUCUCAUUCGUACACUUCGGUAGCGUCCAGGUCUCUAUUAAUACUA5' ( -26.70[81.65%] )
>miR1513	|MLOC_70728.1	|location[992,1015]	|
5'UUUAUAAUUGUGUAUAAGGUAUGU3'
||||||||||||||||||x|x||o
3'UCGCUAUAAUAUAUAACGUGUUCCGGCUUAAAAUAUUAACACAUAUUCGAGACGGGGUCACGUAAUCCUAGCGUUUUCUUCAGU5' ( -23.70[74.06%] )
>miR1513	|MLOC_70728.2	|location[537,560]	|
5'UUUAUAAUUGUGUAUAAGGUAUGU3'
||||||||||||||||||x|x||o
3'UAUAACGUGUUCCGGCUUAAAAUAUUAACACAUAUUCGAGACGGGGUCACGUAAUCCUAGCGUUUUCUUCAGU5' ( -23.70[74.06%] )
>miR1513	|MLOC_70728.3	|location[951,974]	|
5'UUUAUAAUUGUGUAUAAGGUAUGU3'
||||||||||||||||||x|x||o
3'UAUAACGUGUUCCGGCUUAAAAUAUUAACACAUAUUCGAGACGGGGUCACGUAAUCCUAGCGUUUUCUUCAGU5' ( -23.70[74.06%] )
>miR1513	|MLOC_70728.4	|location[311,334]	|
5'UUUAUAAUUGUGUAUAAGGUAUGU3'
||||||||||||||||||x|x||o
3'UCGCUAUAAUAUAUAACGUGUUCCGGCUUAAAAUAUUAACACAUAUUCGAGACGGGGUCACGUAAUCCUAGCGUUUUCUUCAGU5' ( -23.70[74.06%] )
>miR1513	|MLOC_70728.5	|location[992,1015]	|
5'UUUAUAAUUGUGUAUAAGGUAUGU3'
||||||||||||||||||x|x||o
3'UCGCUAUAAUAUAUAACGUGUUCCGGCUUAAAAUAUUAACACAUAUUCGAGACGGGGUCACGUAAUCCUAGCGUUUUCUUCAGU5' ( -23.70[74.06%] )
>miR1513	|MLOC_70728.6	|location[978,1001]	|
5'UUUAUAAUUGUGUAUAAGGUAUGU3'
||||||||||||||||||x|x||o
3'UUUACGAAGUAUAUAACGUGUUCCGGCUUAAAAUAUUAACACAUAUUCGAGACGGGGUCACGUAAUCCUAGCGUUUUCUUCAGU5' ( -23.70[74.06%] )
>miR1513	|MLOC_70728.7	|location[951,974]	|
5'UUUAUAAUUGUGUAUAAGGUAUGU3'
||||||||||||||||||x|x||o
3'UAUAACGUGUUCCGGCUUAAAAUAUUAACACAUAUUCGAGACGGGGUCACGUAAUCCUAGCGUUUUCUUCAGU5' ( -23.70[74.06%] )
>miR1513	|MLOC_70728.8	|location[951,974]	|
5'UUUAUAAUUGUGUAUAAGGUAUGU3'
||||||||||||||||||x|x||o
3'UAUAACGUGUUCCGGCUUAAAAUAUUAACACAUAUUCGAGACGGGGUCACGUAAUCCUAGCGUUUUCUUCAGU5' ( -23.70[74.06%] )
>miR1517	|MLOC_38602.1	|location[700,723]	|
5'AGUCUUGGUCAUGUCGUCGAGCAA3'
x||||||||||o||||||||||xx
3'CUGGGUCAACCGGUGCGGCCGAAGGAGCUACCAGAACCAGUGCAGCAGCUCGCCGAAGCCCCCCUUAGGCUGGACAUUGCACAU5' ( -43.30[94.75%] )
>miR156	|MLOC_11199.1	|location[55,74]	|
5'UGACAGAAGAGAGUGAGCAC3'
|||||||||||||x|||||x
3'GACCUCCAACCGUCGUGGGUGACCCAACGAACUGUCUUCUCUCUCUCGUACGACUUCUAGGCCCCGCGGUGACCUCAACC5' ( -32.10[83.81%] )
>miR156	|MLOC_11199.2	|location[55,74]	|
5'UGACAGAAGAGAGUGAGCAC3'
|||||||||||||x|||||x
3'GACCUCCAACCGUCGUGGGUGACCCAACGAACUGUCUUCUCUCUCUCGUACGACUUCUAGGCCCCGCGGUGACCUCAACC5' ( -32.10[83.81%] )
>miR156	|MLOC_11199.3	|location[55,74]	|
5'UGACAGAAGAGAGUGAGCAC3'
|||||||||||||x|||||x
3'GACCUCCAACCGUCGUGGGUGACCCAACGAACUGUCUUCUCUCUCUCGUACGACUUCUAGGCCCCGCGGUGACCUCAACC5' ( -32.10[83.81%] )
>miR156	|MLOC_11199.4	|location[55,74]	|
5'UGACAGAAGAGAGUGAGCAC3'
|||||||||||||x|||||x
3'GACCUCCAACCGUCGUGGGUGACCCAACGAACUGUCUUCUCUCUCUCGUACGACUUCUAGGCCCCGCGGUGACCUCAACC5' ( -32.10[83.81%] )
>miR156	|MLOC_11199.5	|location[55,74]	|
5'UGACAGAAGAGAGUGAGCAC3'
|||||||||||||x|||||x
3'GACCUCCAACCGUCGUGGGUGACCCAACGAACUGUCUUCUCUCUCUCGUACGACUUCUAGGCCCCGCGGUGACCUCAACC5' ( -32.10[83.81%] )
>miR156	|MLOC_11199.6	|location[55,74]	|
5'UGACAGAAGAGAGUGAGCAC3'
|||||||||||||x|||||x
3'GACCUCCAACCGUCGUGGGUGACCCAACGAACUGUCUUCUCUCUCUCGUACGACUUCUAGGCCCCGCGGUGACCUCAACC5' ( -32.10[83.81%] )
>miR156	|MLOC_11199.7	|location[55,74]	|
5'UGACAGAAGAGAGUGAGCAC3'
|||||||||||||x|||||x
3'GACCUCCAACCGUCGUGGGUGACCCAACGAACUGUCUUCUCUCUCUCGUACGACUUCUAGGCCCCGCGGUGACCUCAACC5' ( -32.10[83.81%] )
>miR156	|MLOC_37841.2	|location[482,501]	|
5'UGACAGAAGAGAGUGAGCAC3'
|||||||||||||x||||||
3'UUGUAGCUAUGGCCUCCUUAAACGGCCUCGACUGUCUUCUCUCUCUCGUGUCAGGCUCAGCUCGUGGCCUCAGUCUGGUA5' ( -34.00[89.47%] )
>miR156	|MLOC_37841.5	|location[359,378]	|
5'UGACAGAAGAGAGUGAGCAC3'
|||||||||||||x||||||
3'UUGUAGCUAUGGCCUCCUUAAACGGCCUCGACUGUCUUCUCUCUCUCGUGUCAGGCUCAGCUCGUGGCCUCAGUCUGGUA5' ( -34.00[89.47%] )
>miR156	|MLOC_52321.1	|location[328,347]	|
5'UGACAGAAGAGAGUGAGCAC3'
|||||||||||||x||||||
3'CAAGUACUACACGCGGCCGCGGCCCAACAGACUGUCUUCUCUCUCUCGUGUCAACACCAGGCCCGGGGGCAGCACCCGCU5' ( -34.00[89.47%] )
>miR156	|MLOC_52321.2	|location[328,347]	|
5'UGACAGAAGAGAGUGAGCAC3'
|||||||||||||x||||||
3'CAAGUACUACACGCGGCCGCGGCCCAACAGACUGUCUUCUCUCUCUCGUGUCAACACCAGGCCCGGGGGCAGCACCCGCU5' ( -34.00[89.47%] )
>miR156	|MLOC_52321.3	|location[281,300]	|
5'UGACAGAAGAGAGUGAGCAC3'
|||||||||||||x||||||
3'CAAGUACUACACGCGGCCGCGGCCCAACAGACUGUCUUCUCUCUCUCGUGUCAACACCAGGCCCGGGGGCAGCACCCGCU5' ( -34.00[89.47%] )
>miR156	|MLOC_52321.4	|location[328,347]	|
5'UGACAGAAGAGAGUGAGCAC3'
|||||||||||||x||||||
3'CAAGUACUACACGCGGCCGCGGCCCAACAGACUGUCUUCUCUCUCUCGUGUCAACACCAGGCCCGGGGGCAGCACCCGCU5' ( -34.00[89.47%] )
>miR156	|MLOC_61297.1	|location[176,195]	|
5'UGACAGAAGAGAGUGAGCAC3'
|||||||||||||x||||||
3'UGGUACCCCACACAACAGGGUACCGACUCAACUGUCUUCUCUCUCUCGUGUCGACCUCAGCCGCCGCUGGGGACGCUCUG5' ( -34.00[89.47%] )
>miR156	|MLOC_61297.2	|location[176,195]	|
5'UGACAGAAGAGAGUGAGCAC3'
|||||||||||||x||||||
3'UGGUACCCCACACAACAGGGUACCGACUCAACUGUCUUCUCUCUCUCGUGUCGACCUCAGCCGCCGCUGGGGACGCUCUG5' ( -34.00[89.47%] )
>miR156	|MLOC_61297.3	|location[176,195]	|
5'UGACAGAAGAGAGUGAGCAC3'
|||||||||||||x||||||
3'UGGUACCCCACACAACAGGGUACCGACUCAACUGUCUUCUCUCUCUCGUGUCGACCUCAGCCGCCGCUGGGGACGCUCUG5' ( -34.00[89.47%] )
>miR156	|MLOC_62426.1	|location[728,747]	|
5'UGACAGAAGAGAGUGAGCAC3'
|||||||||||||x||||||
3'AUGACCUAGUCCAUUAGGUGUUCUUGAUCGACUGUCUUCUCUCUCUCGUGCGACUUCUAGGCCACGAGGUGGAUUAAAGC5' ( -34.30[89.56%] )
>miR157	|MLOC_10644.1	|location[910,930]	|
5'UUGACAGAAGAUAGUGAGCAC3'
x|x||||||||o||x||||||
3'GAGACGGGUAUAAAGUUCGGUCAGACCUGCUAGUGUCUUCUGUCUCUCGUGACUCUAGGAGACGGUUAACAGUAGUAGGAA5' ( -28.00[76.29%] )
>miR157	|MLOC_10644.2	|location[864,884]	|
5'UUGACAGAAGAUAGUGAGCAC3'
x|x||||||||o||x||||||
3'GAGACGGGUAUAAAGUUCGGUCAGACCUGCUAGUGUCUUCUGUCUCUCGUGACUCUAGGAGACGGUUAACAGUAGUAGGAA5' ( -28.00[76.29%] )
>miR157	|MLOC_10644.3	|location[832,852]	|
5'UUGACAGAAGAUAGUGAGCAC3'
x|x||||||||o||x||||||
3'GAGACGGGUAUAAAGUUCGGUCAGACCUGCUAGUGUCUUCUGUCUCUCGUGACUCUAGGAGACGGUUAACAGUAGUAGGAA5' ( -28.00[76.29%] )
>miR157	|MLOC_10644.4	|location[832,852]	|
5'UUGACAGAAGAUAGUGAGCAC3'
x|x||||||||o||x||||||
3'GAGACGGGUAUAAAGUUCGGUCAGACCUGCUAGUGUCUUCUGUCUCUCGUGACUCUAGGAGACGGUUAACAGUAGUAGGAA5' ( -28.00[76.29%] )
>miR157	|MLOC_37841.2	|location[482,502]	|
5'UUGACAGAAGAUAGUGAGCAC3'
o||||||||||x||x||||||
3'GUUGUAGCUAUGGCCUCCUUAAACGGCCUCGACUGUCUUCUCUCUCUCGUGUCAGGCUCAGCUCGUGGCCUCAGUCUGGUA5' ( -28.10[76.99%] )
>miR157	|MLOC_37841.5	|location[359,379]	|
5'UUGACAGAAGAUAGUGAGCAC3'
o||||||||||x||x||||||
3'GUUGUAGCUAUGGCCUCCUUAAACGGCCUCGACUGUCUUCUCUCUCUCGUGUCAGGCUCAGCUCGUGGCCUCAGUCUGGUA5' ( -28.10[76.99%] )
>miR157	|MLOC_52321.1	|location[328,348]	|
5'UUGACAGAAGAUAGUGAGCAC3'
o||||||||||x||x||||||
3'CCAAGUACUACACGCGGCCGCGGCCCAACAGACUGUCUUCUCUCUCUCGUGUCAACACCAGGCCCGGGGGCAGCACCCGCU5' ( -28.40[77.17%] )
>miR157	|MLOC_52321.2	|location[328,348]	|
5'UUGACAGAAGAUAGUGAGCAC3'
o||||||||||x||x||||||
3'CCAAGUACUACACGCGGCCGCGGCCCAACAGACUGUCUUCUCUCUCUCGUGUCAACACCAGGCCCGGGGGCAGCACCCGCU5' ( -28.40[77.17%] )
>miR157	|MLOC_52321.3	|location[281,301]	|
5'UUGACAGAAGAUAGUGAGCAC3'
o||||||||||x||x||||||
3'CCAAGUACUACACGCGGCCGCGGCCCAACAGACUGUCUUCUCUCUCUCGUGUCAACACCAGGCCCGGGGGCAGCACCCGCU5' ( -28.40[77.17%] )
>miR157	|MLOC_52321.4	|location[328,348]	|
5'UUGACAGAAGAUAGUGAGCAC3'
o||||||||||x||x||||||
3'CCAAGUACUACACGCGGCCGCGGCCCAACAGACUGUCUUCUCUCUCUCGUGUCAACACCAGGCCCGGGGGCAGCACCCGCU5' ( -28.40[77.17%] )
>miR157	|MLOC_61297.1	|location[176,196]	|
5'UUGACAGAAGAUAGUGAGCAC3'
|||||||||||x||x||||||
3'GUGGUACCCCACACAACAGGGUACCGACUCAACUGUCUUCUCUCUCUCGUGUCGACCUCAGCCGCCGCUGGGGACGCUCUG5' ( -28.40[77.81%] )
>miR157	|MLOC_61297.2	|location[176,196]	|
5'UUGACAGAAGAUAGUGAGCAC3'
|||||||||||x||x||||||
3'GUGGUACCCCACACAACAGGGUACCGACUCAACUGUCUUCUCUCUCUCGUGUCGACCUCAGCCGCCGCUGGGGACGCUCUG5' ( -28.40[77.81%] )
>miR157	|MLOC_61297.3	|location[176,196]	|
5'UUGACAGAAGAUAGUGAGCAC3'
|||||||||||x||x||||||
3'GUGGUACCCCACACAACAGGGUACCGACUCAACUGUCUUCUCUCUCUCGUGUCGACCUCAGCCGCCGCUGGGGACGCUCUG5' ( -28.40[77.81%] )
>miR157	|MLOC_62426.1	|location[728,748]	|
5'UUGACAGAAGAUAGUGAGCAC3'
o||||||||||x||x||||||
3'CAUGACCUAGUCCAUUAGGUGUUCUUGAUCGACUGUCUUCUCUCUCUCGUGCGACUUCUAGGCCACGAGGUGGAUUAAAGC5' ( -28.40[77.17%] )
>miR158	|MLOC_2515.5	|location[91,110]	|
5'UCCCAAAUGUAGACAAAGCA3'
o|||||x||||o||||||||
3'CCUGUUGUCGGGGGUUAACAUUUGUUUCGUUAACUAGACCGACUUGGAAAACUUUGUCUG5' ( -26.50[78.64%] )
>miR158	|MLOC_4699.1	|location[832,851]	|
5'UCCCAAAUGUAGACAAAGCA3'
|||xx||||||||||||||x
3'GUAGUAGGGGUGGUUGGCACGUAAGUCCGGAGGCCUUACAUCUGUUUCGACGGUUACGUCGCUACAAUCGACGUAGCUAC5' ( -25.70[76.49%] )
>miR158	|MLOC_4699.2	|location[499,518]	|
5'UCCCAAAUGUAGACAAAGCA3'
|||xx||||||||||||||x
3'GUAGUAGGGGUGGUUGGCACGUAAGUCCGGAGGCCUUACAUCUGUUUCGACGGUUACGUCGCUACAAUCGACGUAGCUAC5' ( -25.70[76.49%] )
>miR158	|MLOC_4699.3	|location[577,596]	|
5'UCCCAAAUGUAGACAAAGCA3'
|||xx||||||||||||||x
3'GUAGUAGGGGUGGUUGGCACGUAAGUCCGGAGGCCUUACAUCUGUUUCGACGGUUACGUCGCUACAAUCGACGUAGCUAC5' ( -25.70[76.49%] )
>miR158	|MLOC_4699.4	|location[184,203]	|
5'UCCCAAAUGUAGACAAAGCA3'
|||xx||||||||||||||x
3'GUAGUAGGGGUGGUUGGCACGUAAGUCCGGAGGCCUUACAUCUGUUUCGACGGUUACGUCGCUACAAUCGACGUAGCUAC5' ( -25.70[76.49%] )
>miR159	|MLOC_6041.1	|location[745,765]	|
5'UUUGGAUUGAAGGGAGCUCUG3'
x||||xo||||||||||||o|
3'CGCACCGACGCCGACCGCUGCGGCCCUCGUCAACCGGACUUCCCUCGAGGCGGAACCGGGGGCCCCUGCCGCUCUCUCCCC5' ( -32.10[83.38%] )
>miR159	|MLOC_71332.1	|location[862,882]	|
5'UUUGGAUUGAAGGGAGCUCUG3'
o|||||x||||||||||||oo
3'ACUCGGUCGAUAAGCCUAGUCUAAGCCAUAGAACCUCACUUCCCUCGAGGUAGAAGUUUCCUGGUAACUACCAGGAUCUUC5' ( -32.80[84.10%] )
>miR159	|MLOC_71332.2	|location[865,885]	|
5'UUUGGAUUGAAGGGAGCUCUG3'
o|||||x||||||||||||oo
3'ACUCGGUCGAUAAGCCUAGUCUAAGCCAUAGAACCUCACUUCCCUCGAGGUAGAAGUUUCCUGGUAACUACCAGGAUCUUC5' ( -32.80[84.10%] )
>miR159	|MLOC_74051.1	|location[719,739]	|
5'UUUGGAUUGAAGGGAGCUCUG3'
x|||||x||||||||o|||o|
3'UGUUCAACCACGAAGAUAGUGUCUUCCGUAUAACCUUACUUCCCUUGAGGCAAAAUUACCCGGUGACAUAUCAGGGUCUUU5' ( -31.80[81.54%] )
>miR159	|MLOC_74051.2	|location[707,727]	|
5'UUUGGAUUGAAGGGAGCUCUG3'
x|||||x||||||||o|||o|
3'UGUUCAACCACGAAGAUAGUGUCUUCCGUAUAACCUUACUUCCCUUGAGGCAAAAUUACCCGGUGACAUAUCAGGGUCUUU5' ( -31.80[81.54%] )
>miR159	|MLOC_74051.5	|location[839,859]	|
5'UUUGGAUUGAAGGGAGCUCUG3'
x|||||x||||||||o|||o|
3'UGUUCAACCACGAAGAUAGUGUCUUCCGUAUAACCUUACUUCCCUUGAGGCAAAAUUACCCGGUGACAUAUCAGGGUCUUU5' ( -31.80[81.54%] )
>miR159	|MLOC_74051.6	|location[377,397]	|
5'UUUGGAUUGAAGGGAGCUCUG3'
x|||||x||||||||o|||o|
3'UGUUCAACCACGAAGAUAGUGUCUUCCGUAUAACCUUACUUCCCUUGAGGCAAAAUUACCCGGUGACAUAUCAGGGUCUUU5' ( -31.80[81.54%] )
>miR164	|MLOC_53744.1	|location[179,199]	|
5'UGGAGAAGCAGGGCACGUGCA3'
||||||||||||||||x|||x
3'GGCUGCUGCUACCCACUCUCCUCCCUAAUAACCUCUUCGUCCCGUGAACGAGUAUUGGGAGAUCCAAAACGUGGCGGCUGU5' ( -39.70[87.64%] )
>miR164	|MLOC_64240.2	|location[650,670]	|
5'UGGAGAAGCAGGGCACGUGCA3'
||||||||||||||||x|||x
3'ACGACAACGACCGUGACAAUAAUGACUUCGACCUCUUCGUCCCGUGAACGAGUUCACGCCGGCACCGCCGCCGCCUCCACA5' ( -39.70[87.64%] )
>miR164	|MLOC_64240.3	|location[215,235]	|
5'UGGAGAAGCAGGGCACGUGCA3'
||||||||||||||||x|||x
3'ACGACAACGACCGUGACAAUAAUGACUUCGACCUCUUCGUCCCGUGAACGAGUUCACGCCGGCACCGCCGCCGCCUCCACA5' ( -39.70[87.64%] )
>miR164	|MLOC_65286.1	|location[281,301]	|
5'UGGAGAAGCAGGGCACGUGCA3'
|||||||||||||||||x||x
3'ACGGCUCCUCCCACCGUAGGUAGACCCGCCACCUCUUCGUCCCGUGCUCGAGUGCCGUCAACGGCCGGCGCAACAACAACA5' ( -41.10[91.33%] )
>miR164	|MLOC_65555.1	|location[502,522]	|
5'UGGAGAAGCAGGGCACGUGCA3'
o|||||||||||||||xx||x
3'CCAUCAUCAUGACCAGGAGGGUCAACUCAAGCCUCUUCGUCCCGUGGCCGCGGCCAACGUCGCGCCGACGGCGGCAGCUAG5' ( -38.90[85.87%] )
>miR164	|MLOC_68221.1	|location[179,199]	|
5'UGGAGAAGCAGGGCACGUGCA3'
|||||||||||xo||||x|||
3'CCAACUACAAUGGGUACGGGCCCUUGGAGAACCUCUUCGUCGUGUGCUCGUUCCCCGUCUAUGGCGAAUAAUUUCACUAUG5' ( -34.80[76.82%] )
>miR164	|MLOC_68221.2	|location[179,199]	|
5'UGGAGAAGCAGGGCACGUGCA3'
|||||||||||xo||||x|||
3'CCAACUACAAUGGGUACGGGCCCUUGGAGAACCUCUUCGUCGUGUGCUCGUUCCCCGUCUAUGGCGAAUAAUUUCACUAUG5' ( -34.80[76.82%] )
>miR168	|MLOC_12447.2	|location[77,97]	|
5'UCGCUUGGUGCAGAUCGGGAC3'
xx|||||||||||x||||||x
3'UUUGGUGGCCCCGAACUAUAACCUGUAGACCACGAACCACGUCGAGCCCUUGACAAGAACUGACUGGACCUCCUUGUAACA5' ( -34.50[78.59%] )
>miR168	|MLOC_12447.3	|location[77,97]	|
5'UCGCUUGGUGCAGAUCGGGAC3'
xx|||||||||||x||||||x
3'UUUGGUGGCCCCGAACUAUAACCUGUAGACCACGAACCACGUCGAGCCCUUGACAAGAACUGACUGGACCUCCUUGUAACA5' ( -34.50[78.59%] )
>miR168	|MLOC_12447.4	|location[77,97]	|
5'UCGCUUGGUGCAGAUCGGGAC3'
xx|||||||||||x||||||x
3'UUUGGUGGCCCCGAACUAUAACCUGUAGACCACGAACCACGUCGAGCCCUUGACAAGAACUGACUGGACCUCCUUGUAACA5' ( -34.50[78.59%] )
>miR168	|MLOC_12447.5	|location[77,97]	|
5'UCGCUUGGUGCAGAUCGGGAC3'
xx|||||||||||x||||||x
3'UUUGGUGGCCCCGAACUAUAACCUGUAGACCACGAACCACGUCGAGCCCUUGACAAGAACUGACUGGACCUCCUUGUAACA5' ( -34.50[78.59%] )
>miR168	|MLOC_5659.1	|location[1244,1264]	|
5'UCGCUUGGUGCAGAUCGGGAC3'
xx|||||||||||x||||||x
3'AUUCGUGGCCUUGAACCAAGACCUGAACACCUCGAACCACGUCAAGCCCUUCACAAUAACUACCUCAUAGUCCUUGAGGCG5' ( -34.00[76.92%] )
>miR168	|MLOC_5659.2	|location[917,937]	|
5'UCGCUUGGUGCAGAUCGGGAC3'
xx|||||||||||x||||||x
3'AUUCGUGGCCUUGAACCAAGACCUGAACACCUCGAACCACGUCAAGCCCUUCACAAUAACUACCUCAUAGUCCUUGAGGCG5' ( -34.00[76.92%] )
>miR168	|MLOC_5659.3	|location[860,880]	|
5'UCGCUUGGUGCAGAUCGGGAC3'
xx|||||||||||x||||||x
3'AUUCGUGGCCUUGAACCAAGACCUGAACACCUCGAACCACGUCAAGCCCUUCACAAUAACUACCUCAUAGUCCUUGAGGCG5' ( -34.00[76.92%] )
>miR168	|MLOC_5659.4	|location[631,651]	|
5'UCGCUUGGUGCAGAUCGGGAC3'
xx|||||||||||x||||||x
3'AUUCGUGGCCUUGAACCAAGACCUGAACACCUCGAACCACGUCAAGCCCUUCACAAUAACUACCUCAUAGUCCUUGAGGCG5' ( -34.00[76.92%] )
>miR168	|MLOC_5659.5	|location[1243,1263]	|
5'UCGCUUGGUGCAGAUCGGGAC3'
xx|||||||||||x||||||x
3'AUUCGUGGCCUUGAACCAAGACCUGAACACCUCGAACCACGUCAAGCCCUUCACAAUAACUACCUCAUAGUCCUUGAGGCG5' ( -34.00[76.92%] )
>miR168	|MLOC_75013.1	|location[269,289]	|
5'UCGCUUGGUGCAGAUCGGGAC3'
|x||||||o||||x||||||x
3'GACGGCCGCGGCCGCCCGUUCCAACAAGCUAACGAACCGCGUCCAGCCCUCGGUCCGCCCAGUUCCCGGGACGCCGCCCUC5' ( -34.00[77.27%] )
>miR168	|MLOC_75013.2	|location[269,289]	|
5'UCGCUUGGUGCAGAUCGGGAC3'
|x||||||o||||x||||||x
3'GACGGCCGCGGCCGCCCGUUCCAACAAGCUAACGAACCGCGUCCAGCCCUCGGUCCGCCCAGUUCCCGGGACGCCGCCCUC5' ( -34.00[77.27%] )
>miR168	|MLOC_75013.3	|location[269,289]	|
5'UCGCUUGGUGCAGAUCGGGAC3'
|x||||||o||||x||||||x
3'GACGGCCGCGGCCGCCCGUUCCAACAAGCUAACGAACCGCGUCCAGCCCUCGGUCCGCCCAGUUCCCGGGACGCCGCCCUC5' ( -34.00[77.27%] )
>miR168	|MLOC_75013.4	|location[269,289]	|
5'UCGCUUGGUGCAGAUCGGGAC3'
|x||||||o||||x||||||x
3'GACGGCCGCGGCCGCCCGUUCCAACAAGCUAACGAACCGCGUCCAGCCCUCGGUCCGCCCAGUUCCCGGGACGCCGCCCUC5' ( -34.00[77.27%] )
>miR171	|MLOC_16514.1	|location[27,47]	|
5'UGAUUGAGCCGUGCCAAUAUC3'
|||||||||||o|||||||||
3'GGGCCGCCCCGCCCGCCGCUCCCCUCGGCCACUAACUCGGCGCGGUUAUAGAGCGCGCGCGGGCGGCCCCGGGGCCG5' ( -37.80[98.95%] )
>miR171	|MLOC_43989.2	|location[753,773]	|
5'UGAUUGAGCCGUGCCAAUAUC3'
|||||||||||o|||||||||
3'UCCUUCCCGAAGGGUUCCCCCCCUUCGACCACUAACUCGGCGCGGUUAUAGAGUGCGCGCGGUCACCUUAAUGGCCGGAGC5' ( -37.80[98.95%] )
>miR171	|MLOC_72502.1	|location[843,863]	|
5'UGAUUGAGCCGUGCCAAUAUC3'
|o|||||||||o|||||||||
3'CAGGGCCGGCGCCCCCGCCGCCCCUCGGCUAUUAACUCGGCGCGGUUAUAGAGCGCACGCGGCUUCCGCAGCGGGCGGAGC5' ( -35.70[93.21%] )
>miR171	|MLOC_72502.2	|location[843,863]	|
5'UGAUUGAGCCGUGCCAAUAUC3'
|o|||||||||o|||||||||
3'CAGGGCCGGCGCCCCCGCCGCCCCUCGGCUAUUAACUCGGCGCGGUUAUAGAGCGCACGCGGCUUCCGCAGCGGGCGGAGC5' ( -35.70[93.21%] )
>miR172	|MLOC_43041.6	|location[683,703]	|
5'AGAAUCUUGAUGAUGCUGCAU3'
x|||||o||||||||||||xx
3'CGACCUGCGGAGGGUCGGGACCGCGGCCGCCCUUAGGACUACUACGACGACGACGACGGAGCCGCGGCAUGCCGACGGUUG5' ( -32.60[93.68%] )
>miR172	|MLOC_43575.3	|location[119,139]	|
5'AGAAUCUUGAUGAUGCUGCAU3'
||||||o|||||||||||||x
3'CGCCCCGCCCCAAGCGCGGCCGCCGCCAUCUCUUAGGACUACUACGACGUCGUAUUUCGUUGUUGCUCACCCUCCUCGGGC5' ( -33.70[96.84%] )
>miR172	|MLOC_43575.4	|location[119,139]	|
5'AGAAUCUUGAUGAUGCUGCAU3'
||||||o|||||||||||||x
3'CGCCCCGCCCCAAGCGCGGCCGCCGCCAUCUCUUAGGACUACUACGACGUCGUAUUUCGUUGUUGCUCACCCUCCUCGGGC5' ( -33.70[96.84%] )
>miR172	|MLOC_43575.5	|location[119,139]	|
5'AGAAUCUUGAUGAUGCUGCAU3'
||||||o|||||||||||||x
3'CGCCCCGCCCCAAGCGCGGCCGCCGCCAUCUCUUAGGACUACUACGACGUCGUAUUUCGUUGUUGCUCACCCUCCUCGGGC5' ( -33.70[96.84%] )
>miR172	|MLOC_43575.6	|location[119,139]	|
5'AGAAUCUUGAUGAUGCUGCAU3'
||||||o|||||||||||||x
3'CGCCCCGCCCCAAGCGCGGCCGCCGCCAUCUCUUAGGACUACUACGACGUCGUAUUUCGUUGUUGCUCACCCUCCUCGGGC5' ( -33.70[96.84%] )
>miR172	|MLOC_43575.7	|location[119,139]	|
5'AGAAUCUUGAUGAUGCUGCAU3'
||||||o|||||||||||||x
3'CGCCCCGCCCCAAGCGCGGCCGCCGCCAUCUCUUAGGACUACUACGACGUCGUAUUUCGUUGUUGCUCACCCUCCUCGGGC5' ( -33.70[96.84%] )
>miR172	|MLOC_43830.1	|location[884,904]	|
5'AGAAUCUUGAUGAUGCUGCAU3'
x|||||x||||||||||||xx
3'UCGAGACGCGGACGCACCGCUACAUCCCACCCUUAGCACUACUACGACGCCGACGACGACGCCGCCGCCGUCGCAACAAGC5' ( -28.90[83.05%] )
>miR172	|MLOC_43830.2	|location[884,904]	|
5'AGAAUCUUGAUGAUGCUGCAU3'
x|||||x||||||||||||xx
3'UCGAGACGCGGACGCACCGCUACAUCCCACCCUUAGCACUACUACGACGCCGACGACGACGCCGCCGCCGUCGCAACAAGC5' ( -28.90[83.05%] )
>miR172	|MLOC_43830.3	|location[612,632]	|
5'AGAAUCUUGAUGAUGCUGCAU3'
x|||||x||||||||||||xx
3'UCGAGACGCGGACGCACCGCUACAUCCCACCCUUAGCACUACUACGACGCCGACGACGACGCCGCCGCCGUCGCAACAAGC5' ( -28.90[83.05%] )
>miR172	|MLOC_43830.4	|location[884,904]	|
5'AGAAUCUUGAUGAUGCUGCAU3'
x|||||x||||||||||||xx
3'UCGAGACGCGGACGCACCGCUACAUCCCACCCUUAGCACUACUACGACGCCGACGACGACGCCGCCGCCGUCGCAACAAGC5' ( -28.90[83.05%] )
>miR172	|MLOC_43830.5	|location[1172,1192]	|
5'AGAAUCUUGAUGAUGCUGCAU3'
x|||||x||||||||||||xx
3'UCGAGACGCGGACGCACCGCUACAUCCCACCCUUAGCACUACUACGACGCCGACGACGACGCCGCCGCCGUCGCAACAAGC5' ( -28.90[83.05%] )
>miR172	|MLOC_43830.6	|location[884,904]	|
5'AGAAUCUUGAUGAUGCUGCAU3'
x|||||x||||||||||||xx
3'UCGAGACGCGGACGCACCGCUACAUCCCACCCUUAGCACUACUACGACGCCGACGACGACGCCGCCGCCGUCGCAACAAGC5' ( -28.90[83.05%] )
>miR172	|MLOC_43830.7	|location[1163,1183]	|
5'AGAAUCUUGAUGAUGCUGCAU3'
x|||||x||||||||||||xx
3'UCGAGACGCGGACGCACCGCUACAUCCCACCCUUAGCACUACUACGACGCCGACGACGACGCCGCCGCCGUCGCAACAAGC5' ( -28.90[83.05%] )
>miR172	|MLOC_43830.8	|location[1343,1363]	|
5'AGAAUCUUGAUGAUGCUGCAU3'
x|||||x||||||||||||xx
3'UCGAGACGCGGACGCACCGCUACAUCCCACCCUUAGCACUACUACGACGCCGACGACGACGCCGCCGCCGUCGCAACAAGC5' ( -28.90[83.05%] )
>miR172	|MLOC_77763.3	|location[63,83]	|
5'AGAAUCUUGAUGAUGCUGCAU3'
||||||o|||||||||||||x
3'GCCGCCCCCGUCGACGGCGCCGACAAAACCUCUUAGGACUACUACGACGUCGCCUGCUACUGCUGCUCUUCUCACCGUACC5' ( -33.70[96.84%] )
>miR172	|MLOC_77763.5	|location[560,580]	|
5'AGAAUCUUGAUGAUGCUGCAU3'
||||||o|||||||||||||x
3'GCCGCCCCCGUCGACGGCGCCGACAAAACCUCUUAGGACUACUACGACGUCGCCUGCUACUGCUGCUCUUCUCACCGUACC5' ( -33.70[96.84%] )
>miR172	|MLOC_77763.6	|location[620,640]	|
5'AGAAUCUUGAUGAUGCUGCAU3'
||||||o|||||||||||||x
3'GCCGCCCCCGUCGACGGCGCCGACAAAACCUCUUAGGACUACUACGACGUCGCCUGCUACUGCUGCUCUUCUCACCGUACC5' ( -33.70[96.84%] )
>miR172	|MLOC_77763.7	|location[665,685]	|
5'AGAAUCUUGAUGAUGCUGCAU3'
||||||o|||||||||||||x
3'GCCGCCCCCGUCGACGGCGCCGACAAAACCUCUUAGGACUACUACGACGUCGCCUGCUACUGCUGCUCUUCUCACCGUACC5' ( -33.70[96.84%] )
>miR172	|MLOC_77763.8	|location[452,472]	|
5'AGAAUCUUGAUGAUGCUGCAU3'
||||||o|||||||||||||x
3'GCCGCCCCCGUCGACGGCGCCGACAAAACCUCUUAGGACUACUACGACGUCGCCUGCUACUGCUGCUCUUCUCACCGUACC5' ( -33.70[96.84%] )
>miR1846	|MLOC_36252.1	|location[77,99]	|
5'AGUAGGAGGGCGCGGCGGCCGCU3'
|xx||||o|||||||||||||x|
3'GAAUGGUCCCGCUCCCACAGCUGCUCCUUCCGCGCCGCCGGCAACCAGAACUGCUCGACGCUCUACGACGCCCG5' ( -44.20[78.93%] )
>miR1846	|MLOC_56122.1	|location[153,175]	|
5'AGUAGGAGGGCGCGGCGGCCGCU3'
x||x|||||||||||||||x||x
3'GGCGCCGCGGCCCAGGGCGAGGCCGCCACGGCAGCCUCCCGCGCCGCCGCCGCUGCUGGAGGAACUGCUCCUUCUGCCUCCUC5' ( -45.20[80.00%] )
>miR1846	|MLOC_56122.3	|location[105,127]	|
5'AGUAGGAGGGCGCGGCGGCCGCU3'
x||x|||||||||||||||x||x
3'GGCGCCGCGGCCCAGGGCGAGGCCGCCACGGCAGCCUCCCGCGCCGCCGCCGCUGCUGGAGGAACUGCUCCUUCUGCCUCCUC5' ( -45.20[80.00%] )
>miR1848	|MLOC_10956.1	|location[799,819]	|
5'CCUCGCCGGCUGCGCGUCCAC3'
|||||||||||||||x||x|x
3'CGCCGACGGCUUCGACUGCAUGUGGUGGCUGGAGCGGCCGACGCGGAGCUCGGUGGCCUACAUUAGUCCAACCAAAAGGCG5' ( -40.40[80.00%] )
>miR1848	|MLOC_13395.1	|location[781,801]	|
5'CCUCGCCGGCUGCGCGUCCAC3'
||o||||||||||xx|||||x
3'GCGCGAGGGCUUCGUCUGCUUGUGGUGCGAGGGGCGGCCGACGAACAGGUCGGUGUGGUCCGUAAGCACCAAGCGCAACGA5' ( -39.20[76.86%] )
>miR1848	|MLOC_17988.1	|location[199,219]	|
5'CCUCGCCGGCUGCGCGUCCAC3'
||o|||||||||||||x|x|x
3'CGCCCUUAACCCUCGGCGCUUUGGGGCCAAGGGGCGGCCGACGCGCCGCUACCGACGCUGGCGGCGCUUGCGCCGUCGCCU5' ( -38.80[75.63%] )
>miR1848	|MLOC_25507.1	|location[31,51]	|
5'CCUCGCCGGCUGCGCGUCCAC3'
x|o|||||||||||||||||x
3'CAUCGACGGCUUCCUCUACAUCUCGUGCCUCGGGCGGCCGACGCGCAGGUCGGUGACGCUCGUCAGGCUGAGCCGGGUGUA5' ( -44.30[87.72%] )
>miR1848	|MLOC_25507.2	|location[216,236]	|
5'CCUCGCCGGCUGCGCGUCCAC3'
x|o|||||||||||||||||x
3'CAUCGACGGCUUCCUCUACAUCUCGUGCCUCGGGCGGCCGACGCGCAGGUCGGUGACGCUCGUCAGGCUGAGCCGGGUGUA5' ( -44.30[87.72%] )
>miR1848	|MLOC_37302.1	|location[82,102]	|
5'CCUCGCCGGCUGCGCGUCCAC3'
x|o|||||||||||||x||x|
3'GAACCCCAACUUCAUCGACCCCGGGGGGACCGGGCGGCCGACGCGCCGGCGCUACAGCCGCCGGCGUCACUGCUCACGUUA5' ( -39.10[77.27%] )
>miR1848	|MLOC_4594.1	|location[182,202]	|
5'CCUCGCCGGCUGCGCGUCCAC3'
|||||||||||||||xx||xx
3'ACUUGUGGCGGCCCUUGGACGUGGCGGUGGGGAGCGGCCGACGCGGCGGCUUCGUCGUGUCGCGGUGGCCGUCCUCGUCGA5' ( -40.40[78.91%] )
>miR1848	|MLOC_53147.2	|location[424,444]	|
5'CCUCGCCGGCUGCGCGUCCAC3'
|||||||||||||x||||||x
3'GAGCGAGGGCUUGCGCUGCAUCUCGUGGCUGGAGCGGCCGACGAGCAGGUCGGUCGCGUACUCCGAGCGCGAGAAGAGCAG5' ( -42.70[84.55%] )
>miR1848	|MLOC_58250.1	|location[2241,2261]	|
5'CCUCGCCGGCUGCGCGUCCAC3'
||o|||||x|||||||x||||
3'GGAAGCGGUCCUGCCCCACGACCCGGGGGCGGCGGACGCGCUGGUGGGCGGAGGCGCCGGUGCCGUCGCCGUCGCC5' ( -41.80[81.64%] )
>miR1848	|MLOC_58250.3	|location[537,557]	|
5'CCUCGCCGGCUGCGCGUCCAC3'
||o|||||x|||||||x||||
3'GGAAGCGGUCCUGCCCCACGACCCGGGGGCGGCGGACGCGCUGGUGGGCGGAGGCGCCGGUGCCGUCGCCGUCGCC5' ( -41.80[81.64%] )
>miR1848	|MLOC_62765.1	|location[784,804]	|
5'CCUCGCCGGCUGCGCGUCCAC3'
x|||||||||||||||||||x
3'CUUCGACGGCUCGCUCUGCAUCUCGUGACUCGAGCGGCCGACGCGCAGGUCGGUUCGGUACAUCGGAACAAGAAGGGGACU5' ( -45.20[89.50%] )
>miR1848	|MLOC_62765.2	|location[214,234]	|
5'CCUCGCCGGCUGCGCGUCCAC3'
x|||||||||||||||||||x
3'CUUCGACGGCUCGCUCUGCAUCUCGUGACUCGAGCGGCCGACGCGCAGGUCGGUUCGGUACAUCGGAACAAGAAGGGGACU5' ( -45.20[89.50%] )
>miR1848	|MLOC_62900.1	|location[563,583]	|
5'CCUCGCCGGCUGCGCGUCCAC3'
||||o||ox||||||||||||
3'AACGAACUUGACGGGGCGGCGUUAGACGACGGAGUGGUGGACGCGCAGGUGGUGCAGAAACCCCUACUAGAACUCGAAGAC5' ( -41.70[82.90%] )
>miR1848	|MLOC_62900.2	|location[563,583]	|
5'CCUCGCCGGCUGCGCGUCCAC3'
||||o||ox||||||||||||
3'AACGAACUUGACGGGGCGGCGUUAGACGACGGAGUGGUGGACGCGCAGGUGGUGCAGAAACCCCUACUAGAACUCGAAGAC5' ( -41.70[82.90%] )
>miR1848	|MLOC_62900.3	|location[356,376]	|
5'CCUCGCCGGCUGCGCGUCCAC3'
||||o||ox||||||||||||
3'AACGAACUUGACGGGGCGGCGUUAGACGACGGAGUGGUGGACGCGCAGGUGGUGCAGAAACCCCUACUAGAACUCGAAGAC5' ( -41.70[82.90%] )
>miR1848	|MLOC_62900.4	|location[311,331]	|
5'CCUCGCCGGCUGCGCGUCCAC3'
||||o||ox||||||||||||
3'AACGAACUUGACGGGGCGGCGUUAGACGACGGAGUGGUGGACGCGCAGGUGGUGCAGAAACCCCUACUAGAACUCGAAGAC5' ( -41.70[82.90%] )
>miR1848	|MLOC_64633.2	|location[690,710]	|
5'CCUCGCCGGCUGCGCGUCCAC3'
||o|||||||||||||x|||x
3'GCGCGGGUGGUGCUAGUGCAGCUUGCUCGCGGGGCGGCCGACGCGCCGGUACUUUGGGGACCGCAAGGGGCAGCCCAACGG5' ( -42.50[83.99%] )
>miR1848	|MLOC_70743.1	|location[529,549]	|
5'CCUCGCCGGCUGCGCGUCCAC3'
||x|x|||||||||||||||x
3'GUACGACGGCUUCGUCUCCUUGUGGUGCGAGGCGAGGCCGACGCGCAGGUCGGUACUGUUCGUGCGCACGGCGAGCGGAAC5' ( -38.70[75.88%] )
>miR1848	|MLOC_70743.2	|location[529,549]	|
5'CCUCGCCGGCUGCGCGUCCAC3'
||x|x|||||||||||||||x
3'GUACGACGGCUUCGUCUCCUUGUGGUGCGAGGCGAGGCCGACGCGCAGGUCGGUACUGUUCGUGCGCACGGCGAGCGGAAC5' ( -38.70[75.88%] )
>miR1848	|MLOC_70745.1	|location[448,468]	|
5'CCUCGCCGGCUGCGCGUCCAC3'
||x|x|||||||||||||||x
3'CUACGACGGCUUCGUCUCCUUGUGGUGCGAGGCGAGGCCGACGCGCAGGUCGGUGCGCUCCGUGAGCACGGCGGCGCAGAG5' ( -38.70[75.88%] )
>miR1848	|MLOC_8567.1	|location[613,633]	|
5'CCUCGCCGGCUGCGCGUCCAC3'
||o|||||||||||||||||x
3'CAUCGACGGCUUCCUCUACAUCUCGUGCCUGGGGCGGCCGACGCGCAGGUCGGUCACCCUCGUCAGCCUGAGCCGGGUGUA5' ( -47.50[94.06%] )
>miR1848	|MLOC_8567.2	|location[349,369]	|
5'CCUCGCCGGCUGCGCGUCCAC3'
||o|||||||||||||||||x
3'CAUCGACGGCUUCCUCUACAUCUCGUGCCUGGGGCGGCCGACGCGCAGGUCGGUCACCCUCGUCAGCCUGAGCCGGGUGUA5' ( -47.50[94.06%] )
>miR1852	|MLOC_74275.1	|location[1809,1829]	|
5'GCAUGGAUUACAGAAUCAGGU3'
x|||||xo|||||||||||||
3'CUACUACUGCUGCUGUUGACUCUCGUACCAGGUACCCGAUGUCUUAGUCCAGAGCCUUAUUUUGAAGACUUAAGUCCUAGG5' ( -29.70[77.95%] )
>miR1852	|MLOC_74275.2	|location[1908,1928]	|
5'GCAUGGAUUACAGAAUCAGGU3'
x|||||xo|||||||||||||
3'CUACUACUGCUGCUGUUGACUCUCGUACCAGGUACCCGAUGUCUUAGUCCAGAGCCUUAUUUUGAAGACUUAAGUCCUAGG5' ( -29.70[77.95%] )
>miR1858	|MLOC_11100.3	|location[1121,1140]	|
5'GAGGAGGAGGAAGGGUGGGG3'
|||||||||||x|||xx|||
3'CCACCCCUUAUACUACCACUACUACUACUCCUCCUCCUCCUCCCCUGCCCACGGGUAGGAACUAUUUUGGUUCUGCUAGG5' ( -36.50[77.99%] )
>miR1858	|MLOC_11100.5	|location[983,1002]	|
5'GAGGAGGAGGAAGGGUGGGG3'
|||||||||||x|||xx|||
3'CCACCCCUUAUACUACCACUACUACUACUCCUCCUCCUCCUCCCCUGCCCACGGGUAGGAACUAUUUUGGUUCUGCUAGG5' ( -36.50[77.99%] )
>miR1858	|MLOC_11561.2	|location[1643,1662]	|
5'GAGGAGGAGGAAGGGUGGGG3'
|||x|||||||||||oo||x
3'GGUCCACUACUCCCGCAUGUGCCGCCUGACCUCGUCCUCCUUCCCGUCCAUGCACUAGUGGGGCCGCUGGUGCAUGCGCC5' ( -36.90[79.53%] )
>miR1858	|MLOC_123.1	|location[179,198]	|
5'GAGGAGGAGGAAGGGUGGGG3'
|||||||||||||o|xo||x
3'AGACCCUCGCCCCGCCCCUCCGCCUAGACCCUCCUCCUCCUUCUCCUCCGACCACCAACCCCCUAAAACCUCUCCUGCCC5' ( -35.80[76.50%] )
>miR1858	|MLOC_1230.1	|location[26,45]	|
5'GAGGAGGAGGAAGGGUGGGG3'
||||||||||||oo|xo|||
3'CCGCGCGCCCUAUGACUGACACCACCGAUCCUCCUCCUCCUUUUCCUCCCUAUCCACGUACCGCAUACUGCGGUA5' ( -34.90[75.22%] )
>miR1858	|MLOC_12385.1	|location[612,631]	|
5'GAGGAGGAGGAAGGGUGGGG3'
||||||||o|||||xxo|||
3'CUGCUACUCCCUCUUCCGCCGCUGCAACUCCUCCUCCUUCUUCCGCUCCCGCGCGUAGGACCGCCCGGACCCGCGCAUGU5' ( -38.00[81.72%] )
>miR1858	|MLOC_12385.2	|location[696,715]	|
5'GAGGAGGAGGAAGGGUGGGG3'
||||||||o|||||xxo|||
3'CUGCUACUCCCUCUUCCGCCGCUGCAACUCCUCCUCCUUCUUCCGCUCCCGCGCGUAGGACCGCCCGGACCCGCGCAUGU5' ( -38.00[81.72%] )
>miR1858	|MLOC_12385.3	|location[492,511]	|
5'GAGGAGGAGGAAGGGUGGGG3'
||||||||o|||||xxo|||
3'CUGCUACUCCCUCUUCCGCCGCUGCAACUCCUCCUCCUUCUUCCGCUCCCGCGCGUAGGACCGCCCGGACCCGCGCAUGU5' ( -38.00[81.72%] )
>miR1858	|MLOC_12550.1	|location[75,94]	|
5'GAGGAGGAGGAAGGGUGGGG3'
o|||||||||||||||o|||
3'GCAACGCACAGCAGCAGCAGACGUUGCCUCUUCCUCCUCCUUCCCAUCCCAGCCGCCGCUCGACCACUCGUACCGCUCAG5' ( -42.20[90.17%] )
>miR1858	|MLOC_12550.3	|location[75,94]	|
5'GAGGAGGAGGAAGGGUGGGG3'
o|||||||||||||||o|||
3'GCAACGCACAGCAGCAGCAGACGUUGCCUCUUCCUCCUCCUUCCCAUCCCAGCCGCCGCUCGACCACUCGUACCGCUCAG5' ( -42.20[90.17%] )
>miR1858	|MLOC_12619.1	|location[20,39]	|
5'GAGGAGGAGGAAGGGUGGGG3'
||||||||||||||ox|o||
3'GCGGUCCGGGUCGUCCUACCGCCGCGGCCGCUCCUCCUCCUUCCUCCUCCCGCGCGCUCCGCCGCGGUA5' ( -37.60[79.16%] )
>miR1858	|MLOC_12718.1	|location[1917,1936]	|
5'GAGGAGGAGGAAGGGUGGGG3'
|||||||||||x|||xo|||
3'ACUCCGUCUACGCUACCCCCUCUCGCGUUCCUCCUCCUCCUGCCCCUCCCUCCCCGCCUGCGACGCCCUCCGCUCGCGCG5' ( -36.60[78.88%] )
>miR1858	|MLOC_12877.1	|location[473,492]	|
5'GAGGAGGAGGAAGGGUGGGG3'
|||||||x||||||xx|||x
3'CCGCCGCCCGAGCUGCCUCUCCUCCCACGGCUCCUCCGCCUUCCGCCCCAGCCCGUACCGCCUCGGCUUCCAGAGGGGCU5' ( -35.80[75.53%] )
>miR1858	|MLOC_12877.2	|location[473,492]	|
5'GAGGAGGAGGAAGGGUGGGG3'
|||||||x||||||xx|||x
3'CCGCCGCCCGAGCUGCCUCUCCUCCCACGGCUCCUCCGCCUUCCGCCCCAGCCCGUACCGCCUCGGCUUCCAGAGGGGCU5' ( -35.80[75.53%] )
>miR1858	|MLOC_13282.1	|location[389,408]	|
5'GAGGAGGAGGAAGGGUGGGG3'
|||||||||||x|||xxx||
3'GAGGAACCGGACGAAGGUCCACGGUAGCUCCUCCUCCUCCUACCCCAACCUCGCCUGCCUCCCUCCGCACCUCGCCGUGG5' ( -40.40[87.07%] )
>miR1858	|MLOC_13282.2	|location[263,282]	|
5'GAGGAGGAGGAAGGGUGGGG3'
|||||||||||x|||xxx||
3'GAGGAACCGGACGAAGGUCCACGGUAGCUCCUCCUCCUCCUACCCCAACCUCGCCUGCCUCCCUCCGCACCUCGCCGUGG5' ( -40.40[87.07%] )
>miR1858	|MLOC_13282.3	|location[263,282]	|
5'GAGGAGGAGGAAGGGUGGGG3'
|||||||||||x|||xxx||
3'GAGGAACCGGACGAAGGUCCACGGUAGCUCCUCCUCCUCCUACCCCAACCUCGCCUGCCUCCCUCCGCACCUCGCCGUGG5' ( -40.40[87.07%] )
>miR1858	|MLOC_13282.4	|location[263,282]	|
5'GAGGAGGAGGAAGGGUGGGG3'
|||||||||||x|||xxx||
3'GAGGAACCGGACGAAGGUCCACGGUAGCUCCUCCUCCUCCUACCCCAACCUCGCCUGCCUCCCUCCGCACCUCGCCGUGG5' ( -40.40[87.07%] )
>miR1858	|MLOC_13407.3	|location[454,473]	|
5'GAGGAGGAGGAAGGGUGGGG3'
|||||||||||x|x|xx|||
3'CGCCCGCCGCUCGCGCCGCCGGUCGCGCUCCUCCUCCUCCUCCGCCGCCCGCCGCACCCCGCGGUAAACCCAGCUGCCAC5' ( -36.20[77.85%] )
>miR1858	|MLOC_13407.5	|location[394,413]	|
5'GAGGAGGAGGAAGGGUGGGG3'
|||||||||||x|x|xx|||
3'CGCCCGCCGCUCGCGCCGCCGGUCGCGCUCCUCCUCCUCCUCCGCCGCCCGCCGCACCCCGCGGUAAACCCAGCUGCCAC5' ( -36.20[77.85%] )
>miR1858	|MLOC_13593.1	|location[1274,1293]	|
5'GAGGAGGAGGAAGGGUGGGG3'
||||x||||||||||o||x|
3'CGCGCCCGCCCCCUCCGCCCGCACCUCCGCCUCCGCCUCCUUCCCGCCACCCGCCUCGCGAAGGUGGUCCCGUAGACAAG5' ( -38.00[81.55%] )
>miR1858	|MLOC_13593.1	|location[1454,1473]	|
5'GAGGAGGAGGAAGGGUGGGG3'
|||||||||||x||xx|||x
3'CUGGUCUGGCGCAGGGAGGACCGCCCCAUCCUCCUCCUCCUCCCGCCCCGCCGCACGCCCAGCAGCUCCGCCUCGCGCCU5' ( -41.40[88.84%] )
>miR1858	|MLOC_13593.2	|location[1181,1200]	|
5'GAGGAGGAGGAAGGGUGGGG3'
||||x||||||||||o||x|
3'CGCGCCCGCCCCCUCCGCCCGCACCUCCGCCUCCGCCUCCUUCCCGCCACCCGCCUCGCGAAGGUGGUCCCGUAGAUAAC5' ( -38.00[81.55%] )
>miR1858	|MLOC_13593.2	|location[1361,1380]	|
5'GAGGAGGAGGAAGGGUGGGG3'
|||||||||||x||xx|||x
3'CUGGUCUGGCGCAGGGAGGACCGCCCCAUCCUCCUCCUCCUCCCGCCCCGCCGCACGCCCAGCAGCUCCGCCUCGCGCCU5' ( -41.40[88.84%] )
>miR1858	|MLOC_14736.3	|location[1310,1329]	|
5'GAGGAGGAGGAAGGGUGGGG3'
|||||||||||||||xx||o
3'AACCACCCCUCCCACUUCCUGCCCCUCCUCCUCCUCCUCCUUCCCCACCUCUGCCCACUCUUCCGGUAGAGCCGCUAGCG5' ( -39.60[84.98%] )
>miR1858	|MLOC_14862.1	|location[963,982]	|
5'GAGGAGGAGGAAGGGUGGGG3'
||||x||||||||||ox||o
3'UCGCCCGGUAGAGUCGGUUCGCGCCUCCGCCUCCGCCUCCUUCCCGGCCUCACCCCCUUAGCUGUUGCUGCCGUCGGGUC5' ( -35.90[77.04%] )
>miR1858	|MLOC_15866.1	|location[742,761]	|
5'GAGGAGGAGGAAGGGUGGGG3'
||o|x||||||||||x|x||
3'UUCCGUCUUCUCCUCCUCCUUCCGCGCCGCCUUCGCCUCCUUCCCCCACCACGGGUGCAGUUUCCCCCUCCCGCUUCUUC5' ( -38.80[82.91%] )
>miR1858	|MLOC_15866.1	|location[763,782]	|
5'GAGGAGGAGGAAGGGUGGGG3'
||||||||||||||xxx||x
3'GCCUACGUUCCGUCUUCUCCUCCUCCUUCCGCGCCGCCUUCGCCUCCUUCCCCCACCACGGGUGCA5' ( -38.80[82.55%] )
>miR1858	|MLOC_15866.2	|location[1312,1331]	|
5'GAGGAGGAGGAAGGGUGGGG3'
||o|x||||||||||x|x||
3'UUCCGUCUUCUCCUCCUCCUUCCGCGCCGCCUUCGCCUCCUUCCCCCACCACGGGUGCAGUUUCCCCCUCCCGCUUCUUC5' ( -38.80[82.91%] )
>miR1858	|MLOC_15866.2	|location[1333,1352]	|
5'GAGGAGGAGGAAGGGUGGGG3'
||||||||||||||xxx||x
3'GCCUACGUUCCGUCUUCUCCUCCUCCUUCCGCGCCGCCUUCGCCUCCUUCCCCCACCACGGGUGCA5' ( -38.80[82.55%] )
>miR1858	|MLOC_15866.3	|location[1096,1115]	|
5'GAGGAGGAGGAAGGGUGGGG3'
||o|x||||||||||x|x||
3'UUCCGUCUUCUCCUCCUCCUUCCGCGCCGCCUUCGCCUCCUUCCCCCACCACGGGUGCAGUUUCCCCCUCCCGCUUCUUC5' ( -38.80[82.91%] )
>miR1858	|MLOC_15866.3	|location[1117,1136]	|
5'GAGGAGGAGGAAGGGUGGGG3'
||||||||||||||xxx||x
3'GCCUACGUUCCGUCUUCUCCUCCUCCUUCCGCGCCGCCUUCGCCUCCUUCCCCCACCACGGGUGCA5' ( -38.80[82.55%] )
>miR1858	|MLOC_15866.4	|location[829,848]	|
5'GAGGAGGAGGAAGGGUGGGG3'
||o|x||||||||||x|x||
3'UUCCGUCUUCUCCUCCUCCUUCCGCGCCGCCUUCGCCUCCUUCCCCCACCACGGGUGCAGUUUCCCCCUCCCGCUUCUUC5' ( -38.80[82.91%] )
>miR1858	|MLOC_15866.4	|location[850,869]	|
5'GAGGAGGAGGAAGGGUGGGG3'
||||||||||||||xxx||x
3'GCCUACGUUCCGUCUUCUCCUCCUCCUUCCGCGCCGCCUUCGCCUCCUUCCCCCACCACGGGUGCA5' ( -38.80[82.55%] )
>miR1858	|MLOC_15866.5	|location[1267,1286]	|
5'GAGGAGGAGGAAGGGUGGGG3'
||o|x||||||||||x|x||
3'UUCCGUCUUCUCCUCCUCCUUCCGCGCCGCCUUCGCCUCCUUCCCCCACCACGGGUGCAGUUUCCCCCUCCCGCUUCUUC5' ( -38.80[82.91%] )
>miR1858	|MLOC_15866.5	|location[1288,1307]	|
5'GAGGAGGAGGAAGGGUGGGG3'
||||||||||||||xxx||x
3'GCCUACGUUCCGUCUUCUCCUCCUCCUUCCGCGCCGCCUUCGCCUCCUUCCCCCACCACGGGUGCA5' ( -38.80[82.55%] )
>miR1858	|MLOC_17167.1	|location[700,719]	|
5'GAGGAGGAGGAAGGGUGGGG3'
|||||||||||xo||x||x|
3'CGGGCUCCUCCUCCUCUCCUCCACGUCCGCCCACUGGUACUCCGCCCGGAGAAG5' ( -35.20[74.26%] )
>miR1858	|MLOC_17167.2	|location[544,563]	|
5'GAGGAGGAGGAAGGGUGGGG3'
|||||||||||xo||x||x|
3'CGGAGGACCGGCUGCCGCUGCCCGUCCGGGCUCCUCCUCCUCUCCUCCACGUCCGCCCACUGGUACUCCGCCCGGAGAAG5' ( -35.20[74.26%] )
>miR1858	|MLOC_17167.4	|location[1192,1211]	|
5'GAGGAGGAGGAAGGGUGGGG3'
|||||||||||xo||x||x|
3'CGGAGGACCGGCUGCCGCUGCCCGUCCGGGCUCCUCCUCCUCUCCUCCACGUCCGCCCACUGGUACUCCGCCCGGAGAAG5' ( -35.20[74.26%] )
>miR1858	|MLOC_17167.5	|location[1192,1211]	|
5'GAGGAGGAGGAAGGGUGGGG3'
|||||||||||xo||x||x|
3'CGGAGGACCGGCUGCCGCUGCCCGUCCGGGCUCCUCCUCCUCUCCUCCACGUCCGCCCACUGGUACUCCGCCCGGAGAAG5' ( -35.20[74.26%] )
>miR1858	|MLOC_17191.1	|location[449,468]	|
5'GAGGAGGAGGAAGGGUGGGG3'
xx|||||||||||||x|||o
3'CCUGCGGCCGCCCUCGCCGUCGCCCUCCUCCUUCCCUCCCUCCUUGCCGCUGGCCGUCUCGCCCGUACACG5' ( -36.30[77.90%] )
>miR1858	|MLOC_19043.1	|location[119,138]	|
5'GAGGAGGAGGAAGGGUGGGG3'
o||||||||||x||xx||||
3'CCACCCCCUCCUCCUCCUCCUCCUCCGCCCUUCCUCCUCCUCCCACCCCCGCUCCGCCUCCUCCCUCCGCCGCCGCUUCC5' ( -39.60[85.16%] )
>miR1858	|MLOC_19043.1	|location[139,158]	|
5'GAGGAGGAGGAAGGGUGGGG3'
|||||||||||x|o|xx|||
3'UCGCGCUCGCGCCGCUCCCGCCACCCCCUCCUCCUCCUCCUCCUCCGCCCUUCCUCCUCCUCCCACCCCCGCUCCGCCUC5' ( -39.60[85.34%] )
>miR1858	|MLOC_19228.1	|location[1494,1513]	|
5'GAGGAGGAGGAAGGGUGGGG3'
|||||||||||x|x|x||o|
3'AAGAAGAGCCACCCGGGCCGCCUCCUCCACCUCCUCCUCCUCCGCCCCUCGAACCGGAAGAAGUACACGCCGCCGCGCCC5' ( -36.40[78.28%] )
>miR1858	|MLOC_19705.1	|location[637,656]	|
5'GAGGAGGAGGAAGGGUGGGG3'
|||||||||||||x|xo||x
3'CGGAGUUGGUGGCCGAGCUACCCCCGCCUCCUCCUCCUCCUUCGCCUCCGCCGCCGCUCGAGCCGGAGCCGGAGGCGGAA5' ( -35.40[75.97%] )
>miR1858	|MLOC_21099.1	|location[160,179]	|
5'GAGGAGGAGGAAGGGUGGGG3'
|||||||||||x|||||||x
3'UCCAGCCACUGCUGCUUGAGCUAGAGCCUCCUCCUCCUCCUCCCCACCCGCUGCCUCGGGAGCUCCUGCUCGGGCGGCUC5' ( -40.40[86.70%] )
>miR1858	|MLOC_2119.2	|location[23,42]	|
5'GAGGAGGAGGAAGGGUGGGG3'
||||||||x|||||||o||o
3'CCGCCCCCGAUAGCUCUCCUCCUACUCCCUCUCCUCCUACUUCCCAUCCUAAACCCCACCCCUAAGCCGGUA5' ( -36.00[76.27%] )
>miR1858	|MLOC_2119.3	|location[23,42]	|
5'GAGGAGGAGGAAGGGUGGGG3'
||||||||x|||||||o||o
3'CCGCCCCCGAUAGCUCUCCUCCUACUCCCUCUCCUCCUACUUCCCAUCCUAAACCCCACCCCUAAGCCGGUA5' ( -36.00[76.27%] )
>miR1858	|MLOC_2119.4	|location[23,42]	|
5'GAGGAGGAGGAAGGGUGGGG3'
||||||||x|||||||o||o
3'CCGCCCCCGAUAGCUCUCCUCCUACUCCCUCUCCUCCUACUUCCCAUCCUAAACCCCACCCCUAAGCCGGUA5' ( -36.00[76.27%] )
>miR1858	|MLOC_21535.1	|location[2081,2100]	|
5'GAGGAGGAGGAAGGGUGGGG3'
|||||x|||||||x|x|x||
3'CCUGGCCAGCUGCCGCUCGAGCCGCCGCAACUCCUGCUCCUUCGCCCACCCGCGCCUGUGCCGCUGCCGCCGGCUGCGCC5' ( -35.70[75.16%] )
>miR1858	|MLOC_22542.1	|location[44,63]	|
5'GAGGAGGAGGAAGGGUGGGG3'
|||||||||||x|ooo||||
3'GGCGGGCCAGCGCCUGGUCAUGACGCGGCGCUCCUCCUCCUACUUGCCCCUGUCGUGCUGCCGCUGGGCCUCGACCAGCU5' ( -36.80[77.80%] )
>miR1858	|MLOC_22956.1	|location[161,180]	|
5'GAGGAGGAGGAAGGGUGGGG3'
||||||||||||||xo|x||
3'CGGCCACCUCGGCUCCAUGAACCGUAUCCACUCCUCCUCCUUCCGGCACCUCCACUGCAUGAGGUACAACGACAUCGGAA5' ( -38.40[81.18%] )
>miR1858	|MLOC_23024.1	|location[712,731]	|
5'GAGGAGGAGGAAGGGUGGGG3'
|||||o|||||||o|x|||x
3'ACGACGAGUAGGCCCGGCGGCAGCCCAGGCCUCCUUCUCCUUCUCCCCCGUAACAUCACCGUCGUCUACAUCAGUGACAA5' ( -36.00[77.59%] )
>miR1858	|MLOC_2308.1	|location[476,495]	|
5'GAGGAGGAGGAAGGGUGGGG3'
|||||x|||||||x|o|||o
3'CUCCUCGCGCGCCGCCGCCCACCGGCCCAGCUCCUGCUCCUUCGCGCCCUCCUAGGGGGGCCCCUCGCGGCGCCACCCGA5' ( -35.60[74.95%] )
>miR1858	|MLOC_34098.1	|location[247,266]	|
5'GAGGAGGAGGAAGGGUGGGG3'
|x|||||||||||||ox|||
3'GCCAGCCGCAUCUGCCCGCCCCCCCUCCACCCCCUCCUCCUUCCCGACCCCUUCGGCUCCUGCUUCGGCCGCCGCCGCGC5' ( -38.30[82.19%] )
>miR1858	|MLOC_3417.1	|location[14,33]	|
5'GAGGAGGAGGAAGGGUGGGG3'
||x||||||||xo||o||||
3'GCGCCGGAGCGGCCGCCGCUUCUUCUCCUCCUGCUCCUCCUCUCCGCCCCAAAACCCCACGUA5' ( -36.50[77.99%] )
>miR1858	|MLOC_34294.1	|location[41,60]	|
5'GAGGAGGAGGAAGGGUGGGG3'
||||||||||||xxx||x||
3'ACCCACCGCACCCCACCCCACUCUCCCUUCCUCCUCCUCCUUGGAACGCCCCGCCCGUUUCCGCCGCCCCUGUCCCUUCG5' ( -36.91[79.21%] )
>miR1858	|MLOC_36972.1	|location[116,135]	|
5'GAGGAGGAGGAAGGGUGGGG3'
||||||||||||||xx|x||
3'CAAGCACGUCUCCAGGUGGCACCGUCCCGACUCCUCCUCCUUCCGCCGCCGCGUUUUCGUAUCGUCUCAUGACGGCUCCU5' ( -36.10[76.16%] )
>miR1858	|MLOC_36972.2	|location[116,135]	|
5'GAGGAGGAGGAAGGGUGGGG3'
||||||||||||||xx|x||
3'CAAGCACGUCUCCAGGUGGCACCGUCCCGACUCCUCCUCCUUCCGCCGCCGCGUUUUCGUAUCGUCUCAUGACGGCUCCU5' ( -36.10[76.16%] )
>miR1858	|MLOC_37355.1	|location[284,303]	|
5'GAGGAGGAGGAAGGGUGGGG3'
|x||||||o||||||o||||
3'CAUCAUGGUGAACAACUGCUGCGGCGGCCCCGCCUCCUUCUUCCCGCCCCUGUCCUUGCAGACGCAGAAGUCGACCCCCC5' ( -39.90[85.99%] )
>miR1858	|MLOC_37861.1	|location[20,39]	|
5'GAGGAGGAGGAAGGGUGGGG3'
|||||||||||||||xo|ox
3'CUCCCCCCGCCGGCGCUCCUCGCACCGCUCCUCCUCCUCCUUCCCCUCUGCGCACGGGCCUCCUUGGUA5' ( -36.60[78.54%] )
>miR1858	|MLOC_37861.2	|location[20,39]	|
5'GAGGAGGAGGAAGGGUGGGG3'
|||||||||||||||xo|ox
3'CUCCCCCCGCCGGCGCUCCUCGCACCGCUCCUCCUCCUCCUUCCCCUCUGCGCACGGGCCUCCUUGGUA5' ( -36.60[78.54%] )
>miR1858	|MLOC_43901.1	|location[97,116]	|
5'GAGGAGGAGGAAGGGUGGGG3'
|||||||||||xx||||||x
3'CCCACGGGCGGCGGCGGCGGUCGCCUGCUCCUCCUCCUCCUCACCACCCGCGCCGCCCUCCUCGCCAACUCGCCCCGCCA5' ( -37.30[80.04%] )
>miR1858	|MLOC_43901.2	|location[97,116]	|
5'GAGGAGGAGGAAGGGUGGGG3'
|||||||||||xx||||||x
3'CCCACGGGCGGCGGCGGCGGUCGCCUGCUCCUCCUCCUCCUCACCACCCGCGCCGCCCUCCUCGCCAACUCGCCCCGCCA5' ( -37.30[80.04%] )
>miR1858	|MLOC_4486.1	|location[590,609]	|
5'GAGGAGGAGGAAGGGUGGGG3'
|||||||||||x|x||xx||
3'UGCCGCCGGAGCUACAGCUUGCCCUCCCCCCUCCUCCUCCUCCGCAGGCCCGCCCACCGCCGUAUCCUCAAGGUCAGCCG5' ( -37.50[80.47%] )
>miR1858	|MLOC_45107.2	|location[420,439]	|
5'GAGGAGGAGGAAGGGUGGGG3'
|||||||||||x|x|ox|||
3'GCCGUCCGUCCACCCGGGCGCACCGUCGACCUCCUCCUCCUCCGCGACCCCUCCCCGAGCCGGAGGCGGCCCCACUCCUU5' ( -34.50[74.03%] )
>miR1858	|MLOC_45107.3	|location[404,423]	|
5'GAGGAGGAGGAAGGGUGGGG3'
|||||||||||x|x|ox|||
3'GCCGUCCGUCCACCCGGGCGCACCGUCGACCUCCUCCUCCUCCGCGACCCCUCCCCGAGCCGGAGGCGGCCCCACUCCUU5' ( -34.50[74.03%] )
>miR1858	|MLOC_45107.4	|location[407,426]	|
5'GAGGAGGAGGAAGGGUGGGG3'
|||||||||||x|x|ox|||
3'GCCGUCCGUCCACCCGGGCGCACCGUCGACCUCCUCCUCCUCCGCGACCCCUCCCCGAGCCGGAGGCGGCCCCACUCCUU5' ( -34.50[74.03%] )
>miR1858	|MLOC_45107.5	|location[407,426]	|
5'GAGGAGGAGGAAGGGUGGGG3'
|||||||||||x|x|ox|||
3'GCCGUCCGUCCACCCGGGCGCACCGUCGACCUCCUCCUCCUCCGCGACCCCUCCCCGAGCCGGAGGCGGCCCCACUCCUU5' ( -34.50[74.03%] )
>miR1858	|MLOC_45107.6	|location[404,423]	|
5'GAGGAGGAGGAAGGGUGGGG3'
|||||||||||x|x|ox|||
3'GCCGUCCGUCCACCCGGGCGCACCGUCGACCUCCUCCUCCUCCGCGACCCCUCCCCGAGCCGGAGGCGGCCCCACUCCUU5' ( -34.50[74.03%] )
>miR1858	|MLOC_45107.7	|location[99,118]	|
5'GAGGAGGAGGAAGGGUGGGG3'
|||||||||||x|x|ox|||
3'GCCGUCCGUCCACCCGGGCGCACCGUCGACCUCCUCCUCCUCCGCGACCCCUCCCCGAGCCGGAGGCGGCCCCACUCCUU5' ( -34.50[74.03%] )
>miR1858	|MLOC_46970.8	|location[138,157]	|
5'GAGGAGGAGGAAGGGUGGGG3'
|||||||||||x|oxx||||
3'GACGCGGGUGCCGUCGCGCCAGGUGGCCUCCUCCUCCUCCUCCUGCCCCCACGGCCUGCCGCUCGACUAGACCACCCCUU5' ( -36.70[78.42%] )
>miR1858	|MLOC_4708.3	|location[1329,1348]	|
5'GAGGAGGAGGAAGGGUGGGG3'
||||x||||||||o|o|||x
3'CUCCGCCGACGCGAGCGGCAACUCGCGGGCCUCCGCCUCCUUCUCGCCCAGCAGGUACGAGAGCUUGGCGGCCAGCUUGU5' ( -37.00[79.57%] )
>miR1858	|MLOC_4762.3	|location[38,57]	|
5'GAGGAGGAGGAAGGGUGGGG3'
|||||||||||x|||o||o|
3'CACCGCGCGCCCGCCCCUCGCUUCCCCCCGCUCCUCCUCCUCCCCGCCUCCCAAGCCCACACCGAACCGGCACCCGCCUC5' ( -40.00[84.21%] )
>miR1858	|MLOC_4762.4	|location[38,57]	|
5'GAGGAGGAGGAAGGGUGGGG3'
|||||||||||x|||o||o|
3'CACCGCGCGCCCGCCCCUCGCUUCCCCCCGCUCCUCCUCCUCCCCGCCUCCCAAGCCCACACCGAACCGGCACCCGCCUC5' ( -40.00[84.21%] )
>miR1858	|MLOC_48425.1	|location[588,607]	|
5'GAGGAGGAGGAAGGGUGGGG3'
|||||||||||||x|xx|||
3'GUGCCGCUCAUCCUCCGUCUGCUGCCGCUUCUCCUCCUCCUUCGCCACCCCCCUUCGCCGCCUCCGUCCCCUCCUCCCCU5' ( -43.20[91.91%] )
>miR1858	|MLOC_48425.2	|location[615,634]	|
5'GAGGAGGAGGAAGGGUGGGG3'
|||||||||||||x|xx|||
3'GUGCCGCUCAUCCUCCGUCUGCUGCCGCUUCUCCUCCUCCUUCGCCACCCCCCUUCGCCGCCUCCGUCCCCUCCUCCCCU5' ( -43.20[91.91%] )
>miR1858	|MLOC_49381.1	|location[253,272]	|
5'GAGGAGGAGGAAGGGUGGGG3'
|||||||||||xx||xx|||
3'CGCAGCAGCAGCUGCUGCCGCCUCCUCCGCCUCCUCCUCCUGACCCACCCCUAGGCCUCCUGCGGCAGCUGCCACCACCG5' ( -41.00[87.98%] )
>miR1858	|MLOC_50296.1	|location[148,167]	|
5'GAGGAGGAGGAAGGGUGGGG3'
xx|||||||||||||x|||x
3'CCCCGCGGUAGGAGCCGCGGUCUAGGGAGCAGCCUCCUCCUUCCCUCCCGCGCCACCCAGGUCAGGAGGAGCGCCGGCAG5' ( -37.10[79.61%] )
>miR1858	|MLOC_50296.2	|location[148,167]	|
5'GAGGAGGAGGAAGGGUGGGG3'
xx|||||||||||||x|||x
3'CCCCGCGGUAGGAGCCGCGGUCUAGGGAGCAGCCUCCUCCUUCCCUCCCGCGCCACCCAGGUCAGGAGGAGCGCCGGCAG5' ( -37.10[79.61%] )
>miR1858	|MLOC_50296.3	|location[148,167]	|
5'GAGGAGGAGGAAGGGUGGGG3'
xx|||||||||||||x|||x
3'CCCCGCGGUAGGAGCCGCGGUCUAGGGAGCAGCCUCCUCCUUCCCUCCCGCGCCACCCAGGUCAGGAGGAGCGCCGGCAG5' ( -37.10[79.61%] )
>miR1858	|MLOC_5072.1	|location[67,86]	|
5'GAGGAGGAGGAAGGGUGGGG3'
|||||||||||||o|xo||x
3'GCCACCAUCCCCACCCUGCCGCUCCACCUCCUCCUCCUCCUUCUCCUCCACCUGCUGCUGCCCCUCAACCCCAGGACGCC5' ( -36.00[77.25%] )
>miR1858	|MLOC_50930.1	|location[254,273]	|
5'GAGGAGGAGGAAGGGUGGGG3'
||||||||x||x||xx||||
3'CCACCGCAGCUGCCGCCCCGGCCGGACCUGCUCCUCCUGCUGCCACCCCCCCGCGCGCUCCCUCUCGUGCUUCAGCGCGC5' ( -35.20[74.11%] )
>miR1858	|MLOC_50930.2	|location[254,273]	|
5'GAGGAGGAGGAAGGGUGGGG3'
||||||||x||x||xx||||
3'CCACCGCAGCUGCCGCCCCGGCCGGACCUGCUCCUCCUGCUGCCACCCCCCCGCGCGCUCCCUCUCGUGCUUCAGCGCGC5' ( -35.20[74.11%] )
>miR1858	|MLOC_50930.3	|location[254,273]	|
5'GAGGAGGAGGAAGGGUGGGG3'
||||||||x||x||xx||||
3'CCACCGCAGCUGCCGCCCCGGCCGGACCUGCUCCUCCUGCUGCCACCCCCCCGCGCGCUCCCUCUCGUGCUUCAGCGCGC5' ( -35.20[74.11%] )
>miR1858	|MLOC_50930.4	|location[254,273]	|
5'GAGGAGGAGGAAGGGUGGGG3'
||||||||x||x||xx||||
3'CCACCGCAGCUGCCGCCCCGGCCGGACCUGCUCCUCCUGCUGCCACCCCCCCGCGCGCUCCCUCUCGUGCUUCAGCGCGC5' ( -35.20[74.11%] )
>miR1858	|MLOC_50930.5	|location[254,273]	|
5'GAGGAGGAGGAAGGGUGGGG3'
||||||||x||x||xx||||
3'CCACCGCAGCUGCCGCCCCGGCCGGACCUGCUCCUCCUGCUGCCACCCCCCCGCGCGCUCCCUCUCGUGCUUCAGCGCGC5' ( -35.20[74.11%] )
>miR1858	|MLOC_50930.7	|location[254,273]	|
5'GAGGAGGAGGAAGGGUGGGG3'
||||||||x||x||xx||||
3'CCACCGCAGCUGCCGCCCCGGCCGGACCUGCUCCUCCUGCUGCCACCCCCCCGCGCGCUCCCUCUCGUGCUUCAGCGCGC5' ( -35.20[74.11%] )
>miR1858	|MLOC_51623.1	|location[581,600]	|
5'GAGGAGGAGGAAGGGUGGGG3'
|||||||||||xo|||x||x
3'GCCUCGCUCCCGCCCUCCGCCGCCUCCCUCCUCCUCCUCCUCUCCAGCCGCCGCUGCCCUACUCUCCAGCCACCGCUACC5' ( -34.60[74.25%] )
>miR1858	|MLOC_51938.7	|location[235,254]	|
5'GAGGAGGAGGAAGGGUGGGG3'
|||||||||||x||ox||||
3'UAGCUCUCCGUUCUCCUCGACCUUACCUGCCUCCUCCUCCUCCCUCCCCCUCUCCCCCCCGAAUUCAAGAACCUCUUAUU5' ( -37.90[81.68%] )
>miR1858	|MLOC_52160.4	|location[71,90]	|
5'GAGGAGGAGGAAGGGUGGGG3'
|||||||||||||x|x||ox
3'UCCGAAGCCAAGCUCUCACUCGCCCUCCUUCUCCUCCUCCUUCGCCCCUACCUCCCCCUAUUCUACUCCACUCCCCUAUC5' ( -35.20[74.89%] )
>miR1858	|MLOC_52174.3	|location[703,722]	|
5'GAGGAGGAGGAAGGGUGGGG3'
|||||||||||x|o|xo|||
3'CACCACCCUCCUCUCCCGCCUCCCCUCCACCUCCUCCUCCUCCUCCUCCCACUCCUACGCUUCCCCUCCUCCGUAGUGAA5' ( -38.70[82.69%] )
>miR1858	|MLOC_52483.1	|location[752,771]	|
5'GAGGAGGAGGAAGGGUGGGG3'
|||||||||||x|||xo|||
3'CUCAACAAGAGCGGCAGGAACAGCAGUCUCCUCCUCCUCCUCCCCCUCCCUCCUGUUCGCCCGAAGCCGAGGCCUAGGCU5' ( -36.30[78.23%] )
>miR1858	|MLOC_52730.3	|location[345,364]	|
5'GAGGAGGAGGAAGGGUGGGG3'
||x||||||||x|||xo|||
3'CUCCGGCUCCGCCUGUGCGACGCCGCUCCUCUGCUCCUCCUCCCCCUCCCCCGCCACGGCCUCCACUCCCCGGACCACGA5' ( -35.30[75.11%] )
>miR1858	|MLOC_52740.1	|location[20,39]	|
5'GAGGAGGAGGAAGGGUGGGG3'
|||||||||||x|o|x||||
3'GCCCCUGCCCUGCCCCCUGCGCCGCUCCCGCUCCUCCUCCUCCUCCCCCCGCGGCGGCGCGACGCCGUA5' ( -35.90[75.74%] )
>miR1858	|MLOC_52740.2	|location[20,39]	|
5'GAGGAGGAGGAAGGGUGGGG3'
|||||||||||x|o|x||||
3'GCGGUACCGCUCGCCGCGGCGCCGCUCCCGCUCCUCCUCCUCCUCCCCCCGCGGCGGCGCGACGCCGUA5' ( -35.90[75.74%] )
>miR1858	|MLOC_52753.1	|location[599,618]	|
5'GAGGAGGAGGAAGGGUGGGG3'
|x|||||||||||o|o|||o
3'CCGGCUGCGCGUGACGCCGAGUUCCUAGAACGCCUCCUCCUUCUCGCCCUAGACCAAGAGCUCGUACUCGUACAGCGCGU5' ( -37.60[78.83%] )
>miR1858	|MLOC_53253.1	|location[285,304]	|
5'GAGGAGGAGGAAGGGUGGGG3'
|||||||||||x|||xx|||
3'GGACUUGGCCUCGUCCGCCUUGGCGCAGGCCUCCUCCUCCUCCCCCGCCCGAGACGCCUCCUUCACGGUGUCCUCCCUGG5' ( -38.60[83.01%] )
>miR1858	|MLOC_53459.1	|location[65,84]	|
5'GAGGAGGAGGAAGGGUGGGG3'
||||||||||||||xx|x|o
3'CUCCUCGGUCUGCUACUUCCACGGCCGCGGCUCCUCCUCCUUCCGCCGCUGCUGCUCGCGCUCCCCCGCCGCGUCCGUCC5' ( -35.53[74.96%] )
>miR1858	|MLOC_53459.2	|location[50,69]	|
5'GAGGAGGAGGAAGGGUGGGG3'
||||||||||||||xx|x|o
3'CUCCUCGGUCUGCUACUUCCACGGCCGCGGCUCCUCCUCCUUCCGCCGCUGCUGCUCGCGCUCCCCCGCCGCGUCCGUCC5' ( -35.53[74.96%] )
>miR1858	|MLOC_54074.1	|location[4590,4609]	|
5'GAGGAGGAGGAAGGGUGGGG3'
||o||||||||||o|x|||x
3'UAGGGUCAGCUCCGGAAGGUUCGGAGGUAACUUCUCCUCCUUCUCCCCCAUCAAAACCUCCUAGAAGUGACGUAUGUGAA5' ( -37.20[78.65%] )
>miR1858	|MLOC_54074.2	|location[4590,4609]	|
5'GAGGAGGAGGAAGGGUGGGG3'
||o||||||||||o|x|||x
3'UAGGGUCAGCUCCGGAAGGUUCGGAGGUAACUUCUCCUCCUUCUCCCCCAUCAAAACCUCCUAGAAGUGACGUAUGUGAA5' ( -37.20[78.65%] )
>miR1858	|MLOC_54089.3	|location[353,372]	|
5'GAGGAGGAGGAAGGGUGGGG3'
|||||||||||x||x|o|||
3'GGCGGCCUUCGCUUCUACUGCUUCUUGGCCCUCCUCCUCCUCCCAAUCCCAAGGCUCCUAGGCUGCUGUAAACGGUAUAA5' ( -36.00[76.92%] )
>miR1858	|MLOC_54089.5	|location[353,372]	|
5'GAGGAGGAGGAAGGGUGGGG3'
|||||||||||x||x|o|||
3'GGCGGCCUUCGCUUCUACUGCUUCUUGGCCCUCCUCCUCCUCCCAAUCCCAAGGCUCCUAGGCUGCUGUAAACGGUAUAA5' ( -36.00[76.92%] )
>miR1858	|MLOC_54089.7	|location[104,123]	|
5'GAGGAGGAGGAAGGGUGGGG3'
|||||||||||x||x|o|||
3'GGCGGCCUUCGCUUCUACUGCUUCUUGGCCCUCCUCCUCCUCCCAAUCCCAAGGCUCCUAGGCUGCUGUACCUCCCCUUG5' ( -36.00[76.92%] )
>miR1858	|MLOC_54310.1	|location[359,378]	|
5'GAGGAGGAGGAAGGGUGGGG3'
|||||||||||||o||xx||
3'CGUCGGCGUCGGCGAUGCUGCCGCCGCCUCCUCCUCCUCCUUCUCAAACCCCGCCGCGACAGGUAAACUGCUGGAGGUAC5' ( -38.10[81.76%] )
>miR1858	|MLOC_54310.2	|location[359,378]	|
5'GAGGAGGAGGAAGGGUGGGG3'
|||||||||||||o||xx||
3'CGUCGGCGUCGGCGAUGCUGCCGCCGCCUCCUCCUCCUCCUUCUCAAACCCCGCCGCGACAGGUAAACUGCUGGAGGUAC5' ( -38.10[81.76%] )
>miR1858	|MLOC_54310.3	|location[359,378]	|
5'GAGGAGGAGGAAGGGUGGGG3'
|||||||||||||o||xx||
3'CGUCGGCGUCGGCGAUGCUGCCGCCGCCUCCUCCUCCUCCUUCUCAAACCCCGCCGCGACAGGUAAACUGCUGGAGGUAC5' ( -38.10[81.76%] )
>miR1858	|MLOC_54626.3	|location[85,104]	|
5'GAGGAGGAGGAAGGGUGGGG3'
x||||||||||x|||o|o||
3'UCGCACGGCCAGCUACCCCGGCCCCUGCAGGUCCUCCUCCUGCCCGCUCCACUCCGUCUCUCUCUUCUCCUUUGCUCUUU5' ( -36.70[76.94%] )
>miR1858	|MLOC_56087.1	|location[184,203]	|
5'GAGGAGGAGGAAGGGUGGGG3'
|||||||||||xxo|||||x
3'CGCCACGGCCCGAACCUACGCACCAGCCUCCUCCUCCUCCUCGUCACCCGCCUCUGCAGCACCCGCUACAGCUGGGUCAG5' ( -35.30[75.75%] )
>miR1858	|MLOC_56087.2	|location[184,203]	|
5'GAGGAGGAGGAAGGGUGGGG3'
|||||||||||xxo|||||x
3'CGCCACGGCCCGAACCUACGCACCAGCCUCCUCCUCCUCCUCGUCACCCGCCUCUGCAGCACCCGCUACAGCUGGGUCAG5' ( -35.30[75.75%] )
>miR1858	|MLOC_56087.3	|location[184,203]	|
5'GAGGAGGAGGAAGGGUGGGG3'
|||||||||||xxo|||||x
3'CGCCACGGCCCGAACCUACGCACCAGCCUCCUCCUCCUCCUCGUCACCCGCCUCUGCAGCACCCGCUACAGCUGGGUCAG5' ( -35.30[75.75%] )
>miR1858	|MLOC_56128.1	|location[500,519]	|
5'GAGGAGGAGGAAGGGUGGGG3'
||||||||||||ox|xx|||
3'CCUCCGUGACUCGUCGUCCUCAUCGUGUCCCUCCUCCUCCUUUGCUACCCCCGCCCGCCGGUAGUUUAGGCCGGUCCGGA5' ( -37.50[80.47%] )
>miR1858	|MLOC_57135.1	|location[49,68]	|
5'GAGGAGGAGGAAGGGUGGGG3'
|||||||||||x|oxx||||
3'UGGGACGGCCGCCUCCGCCGCCGCCUCCUCCUCCUCCUCCUCCUACCCCCGAACUUCGCCGCCAACAGCGCGGCGUACCG5' ( -39.30[84.52%] )
>miR1858	|MLOC_57140.1	|location[58,77]	|
5'GAGGAGGAGGAAGGGUGGGG3'
|||||||||||||x|xx||o
3'GAGGCGGAGGCUCGGUUGCUGCACCUCCUUCUCCUCCUCCUUCACCACCUGCGGAGCACCACCAUCGGCACCGGUAACGA5' ( -38.30[81.66%] )
>miR1858	|MLOC_57140.2	|location[891,910]	|
5'GAGGAGGAGGAAGGGUGGGG3'
|||||||||||||x|xx||o
3'GAGGCGGAGGCUCGGUUGCUGCACCUCCUUCUCCUCCUCCUUCACCACCUGCGGAGCACCACCAUCGGCACCGGUAACGA5' ( -38.30[81.66%] )
>miR1858	|MLOC_57140.3	|location[909,928]	|
5'GAGGAGGAGGAAGGGUGGGG3'
|||||||||||||x|xx||o
3'GAGGCGGAGGCUCGGUUGCUGCACCUCCUUCUCCUCCUCCUUCACCACCUGCGGAGCACCACCAUCGGCACCGGUAACGA5' ( -38.30[81.66%] )
>miR1858	|MLOC_57150.1	|location[187,206]	|
5'GAGGAGGAGGAAGGGUGGGG3'
|||||||||||x|||x||x|
3'AACGCGCGCUCGCGCACCUACCCGCGCUGCCUCCUCCUCCUCCCCUCCGCCUCGCGCCGCCGCCUGAACUCGCGCUCUCC5' ( -35.10[75.32%] )
>miR1858	|MLOC_57150.2	|location[187,206]	|
5'GAGGAGGAGGAAGGGUGGGG3'
|||||||||||x|||x||x|
3'AACGCGCGCUCGCGCACCUACCCGCGCUGCCUCCUCCUCCUCCCCUCCGCCUCGCGCCGCCGCCUGAACUCGCGCUCUCC5' ( -35.10[75.32%] )
>miR1858	|MLOC_57307.4	|location[293,312]	|
5'GAGGAGGAGGAAGGGUGGGG3'
x||||||||||x|o|x||||
3'CUCCGCUUCGCCCGCCCUCGCACCCUGCUCGUCCUCCUCCUCCUCCCCCCUCGCCACCGCCUUCACUCGUAGUACCACAA5' ( -34.90[75.22%] )
>miR1858	|MLOC_57307.5	|location[563,582]	|
5'GAGGAGGAGGAAGGGUGGGG3'
x||||||||||x|o|x||||
3'CUCCGCUUCGCCCGCCCUCGCACCCUGCUCGUCCUCCUCCUCCUCCCCCCUCGCCACCGCCUUCACUCGUAGUACCACAA5' ( -34.90[75.22%] )
>miR1858	|MLOC_57457.1	|location[197,216]	|
5'GAGGAGGAGGAAGGGUGGGG3'
||||||xx|||||||o|||x
3'AGCCUCGUCCUCCUCCGCCCGCUCGCUCCACUCCUCGCCCUUCCCGCCCACGUCCGGCCGCGCCCUCUCCCACCCGUCCU5' ( -36.60[77.05%] )
>miR1858	|MLOC_57607.1	|location[1359,1378]	|
5'GAGGAGGAGGAAGGGUGGGG3'
|||||||||||||o|xo|o|
3'CCCACCUUUCCCUCCGCCGCCUCGCUCGCCCUCCUCCUCCUUCUCCUCUCCGCCGCCUCGUUCGCGCGCCUCCGCACGUA5' ( -35.70[76.61%] )
>miR1858	|MLOC_57607.4	|location[1140,1159]	|
5'GAGGAGGAGGAAGGGUGGGG3'
|||||||||||||o|xo|o|
3'CCCACCUUUCCCUCCGCCGCCUCGCUCGCCCUCCUCCUCCUUCUCCUCUCCGCCGCCUCGUUCGCGCGCCUCCGCACGUA5' ( -35.70[76.61%] )
>miR1858	|MLOC_57607.5	|location[1353,1372]	|
5'GAGGAGGAGGAAGGGUGGGG3'
|||||||||||||o|xo|o|
3'CCCACCUUUCCCUCCGCCGCCUCGCUCGCCCUCCUCCUCCUUCUCCUCUCCGCCGCCUCGUUCGCGCGCCUCCGCACGUA5' ( -35.70[76.61%] )
>miR1858	|MLOC_57639.12	|location[145,164]	|
5'GAGGAGGAGGAAGGGUGGGG3'
|||||||x|||||||x||oo
3'CUGCUCUACCACCGCCACCACCUUAAUCUUCUCCUCCACCUUCCCCCCUUCCUCCCCCUCCUCUCUGUUCCGCCCACUUC5' ( -35.10[74.68%] )
>miR1858	|MLOC_57639.14	|location[145,164]	|
5'GAGGAGGAGGAAGGGUGGGG3'
|||||||x|||||||x||oo
3'CUGCUCUACCACCGCCACCACCUUAAUCUUCUCCUCCACCUUCCCCCCUUCCUCCCCCUCCUCUCUGUUCCGCCCACUUC5' ( -35.10[74.68%] )
>miR1858	|MLOC_57639.3	|location[145,164]	|
5'GAGGAGGAGGAAGGGUGGGG3'
|||||||x|||||||x||oo
3'CUGCUCUACCACCGCCACCACCUUAAUCUUCUCCUCCACCUUCCCCCCUUCCUCCCCCUCCUCUCUGUUCCGCCCACUUC5' ( -35.10[74.68%] )
>miR1858	|MLOC_57639.4	|location[145,164]	|
5'GAGGAGGAGGAAGGGUGGGG3'
|||||||x|||||||x||oo
3'CUGCUCUACCACCGCCACCACCUUAAUCUUCUCCUCCACCUUCCCCCCUUCCUCCCCCUCCUCUCUGUUCCGCCCACUUC5' ( -35.10[74.68%] )
>miR1858	|MLOC_57639.5	|location[145,164]	|
5'GAGGAGGAGGAAGGGUGGGG3'
|||||||x|||||||x||oo
3'CUGCUCUACCACCGCCACCACCUUAAUCUUCUCCUCCACCUUCCCCCCUUCCUCCCCCUCCUCUCUGUUCCGCCCACUUC5' ( -35.10[74.68%] )
>miR1858	|MLOC_57639.6	|location[145,164]	|
5'GAGGAGGAGGAAGGGUGGGG3'
|||||||x|||||||x||oo
3'CUGCUCUACCACCGCCACCACCUUAAUCUUCUCCUCCACCUUCCCCCCUUCCUCCCCCUCCUCUCUGUUCCGCCCACUUC5' ( -35.10[74.68%] )
>miR1858	|MLOC_57639.8	|location[145,164]	|
5'GAGGAGGAGGAAGGGUGGGG3'
|||||||x|||||||x||oo
3'CUGCUCUACCACCGCCACCACCUUAAUCUUCUCCUCCACCUUCCCCCCUUCCUCCCCCUCCUCUCUGUUCCGCCCACUUC5' ( -35.10[74.68%] )
>miR1858	|MLOC_57653.2	|location[678,697]	|
5'GAGGAGGAGGAAGGGUGGGG3'
|||||||xo||x||o|||||
3'CCUCCGCCGCUCCCCCUCCUACCGUAACUCCUCCUCCAUCUGCCUACCCCUUAUGCCCCUCUCUCGCAACCGCUUCUCCC5' ( -36.70[79.09%] )
>miR1858	|MLOC_57653.5	|location[678,697]	|
5'GAGGAGGAGGAAGGGUGGGG3'
|||||||xo||x||o|||||
3'CCUCCGCCGCUCCCCCUCCUACCGUAACUCCUCCUCCAUCUGCCUACCCCUUAUGCCCCUCUCUCGCAACCGCUUCUCCC5' ( -36.70[79.09%] )
>miR1858	|MLOC_57653.6	|location[182,201]	|
5'GAGGAGGAGGAAGGGUGGGG3'
|||||||xo||x||o|||||
3'CCUCCGCCGCUCCCCCUCCUACCGUAACUCCUCCUCCAUCUGCCUACCCCUUAUGCCCCUCUCUCGCAACCGCUUCUCCC5' ( -36.70[79.09%] )
>miR1858	|MLOC_57653.7	|location[228,247]	|
5'GAGGAGGAGGAAGGGUGGGG3'
|||||||xo||x||o|||||
3'CCUCCGCCGCUCCCCCUCCUACCGUAACUCCUCCUCCAUCUGCCUACCCCUUAUGCCCCUCUCUCGCAACCGCUUCUCCC5' ( -36.70[79.09%] )
>miR1858	|MLOC_5777.1	|location[1,20]	|
5'GAGGAGGAGGAAGGGUGGGG3'
|||||||||||x|||x||||
3'UUGCCCACGCCCAUCGGGCUGAAGGAGCCGCUCCUCCUCCUCCCCCCCCC5' ( -38.60[81.78%] )
>miR1858	|MLOC_5777.2	|location[514,533]	|
5'GAGGAGGAGGAAGGGUGGGG3'
|||||||||||x|||x||||
3'UUGCCCACGCCCAUCGGGCUGAAGGAGCCGCUCCUCCUCCUCCCCCCCCCGACUAGACCGCCUCCGCCAGCUUCUCGCCG5' ( -38.60[81.43%] )
>miR1858	|MLOC_5777.3	|location[419,438]	|
5'GAGGAGGAGGAAGGGUGGGG3'
|||||||||||x|||x||||
3'UUGCCCACGCCCAUCGGGCUGAAGGAGCCGCUCCUCCUCCUCCCCCCCCCAACCUUCGGGACAAGGUGGUAAAGGCCCAC5' ( -38.80[81.34%] )
>miR1858	|MLOC_5777.7	|location[479,498]	|
5'GAGGAGGAGGAAGGGUGGGG3'
|||||||||||x|||x||ox
3'UUGCCCACGCCCAUCGGGCUGAAGGAGCCGCUCCUCCUCCUCCCCCCCUACCGAUGUGUGUUGACGAAGAAAAAAGAAAA5' ( -37.80[79.58%] )
>miR1858	|MLOC_58104.1	|location[20,39]	|
5'GAGGAGGAGGAAGGGUGGGG3'
|||||||||||xo||x|x||
3'GACGUUGCCGCGGCCCUCGACCUCCUCGUGCUCCUCCUCCUCUCCCCGCCGCUCCUCCGCCGGCCGGUA5' ( -35.60[75.11%] )
>miR1858	|MLOC_58492.1	|location[1809,1828]	|
5'GAGGAGGAGGAAGGGUGGGG3'
|||||||||||x||xx|x||
3'GGCCGGCCGCGGACCGCGCGCCCCCGCCUCCUCCUCCUCCUGCCGCCACCACCUCCGCGAAGGCGGCGGUAGAACUAUAG5' ( -34.70[74.15%] )
>miR1858	|MLOC_58644.1	|location[2601,2620]	|
5'GAGGAGGAGGAAGGGUGGGG3'
|||||||||||x|||xx|||
3'CGCCACCGCGCAGUACCGGACGCUCUCCCUCUCCUCCUCCUCCCCCGCCCCUCCGCACGAGGCGACGCCCAGCGGUACGG5' ( -40.90[87.02%] )
>miR1858	|MLOC_58644.1	|location[2665,2684]	|
5'GAGGAGGAGGAAGGGUGGGG3'
|||||||||||x|oxx||||
3'GACGACCACGACGAUGCGCUUCUCCUACCCCUCCUCCUCCUACUACCCCCACUCCUCCGGUUCCCGCCACCGCGCAGUAC5' ( -35.30[75.43%] )
>miR1858	|MLOC_58644.2	|location[1450,1469]	|
5'GAGGAGGAGGAAGGGUGGGG3'
|||||||||||x|oxx||||
3'GACGACCACGACGAUGCGCUUCUCCUACCCCUCCUCCUCCUACUACCCCCACUCCUCCGGUUCCCGCCACCGCGCAGUAU5' ( -35.30[75.43%] )
>miR1858	|MLOC_58898.6	|location[934,953]	|
5'GAGGAGGAGGAAGGGUGGGG3'
|||||||||||||o|xo||o
3'CUCGAGCUCCUUCUCCUCCCUCGUUCGCCCCUCCUCCUCCUUCUCCUCCUUCUCCACCGCUUGGUGGUAAGCCUAACCGU5' ( -35.60[76.72%] )
>miR1858	|MLOC_58947.1	|location[35,54]	|
5'GAGGAGGAGGAAGGGUGGGG3'
||||||||||||||ox|x|x
3'CUUGGGCUCGCCGAGCCGCGACGCGCGCUCCUCCUCCUCCUUCCUCCGCGGCUCCUCCCUCCGCUCGGGUCGCGCCCUGU5' ( -34.68[74.58%] )
>miR1858	|MLOC_58947.2	|location[35,54]	|
5'GAGGAGGAGGAAGGGUGGGG3'
||||||||||||||ox|x|x
3'CUUGGGCUCGCCGAGCCGCGACGCGCGCUCCUCCUCCUCCUUCCUCCGCGGCUCCUCCCUCCGCUCGGGUCGCGCCCUGU5' ( -34.68[74.58%] )
>miR1858	|MLOC_58947.3	|location[35,54]	|
5'GAGGAGGAGGAAGGGUGGGG3'
||||||||||||||ox|x|x
3'CUUGGGCUCGCCGAGCCGCGACGCGCGCUCCUCCUCCUCCUUCCUCCGCGGCUCCUCCCUCCGCUCGGGUCGCGCCCUGU5' ( -34.68[74.58%] )
>miR1858	|MLOC_59001.1	|location[161,180]	|
5'GAGGAGGAGGAAGGGUGGGG3'
|||||||||||xx||o|||o
3'CCUCUUCCCGUGGUCCGCCUUCAGCCCCGUCUCCUCCUCCUCGCCGCCCUGCGCCCCCGCCUACUCUAGCCGCCGCCUCC5' ( -36.50[77.83%] )
>miR1858	|MLOC_59001.2	|location[161,180]	|
5'GAGGAGGAGGAAGGGUGGGG3'
|||||||||||xx||o|||o
3'CCUCUUCCCGUGGUCCGCCUUCAGCCCCGUCUCCUCCUCCUCGCCGCCCUGCGCCCCCGCCUACUCUAGCCGCCGCCUCC5' ( -36.50[77.83%] )
>miR1858	|MLOC_59128.1	|location[1871,1890]	|
5'GAGGAGGAGGAAGGGUGGGG3'
||||x|||o||||||||o||
3'CCUAUGUCAGUACUCACUGGCUUUUGAACACUCCACCUUCUUCCCACUCCUUAAGCUAUUCGUCGCAGCAGAAGUCAAGC5' ( -36.70[77.59%] )
>miR1858	|MLOC_59128.2	|location[1871,1890]	|
5'GAGGAGGAGGAAGGGUGGGG3'
||||x|||o||||||||o||
3'CCUAUGUCAGUACUCACUGGCUUUUGAACACUCCACCUUCUUCCCACUCCUUAAGCUAUUCGUCGCAGCAGAAGUCAAGC5' ( -36.70[77.59%] )
>miR1858	|MLOC_59233.1	|location[61,80]	|
5'GAGGAGGAGGAAGGGUGGGG3'
|||||||||||xo||o||x|
3'CACCCGCCUCUCCACGUCAACCUCUUCCUCCUCCUCCUCCUCUCCGCCGCCGCCUCCGUCUACGCCCUGUACCCGUAUCA5' ( -36.80[78.97%] )
>miR1858	|MLOC_59233.2	|location[61,80]	|
5'GAGGAGGAGGAAGGGUGGGG3'
|||||||||||xo||o||x|
3'CACCCGCCUCUCCACGUCAACCUCUUCCUCCUCCUCCUCCUCUCCGCCGCCGCCUCCGUCUACGCCCUGUACCCGUAUCA5' ( -36.80[78.97%] )
>miR1858	|MLOC_59233.3	|location[61,80]	|
5'GAGGAGGAGGAAGGGUGGGG3'
|||||||||||xo||o||x|
3'CACCCGCCUCUCCACGUCAACCUCUUCCUCCUCCUCCUCCUCUCCGCCGCCGCCUCCGUCUACGCCCUGUACCCGUAUCA5' ( -36.80[78.97%] )
>miR1858	|MLOC_59293.2	|location[622,641]	|
5'GAGGAGGAGGAAGGGUGGGG3'
|||||||||||x|||oo|||
3'CGCGCCUGCCUCUUCGCCCCAGCCUGCGACCUCCUCCUCCUCCCCGUCCCCGCCUCGGCUGCUCCACGCGUGCCCACGCU5' ( -39.30[84.33%] )
>miR1858	|MLOC_59293.3	|location[772,791]	|
5'GAGGAGGAGGAAGGGUGGGG3'
|||||||||||x|||oo|||
3'CGCGCCUGCCUCUUCGCCCCAGCCUGCGACCUCCUCCUCCUCCCCGUCCCCGCCUCGGCUGCUCCACGCGUGCCCACGCU5' ( -39.30[84.33%] )
>miR1858	|MLOC_59293.5	|location[799,818]	|
5'GAGGAGGAGGAAGGGUGGGG3'
|||||||||||x|||oo|||
3'CGCGCCUGCCUCUUCGCCCCAGCCUGCGACCUCCUCCUCCUCCCCGUCCCCGCCUCGGCUGCUCCACGCGUGCCCACGCU5' ( -39.30[84.33%] )
>miR1858	|MLOC_59341.1	|location[104,123]	|
5'GAGGAGGAGGAAGGGUGGGG3'
|||||||||||x|||o||oo
3'UUUCCAACGCUGCCGCUCCGGUUUAUCCCCCUCCUCCUCCUCCCCGCCUUCCUUACUGCGGGCGAAGUACAACCAGUAGC5' ( -37.20[79.83%] )
>miR1858	|MLOC_59840.1	|location[1142,1161]	|
5'GAGGAGGAGGAAGGGUGGGG3'
|||||||||||xx||o||x|
3'CCGGUGUCUGCUAUUACGCUCCUCCCUCUCCUCCUCCUCCUCGCCGCCGCGCGGCUGCUGCGCACGGUAGGGAUCAAAUU5' ( -35.60[76.56%] )
>miR1858	|MLOC_60569.1	|location[709,728]	|
5'GAGGAGGAGGAAGGGUGGGG3'
|||||||||||||o|ox|o|
3'CCACUGACGGUACCUCUACUACUGUGACUACUCCUCCUCCUUCUCGACUCCCCUCCGGUAAAGUCCAACACCACCCGUCU5' ( -38.80[81.68%] )
>miR1858	|MLOC_60569.2	|location[709,728]	|
5'GAGGAGGAGGAAGGGUGGGG3'
|||||||||||||o|ox|o|
3'CCACUGACGGUACCUCUACUACUGUGACUACUCCUCCUCCUUCUCGACUCCCCUCCGGUAAAGUCCAACACCACCCGUCU5' ( -38.80[81.68%] )
>miR1858	|MLOC_6062.2	|location[52,71]	|
5'GAGGAGGAGGAAGGGUGGGG3'
o||||||||||||||oxx||
3'UUCCAGUACAAGUACACCACCACUCACCGCUUCCUCCUCCUUCCCGAACCCCCGCCCUCCUUCACCUUCGACCGUUGUAG5' ( -39.20[84.12%] )
>miR1858	|MLOC_60733.1	|location[35,54]	|
5'GAGGAGGAGGAAGGGUGGGG3'
|||||||||||x|||xo||o
3'CCGCUACCUCACCCACCGCCACCGGUCCUCCUCCUCCUCCUGCCCCUCCUCUUUCCGCACUCACCGCCGGUACCUCGCAC5' ( -36.50[78.33%] )
>miR1858	|MLOC_60733.2	|location[35,54]	|
5'GAGGAGGAGGAAGGGUGGGG3'
|||||||||||x|||xo||o
3'CCGCUACCUCACCCACCGCCACCGGUCCUCCUCCUCCUCCUGCCCCUCCUCUUUCCGCACUCACCGCCGGUACCUCGCAC5' ( -36.50[78.33%] )
>miR1858	|MLOC_60733.3	|location[35,54]	|
5'GAGGAGGAGGAAGGGUGGGG3'
|||||||||||x|||xo||o
3'CCGCUACCUCACCCACCGCCACCGGUCCUCCUCCUCCUCCUGCCCCUCCUCUUUCCGCACUCACCGCCGGUACCUCGCAC5' ( -36.50[78.33%] )
>miR1858	|MLOC_60817.1	|location[867,886]	|
5'GAGGAGGAGGAAGGGUGGGG3'
|||||||||||x|x|xx|||
3'GCCUCCUCCUCCUCCGCCGCCCCGGCGCCCUCUGCAUGACCGACCGGAGGCG5' ( -38.20[81.97%] )
>miR1858	|MLOC_61117.1	|location[314,333]	|
5'GAGGAGGAGGAAGGGUGGGG3'
|||||o||x||x|||o||||
3'CCCGAACUACUCGUACAGCGCCCACCCCCUCUCCUUCUGCUCCCCGCCCCUCGCGCCCAUCCAGAGCCCGUCGGUCUACU5' ( -35.20[75.21%] )
>miR1858	|MLOC_61117.2	|location[314,333]	|
5'GAGGAGGAGGAAGGGUGGGG3'
|||||o||x||x|||o||||
3'CCCGAACUACUCGUACAGCGCCCACCCCCUCUCCUUCUGCUCCCCGCCCCUCGCGCCCAUCCAGAGCCCGUCGGUCUACU5' ( -35.20[75.21%] )
>miR1858	|MLOC_61117.3	|location[314,333]	|
5'GAGGAGGAGGAAGGGUGGGG3'
|||||o||x||x|||o||||
3'CCCGAACUACUCGUACAGCGCCCACCCCCUCUCCUUCUGCUCCCCGCCCCUCGCGCCCAUCCAGAGCCCGUCGGUCUACU5' ( -35.20[75.21%] )
>miR1858	|MLOC_61117.4	|location[314,333]	|
5'GAGGAGGAGGAAGGGUGGGG3'
|||||o||x||x|||o||||
3'CCCGAACUACUCGUACAGCGCCCACCCCCUCUCCUUCUGCUCCCCGCCCCUCGCGCCCAUCCAGAGCCCGUCGGUCUACU5' ( -35.20[75.21%] )
>miR1858	|MLOC_61178.1	|location[704,723]	|
5'GAGGAGGAGGAAGGGUGGGG3'
|||||||||||x|oxx||||
3'UUCCUUCUCAUCGCGCUCGCGCUCGCGCUCCUCCUCCUCCUACUGUCCCCUCCCCGCCGCGCUGCCGUACCGCGCCCGCC5' ( -35.10[75.65%] )
>miR1858	|MLOC_61355.1	|location[371,390]	|
5'GAGGAGGAGGAAGGGUGGGG3'
||||||||x|||||xx|x||
3'CUGCUCGAAGUACUCCGCCCACUGCGGCUCCUCCUCCUGCUUCCGCCGCCACUCCUACGGCCGCCGGUACUAGAGGCCCU5' ( -36.30[77.56%] )
>miR1858	|MLOC_61355.2	|location[371,390]	|
5'GAGGAGGAGGAAGGGUGGGG3'
||||||||x|||||xx|x||
3'CUGCUCGAAGUACUCCGCCCACUGCGGCUCCUCCUCCUGCUUCCGCCGCCACUCCUACGGCCGCCGGUACUAGAGGCCCU5' ( -36.30[77.56%] )
>miR1858	|MLOC_61918.1	|location[757,776]	|
5'GAGGAGGAGGAAGGGUGGGG3'
|||||||||||x|||xo||o
3'CCGCUUACGCCAGACCCGCUUCUCCUUACACUCCUCCUCCUCCCCCUCCUUCCACCGCUCCUCCUCCUCGGACCGGCGAA5' ( -35.40[74.84%] )
>miR1858	|MLOC_62030.1	|location[124,143]	|
5'GAGGAGGAGGAAGGGUGGGG3'
|||||||||||x|x|x||x|
3'GCGCGCUCCCCAGCCCCCGCCACGCGGCUGCUCCUCCUCCUGCGCUCCACCUCCACCGGCGCCACCACCCCCCUAGCCCU5' ( -36.70[77.26%] )
>miR1858	|MLOC_62030.2	|location[124,143]	|
5'GAGGAGGAGGAAGGGUGGGG3'
|||||||||||x|x|x||x|
3'GCGCGCUCCCCAGCCCCCGCCACGCGGCUGCUCCUCCUCCUGCGCUCCACCUCCACCGGCGCCACCACCCCCCUAGCCCU5' ( -36.70[77.26%] )
>miR1858	|MLOC_62334.1	|location[233,252]	|
5'GAGGAGGAGGAAGGGUGGGG3'
||o||||||||||||o|x|o
3'CAACGCCUGCUGCCGCUUCAUCUCCCACUACUUCUCCUCCUUCCCGCACUCGCCGCUCCUCACCUUCUCCGCGCGCCGCC5' ( -37.50[78.95%] )
>miR1858	|MLOC_62334.2	|location[206,225]	|
5'GAGGAGGAGGAAGGGUGGGG3'
||o||||||||||||o|x|o
3'CAACGCCUGCUGCCGCUUCAUCUCCCACUACUUCUCCUCCUUCCCGCACUCGCCGCUCCUCACCUUCUCCGCGCGCCGCC5' ( -37.50[78.95%] )
>miR1858	|MLOC_62334.3	|location[206,225]	|
5'GAGGAGGAGGAAGGGUGGGG3'
||o||||||||||||o|x|o
3'CAACGCCUGCUGCCGCUUCAUCUCCCACUACUUCUCCUCCUUCCCGCACUCGCCGCUCCUCACCUUCUCCGCGCGCCGCC5' ( -37.50[78.95%] )
>miR1858	|MLOC_62334.4	|location[206,225]	|
5'GAGGAGGAGGAAGGGUGGGG3'
||o||||||||||||o|x|o
3'CAACGCCUGCUGCCGCUUCAUCUCCCACUACUUCUCCUCCUUCCCGCACUCGCCGCUCCUCACCUUCUCCGCGCGCCGCC5' ( -37.50[78.95%] )
>miR1858	|MLOC_62334.5	|location[206,225]	|
5'GAGGAGGAGGAAGGGUGGGG3'
||o||||||||||||o|x|o
3'CAACGCCUGCUGCCGCUUCAUCUCCCACUACUUCUCCUCCUUCCCGCACUCGCCGCUCCUCACCUUCUCCGCGCGCCGCC5' ( -37.50[78.95%] )
>miR1858	|MLOC_62334.6	|location[191,210]	|
5'GAGGAGGAGGAAGGGUGGGG3'
||o||||||||||||o|x|o
3'CAACGCCUGCUGCCGCUUCAUCUCCCACUACUUCUCCUCCUUCCCGCACUCGCCGCUCCUCACCUUCUCCGCGCGCCGCC5' ( -37.50[78.95%] )
>miR1858	|MLOC_62374.1	|location[65,84]	|
5'GAGGAGGAGGAAGGGUGGGG3'
|||||||||||||x|xx|||
3'CCGCCUCCUGCGCCUCCGUCGCCGCGGCCGCUCCUCCUCCUUCGCUGCCCCAUAGCGUGCCCCCCUCUCCUCCUCGCGGC5' ( -38.70[81.47%] )
>miR1858	|MLOC_62674.1	|location[131,150]	|
5'GAGGAGGAGGAAGGGUGGGG3'
|||||||||||||o|xo|||
3'UCGAAGAACCAUUAAUGGCUAUUUCCACUCCUCCUCCUCCUUCUCCUCCCUCGACUGCUUAGGCGGCCGCUACCAGAACU5' ( -37.40[80.60%] )
>miR1858	|MLOC_62752.1	|location[98,117]	|
5'GAGGAGGAGGAAGGGUGGGG3'
|||||||||||x||ox|x||
3'GGGGUGCUACCGCCACCGCCACUUCCGCUCCUCCUCCUCCUCCCUCCGCCGCUUCCAGAACGCCCUCAUCCUCAUCAGCA5' ( -34.90[75.05%] )
>miR1858	|MLOC_62887.1	|location[154,173]	|
5'GAGGAGGAGGAAGGGUGGGG3'
|||||||||||xo|||||x|
3'AGGAGCUCCCACUUCUUGGCGCGCCGCCUGCUCCUCCUCCUCUCCACCGCCUCGUGCACGAGCUUCUCCGGGAGCAGCGU5' ( -38.00[80.00%] )
>miR1858	|MLOC_63880.1	|location[776,795]	|
5'GAGGAGGAGGAAGGGUGGGG3'
|||||||x|||||||o|x||
3'CCGCCCCCUGCCCUCCUCGUCCUCCUCCUCCUCCUCCCCCUUCCCGCACCGGUAGUAAAAUGUAGGUCACUGUUGCCUAG5' ( -35.50[76.34%] )
>miR1858	|MLOC_63880.3	|location[770,789]	|
5'GAGGAGGAGGAAGGGUGGGG3'
|||||||x|||||||o|x||
3'CCGCCCCCUGCCCUCCUCGUCCUCCUCCUCCUCCUCCCCCUUCCCGCACCGGUAGGUAAAAUGUAGGUCACUGUUGCCUA5' ( -35.50[76.34%] )
>miR1858	|MLOC_64218.3	|location[172,191]	|
5'GAGGAGGAGGAAGGGUGGGG3'
|||||x|||||x|o|x||||
3'ACCGCCCGCGCCAAUACUUAUCUCCUCCUCCUCCUACUCCUCCUCCCCCCUCCUCAUCCUCCUCCUAUACUUCCGCCGCU5' ( -36.50[78.66%] )
>miR1858	|MLOC_64573.1	|location[925,944]	|
5'GAGGAGGAGGAAGGGUGGGG3'
|||||||||||x|o|x|o||
3'GCAGAACGGGGCGCGCCGCGGCCGCUCCUCCUCCUCCUCCUCCUCCCUCCCGUUCUCCGCCCACUUGCUGCGGCGCCGGU5' ( -35.80[76.82%] )
>miR1858	|MLOC_64721.1	|location[983,1002]	|
5'GAGGAGGAGGAAGGGUGGGG3'
|||||||||||x|o|||||o
3'GCUGCUGCCGCUUCGCCGGCGCCGCUGCCUCUCCUCCUCCUCCUCACCCUCUUUUUAGAACCACUCAGGUCGGUACCCUC5' ( -37.70[80.21%] )
>miR1858	|MLOC_64721.2	|location[982,1001]	|
5'GAGGAGGAGGAAGGGUGGGG3'
|||||||||||x|o|||||o
3'GCUGCUGCCGCUUCGCCGGCGCCGCUGCCUCUCCUCCUCCUCCUCACCCUCUUUUUAGAACCACUCAGGUCGGUACCCUC5' ( -37.70[80.21%] )
>miR1858	|MLOC_64817.1	|location[951,970]	|
5'GAGGAGGAGGAAGGGUGGGG3'
|||||||||||x|||xx||x
3'CCCUCUCGCUCUCGCUCUCCCUGCAGCGGCCUCCUCCUCCUCCCCCGCCGCCGCCACCUCUGCCUCCGCUCCCGACUCCU5' ( -36.80[78.97%] )
>miR1858	|MLOC_64817.3	|location[256,275]	|
5'GAGGAGGAGGAAGGGUGGGG3'
|||||||||||x|||xx||x
3'CCCUCUCGCUCUCGCUCUCCCUGCAGCGGCCUCCUCCUCCUCCCCCGCCGCCGCCACCUCUGCCUCCGCUCCCGACUCCU5' ( -36.80[78.97%] )
>miR1858	|MLOC_64817.4	|location[722,741]	|
5'GAGGAGGAGGAAGGGUGGGG3'
|||||||||||x|||xx||x
3'CCCUCUCGCUCUCGCUCUCCCUGCAGCGGCCUCCUCCUCCUCCCCCGCCGCCGCCACCUCUGCCUCCGCUCCCGACUCCU5' ( -36.80[78.97%] )
>miR1858	|MLOC_64817.5	|location[725,744]	|
5'GAGGAGGAGGAAGGGUGGGG3'
|||||||||||x|||xx||x
3'CCCUCUCGCUCUCGCUCUCCCUGCAGCGGCCUCCUCCUCCUCCCCCGCCGCCGCCACCUCUGCCUCCGCUCCCGACUCCU5' ( -36.80[78.97%] )
>miR1858	|MLOC_64943.1	|location[1667,1686]	|
5'GAGGAGGAGGAAGGGUGGGG3'
|||||||||||x|o|x|||x
3'ACCUCCCGCACAUUCGGCUAAUCACAGGCCCUCCUCCUCCUCCUCCCCCACUGCCCGCCCCGCCUCUACCGGCACGGGCG5' ( -38.00[81.55%] )
>miR1858	|MLOC_65408.1	|location[353,372]	|
5'GAGGAGGAGGAAGGGUGGGG3'
ox|||||||||||||||o||
3'UCCCCUUUCCCCUGUAGCCUCGUAUCCUUCUCCCUCCUCCUUCCCACUCCCCUCUCUCCGCGCUCCUCCCGCUCGACCUC5' ( -40.20[86.27%] )
>miR1858	|MLOC_65408.2	|location[353,372]	|
5'GAGGAGGAGGAAGGGUGGGG3'
ox|||||||||||||||o||
3'UCCCCUUUCCCCUGUAGCCUCGUAUCCUUCUCCCUCCUCCUUCCCACUCCCCUCUCUCCGCGCUCCUCCCGCUCGACCUC5' ( -40.20[86.27%] )
>miR1858	|MLOC_65408.3	|location[235,254]	|
5'GAGGAGGAGGAAGGGUGGGG3'
ox|||||||||||||||o||
3'UCCCCUUUCCCCUGUAGCCUCGUAUCCUUCUCCCUCCUCCUUCCCACUCCCCUCUCUCCGCGCUCCUCCCGCUCGACCUC5' ( -40.20[86.27%] )
>miR1858	|MLOC_65408.4	|location[235,254]	|
5'GAGGAGGAGGAAGGGUGGGG3'
ox|||||||||||||||o||
3'UCCCCUUUCCCCUGUAGCCUCGUAUCCUUCUCCCUCCUCCUUCCCACUCCCCUCUCUCCGCGCUCCUCCCGCUCGACCUC5' ( -40.20[86.27%] )
>miR1858	|MLOC_65639.1	|location[108,127]	|
5'GAGGAGGAGGAAGGGUGGGG3'
|||||||||||x|o|x||||
3'ACCGCCGCCACCUCUCCUCCUUCUUGUCUCCUCCUCCUCCUCCUCCCCCCCCACGUAUGAAGCACCGUUACAAGGACUCC5' ( -37.90[81.33%] )
>miR1858	|MLOC_65639.6	|location[331,350]	|
5'GAGGAGGAGGAAGGGUGGGG3'
|||||||||||x|o||||oo
3'GAUUCGCGCAGCGGCAGCACACCACUCCUCCUCCUCCUCCUCCUCACCUUUGCACCGACGGAGCGGCCCACGGGCGCUGG5' ( -34.60[74.57%] )
>miR1858	|MLOC_66071.5	|location[97,116]	|
5'GAGGAGGAGGAAGGGUGGGG3'
||||||||||||ox|o||||
3'CCGGUGCUUUCUGCUUUGGUUUGCGCGCCGCUCCUCCUCCUUUACGCCCCCUCUCCCCUUGGCGCUACUUAGCCGGAGUG5' ( -37.90[79.79%] )
>miR1858	|MLOC_66232.1	|location[29,48]	|
5'GAGGAGGAGGAAGGGUGGGG3'
|||||||||||xo|||o||o
3'CAGGCCCCUCGGCCUCCUUCCCCGGCCCUCCUCCUCCUCCUCUCCAUCCUCCUACCACUCGUCCACUCCACCGCCGUA5' ( -36.60[78.54%] )
>miR1858	|MLOC_66232.2	|location[29,48]	|
5'GAGGAGGAGGAAGGGUGGGG3'
|||||||||||xo|||o||o
3'CAGGCCCCUCGGCCUCCUUCCCCGGCCCUCCUCCUCCUCCUCUCCAUCCUCCUACCACUCGUCCACUCCACCGCCGUA5' ( -36.60[78.54%] )
>miR1858	|MLOC_66232.3	|location[213,232]	|
5'GAGGAGGAGGAAGGGUGGGG3'
|||||||||||xo|||o||o
3'CAGGCCCCUCGGCCUCCUUCCCCGGCCCUCCUCCUCCUCCUCUCCAUCCUCCUACCACUCGUCCACUCCACCGCCGUAAC5' ( -36.60[78.54%] )
>miR1858	|MLOC_66750.1	|location[518,537]	|
5'GAGGAGGAGGAAGGGUGGGG3'
|||||||||||x|x|o||||
3'CCCCACCGUGCCGCACUUCGCAACCGCCGCCUCCUCCUCCUGCGCGCCCCUCGUAACCUAAUCGCCGUAGCUCUUUAACA5' ( -37.00[79.74%] )
>miR1858	|MLOC_66750.2	|location[389,408]	|
5'GAGGAGGAGGAAGGGUGGGG3'
|||||||||||x|x|o||||
3'CCCCACCGUGCCGCACUUCGCAACCGCCGCCUCCUCCUCCUGCGCGCCCCUCGUAACCUAAUCGCCGUAUAUGCACCGUA5' ( -37.00[79.74%] )
>miR1858	|MLOC_67202.1	|location[70,89]	|
5'GAGGAGGAGGAAGGGUGGGG3'
|||o|||||||||x|xo|||
3'CGACGCCGCCGCGCCCCCUCUCUUCGCCGACUCUUCCUCCUUCGCCUCCCGAACCGCCCCUUUCACUUCCGCGACCGGCG5' ( -35.80[75.53%] )
>miR1858	|MLOC_67202.2	|location[70,89]	|
5'GAGGAGGAGGAAGGGUGGGG3'
|||o|||||||||x|xo|||
3'CGACGCCGCCGCGCCCCCUCUCUUCGCCGACUCUUCCUCCUUCGCCUCCCGAACCGCCCCUUUCACUUCCGCGACCGGCG5' ( -35.80[75.53%] )
>miR1858	|MLOC_67202.3	|location[70,89]	|
5'GAGGAGGAGGAAGGGUGGGG3'
|||o|||||||||x|xo|||
3'CGACGCCGCCGCGCCCCCUCUCUUCGCCGACUCUUCCUCCUUCGCCUCCCGAACCGCCCCUUUCACUUCCGCGACCGGCG5' ( -35.80[75.53%] )
>miR1858	|MLOC_67764.1	|location[351,370]	|
5'GAGGAGGAGGAAGGGUGGGG3'
|||||||x|||x|||xo|||
3'CUCUCUCGAGCCCGUGCUCCUCGCCUCCUCCUCCUCCCCCUCCCCCUCCCCCGCUCCUUCCUCUGCCAACCCCUGUCCUC5' ( -37.10[79.61%] )
>miR1858	|MLOC_67839.1	|location[68,87]	|
5'GAGGAGGAGGAAGGGUGGGG3'
||||xo|||||x||x|||||
3'CUCCUCCAUCUCCUUCCCCUGCUCCUCCUCCUCCCUCUCCUCCCGACCCCUGUCUCUCUCGUACCCCACCCUCCCCGUGG5' ( -36.90[79.53%] )
>miR1858	|MLOC_67950.1	|location[203,222]	|
5'GAGGAGGAGGAAGGGUGGGG3'
||||||||||||||xxo||o
3'CGGGGUACGCCCCACCUCCUCGCUCAACCCCUCCUCCUCCUUCCGCUCCUCGCCCCUCAUCGCCAUCCACCGCGCGAGCU5' ( -38.30[82.19%] )
>miR1858	|MLOC_69246.1	|location[55,74]	|
5'GAGGAGGAGGAAGGGUGGGG3'
|||||||||||x|||x|o||
3'CUCCGCGCCCAUAUAUAUGCGCGCACCCCUCUCCUCCUCCUCCCCCCUCCUCUACGCCGCCGGGGCCGCGACGCCGUCGA5' ( -35.30[75.43%] )
>miR1858	|MLOC_69246.1	|location[137,156]	|
5'GAGGAGGAGGAAGGGUGGGG3'
|||||||x|||xo||o||||
3'UGUGGCCGCUCCCGACCUGACACCUAGCCCCUCCUCCGCCUCUCCGCCCCUGCGCUCCUCGCCACCCGCCCUUCUCCUCC5' ( -36.10[77.80%] )
>miR1858	|MLOC_69349.1	|location[127,146]	|
5'GAGGAGGAGGAAGGGUGGGG3'
|||||||||||x|o|o|x||
3'GGGGACGGUCGUGGCAAGAACUUCGCCCGCCUCCUCCUCCUGCUCGCGCCCCUCCAGCCGCCCCACCUCGACCACCUGCG5' ( -36.40[78.11%] )
>miR1858	|MLOC_69622.2	|location[152,171]	|
5'GAGGAGGAGGAAGGGUGGGG3'
|||||||||||||oxo||||
3'GGAGUCCGCAGCCCCCGCUGCAUCCCGCGCCUCCUCCUCCUUCUAGCCCCCGCCGCCUAAACCCUCCCUCCCACCUCGGC5' ( -37.20[79.83%] )
>miR1858	|MLOC_69622.3	|location[151,170]	|
5'GAGGAGGAGGAAGGGUGGGG3'
|||||||||||||oxo||||
3'CCUCCCUCCAUCCCCCGCCGCCGCCCGCGCCUCCUCCUCCUUCUAGCCCCCGCCGCCUAAACCCUCCCUCCCACCUCGGC5' ( -37.20[79.83%] )
>miR1858	|MLOC_69628.1	|location[17,36]	|
5'GAGGAGGAGGAAGGGUGGGG3'
||||||||x||x||x|||x|
3'CCGCCGCGGCCGCCUCUCGUCGUCGUGCUCCUCCUCCUACUCCCAACCACGCGGACCGCAGCCGUA5' ( -34.50[74.19%] )
>miR1858	|MLOC_69656.1	|location[319,338]	|
5'GAGGAGGAGGAAGGGUGGGG3'
||||||x||||||||o||ox
3'UUGUGCCACCUGCUCGGGGGCGGCGGCCACCUCCUCAUCCUUCCCGCCUAGAGCGCCUACACCAGCUCCAUCAACAUCGG5' ( -34.60[74.41%] )
>miR1858	|MLOC_69656.2	|location[319,338]	|
5'GAGGAGGAGGAAGGGUGGGG3'
||||||x||||||||o||ox
3'UUGUGCCACCUGCUCGGGGGCGGCGGCCACCUCCUCAUCCUUCCCGCCUAGAGCGCCUACACCAGCUCCAUCAACAUCGG5' ( -34.60[74.41%] )
>miR1858	|MLOC_69656.3	|location[103,122]	|
5'GAGGAGGAGGAAGGGUGGGG3'
||||||x||||||||o||ox
3'UUGUGCCACCUGCUCGGGGGCGGCGGCCACCUCCUCAUCCUUCCCGCCUAGAGCGCCUACACCAGCUCCAUCAACAUCGG5' ( -34.60[74.41%] )
>miR1858	|MLOC_69656.4	|location[181,200]	|
5'GAGGAGGAGGAAGGGUGGGG3'
||||||x||||||||o||ox
3'UUGUGCCACCUGCUCGGGGGCGGCGGCCACCUCCUCAUCCUUCCCGCCUAGAGCGCCUACACCAGCUCCAUCAACAUCGG5' ( -34.60[74.41%] )
>miR1858	|MLOC_69935.1	|location[1066,1085]	|
5'GAGGAGGAGGAAGGGUGGGG3'
||||||||o||||||o||||
3'CCUCCGCUCCUCCAUCUGCCGCCGCUCCUCCUCCUCCUUCUUCCCGCCCCACUACGCCUCCUAGAACUCCGGCCGCACCC5' ( -43.70[93.38%] )
>miR1858	|MLOC_69935.2	|location[1066,1085]	|
5'GAGGAGGAGGAAGGGUGGGG3'
||||||||o||||||o||||
3'CCUCCGCUCCUCCAUCUGCCGCCGCUCCUCCUCCUCCUUCUUCCCGCCCCACUACGCCUCCUAGAACUCCGGCCGCACCC5' ( -43.70[93.38%] )
>miR1858	|MLOC_69935.3	|location[346,365]	|
5'GAGGAGGAGGAAGGGUGGGG3'
||||||||o||||||o||||
3'CCUCCGCUCCUCCAUCUGCCGCCGCUCCUCCUCCUCCUUCUUCCCGCCCCACUACGCCUCCUAGAACUCCGGCCGCACCC5' ( -43.70[93.38%] )
>miR1858	|MLOC_70174.10	|location[511,530]	|
5'GAGGAGGAGGAAGGGUGGGG3'
||||||o||||||o|x|x||
3'GCUUCUCAUCCCCAGUCCCGGGACCACCGACUCCUCUUCCUUCUCCCGCCGCCGCCUCUGCCGACGCUCCUCCUUCCGAG5' ( -35.60[75.11%] )
>miR1858	|MLOC_70174.13	|location[75,94]	|
5'GAGGAGGAGGAAGGGUGGGG3'
||||||o||||||o|x|x||
3'CCCGGGACCACCGACUCCUCUUCCUUCUCCCGCCGCCGCCUCUGCCGACGCUCCUCCUUCCGAG5' ( -35.60[75.11%] )
>miR1858	|MLOC_70174.3	|location[1420,1439]	|
5'GAGGAGGAGGAAGGGUGGGG3'
||||||o||||||o|x|x||
3'GCUUCUCAUCCCCAGUCCCGGGACCACCGACUCCUCUUCCUUCUCCCGCCGCCGCCUCUGCCGACGCUCCUCCUUCCGAG5' ( -35.60[75.11%] )
>miR1858	|MLOC_70174.6	|location[1420,1439]	|
5'GAGGAGGAGGAAGGGUGGGG3'
||||||o||||||o|x|x||
3'GCUUCUCAUCCCCAGUCCCGGGACCACCGACUCCUCUUCCUUCUCCCGCCGCCGCCUCUGCCGACGCUCCUCCUUCCGAG5' ( -35.60[75.11%] )
>miR1858	|MLOC_70174.7	|location[1420,1439]	|
5'GAGGAGGAGGAAGGGUGGGG3'
||||||o||||||o|x|x||
3'GCUUCUCAUCCCCAGUCCCGGGACCACCGACUCCUCUUCCUUCUCCCGCCGCCGCCUCUGCCGACGCUCCUCCUUCCGAG5' ( -35.60[75.11%] )
>miR1858	|MLOC_70174.8	|location[712,731]	|
5'GAGGAGGAGGAAGGGUGGGG3'
||||||o||||||o|x|x||
3'GCUUCUCAUCCCCAGUCCCGGGACCACCGACUCCUCUUCCUUCUCCCGCCGCCGCCUCUGCCGACGCUCCUCCUUCCGAG5' ( -35.60[75.11%] )
>miR1858	|MLOC_70441.1	|location[129,148]	|
5'GAGGAGGAGGAAGGGUGGGG3'
|x|||||||||x||||||||
3'CCUCGUCCACCUCGGAGCGCCAGCGGGCCGCCCCUCCUCCUCCCCACCCCAGGUACCCCUACUCGCCAAAUUCGCGCCUC5' ( -38.80[81.34%] )
>miR1858	|MLOC_70549.1	|location[181,200]	|
5'GAGGAGGAGGAAGGGUGGGG3'
||||||||||||oo|x|o||
3'CGUGAUUUAUCAUCAUAUUUUUACCGCCACCUCCUCCUCCUUUUCCCUCCACACGGCCCCCGCCCCCCUCCAACUCCUCC5' ( -38.19[81.60%] )
>miR1858	|MLOC_70549.2	|location[181,200]	|
5'GAGGAGGAGGAAGGGUGGGG3'
||||||||||||oo|x|o||
3'CGUGAUUUAUCAUCAUAUUUUUACCGCCACCUCCUCCUCCUUUUCCCUCCACACGGCCCCCGCCCCCCUCCAACUCCUCC5' ( -38.19[81.60%] )
>miR1858	|MLOC_71066.1	|location[487,506]	|
5'GAGGAGGAGGAAGGGUGGGG3'
|||||||||||||oxxx|||
3'CGGCCCAUCACGCCGCGGCCCCGCUACCUCCUCCUCCUCCUUCUACGCCCGAACGACGCCGCCGCCUUCCGCGGCCUGAC5' ( -37.30[80.22%] )
>miR1858	|MLOC_71066.2	|location[151,170]	|
5'GAGGAGGAGGAAGGGUGGGG3'
|||||||||||||oxxx|||
3'CGGCCCAUCACGCCGCGGCCCCGCUACCUCCUCCUCCUCCUUCUACGCCCGAACGACGCCGCCGCCUUCCGCGGCCUGAC5' ( -37.30[80.22%] )
>miR1858	|MLOC_71066.3	|location[487,506]	|
5'GAGGAGGAGGAAGGGUGGGG3'
|||||||||||||oxxx|||
3'CGGCCCAUCACGCCGCGGCCCCGCUACCUCCUCCUCCUCCUUCUACGCCCGAACGACGCCGCCGCCUUCCGCGGCCUGAC5' ( -37.30[80.22%] )
>miR1858	|MLOC_71245.2	|location[79,98]	|
5'GAGGAGGAGGAAGGGUGGGG3'
||||||o|||||||x|||x|
3'CCCGGCCCCGGCCCCGGACCGGCGCCCCUCCUCCUCUUCCUUCCGACCGCCCUCAUCCGCUCCGCCGCUAGCGGCGACGG5' ( -35.40[75.97%] )
>miR1858	|MLOC_71245.3	|location[79,98]	|
5'GAGGAGGAGGAAGGGUGGGG3'
||||||o|||||||x|||x|
3'CCCGGCCCCGGCCCCGGACCGGCGCCCCUCCUCCUCUUCCUUCCGACCGCCCUCAUCCGCUCCGCCGCUAGCGGCGACGG5' ( -35.40[75.97%] )
>miR1858	|MLOC_71396.1	|location[921,940]	|
5'GAGGAGGAGGAAGGGUGGGG3'
||||||||||||||xxox||
3'CCACCGCCGCUCCUCCUCCUUCUUCUCCCCCUCCUCCUCCUUCCGUUACCCCUCACCGCCGUAGUAGAGACCACCGCCAG5' ( -39.00[83.69%] )
>miR1858	|MLOC_71396.1	|location[942,961]	|
5'GAGGAGGAGGAAGGGUGGGG3'
|||||||||||||ooxo|||
3'CCUUCCCAGCGGCCGCGCCCUCCACCGCCGCUCCUCCUCCUUCUUCUCCCCCUCCUCCUCCUUCCGUUACCCCUCACCGC5' ( -39.00[82.11%] )
>miR1858	|MLOC_71477.2	|location[754,773]	|
5'GAGGAGGAGGAAGGGUGGGG3'
|||||||||||x||oo|||x
3'CUUCUUCUCCUCCGCCGCUAGGAGCGCCGCCUCCUCCUCCUGCCUGCCCAACUAGGCCGCUCCCGCAACGCGACCCAGCC5' ( -35.50[75.85%] )
>miR1858	|MLOC_71477.3	|location[334,353]	|
5'GAGGAGGAGGAAGGGUGGGG3'
|||||||||||x||oo|||x
3'CUUCUUCUCCUCCGCCGCUAGGAGCGCCGCCUCCUCCUCCUGCCUGCCCAACUAGGCCGCUCCCGCAACGCGACCCAGCC5' ( -35.50[75.85%] )
>miR1858	|MLOC_7185.1	|location[682,701]	|
5'GAGGAGGAGGAAGGGUGGGG3'
|x||||||||||||x|o|||
3'GAACGCCACCUAGAGCUGCCGGCGCGUCCCCGCCUCCUCCUUCCGAUCCCGGUACUCGUGCCGCUACCUGCGACUCUAGG5' ( -36.30[78.06%] )
>miR1858	|MLOC_71895.2	|location[1266,1285]	|
5'GAGGAGGAGGAAGGGUGGGG3'
|||||||||||x|||||o|x
3'CUCGUCCCGCUCGACGCUGCUGUUCUGCUCCUCCUCCUCCUCCCCACUCGUCCCUUCCGCUCGGUAGUUCCUAGGGACCC5' ( -37.40[80.60%] )
>miR1858	|MLOC_71895.4	|location[1268,1287]	|
5'GAGGAGGAGGAAGGGUGGGG3'
|||||||||||x|||||o|x
3'CUCGUCCCGCUCGACGCUGCUGUUCUGCUCCUCCUCCUCCUCCCCACUCGUCCCUUCCGCUCGGUAGUUCCUAGGGACCC5' ( -37.40[80.60%] )
>miR1858	|MLOC_7214.2	|location[158,177]	|
5'GAGGAGGAGGAAGGGUGGGG3'
||||||||||||||xxo|||
3'CAACCGCCCCACCGUCUUGAACCGCAUGUACUCCUCCUCCUUCCACUCCCUCUUCUAGUACCACUUCUACGGGUGGUGCU5' ( -37.70[79.70%] )
>miR1858	|MLOC_73480.1	|location[181,200]	|
5'GAGGAGGAGGAAGGGUGGGG3'
|||||||||||x|o|x|||x
3'GGCUACCCCUCGUCCGCCUCCUUCAGCCCCCUCCUCCUCCUCCUCCCCCAGGGCUCCCUCUUCUCGUCCUCGAAGGGGGG5' ( -34.90[75.05%] )
>miR1858	|MLOC_73480.3	|location[181,200]	|
5'GAGGAGGAGGAAGGGUGGGG3'
|||||||||||x|o|x|||x
3'GGCUACCCCUCGUCCGCCUCCUUCAGCCCCCUCCUCCUCCUCCUCCCCCAGGGCUCCCUCUUCUCGUCCUCGAAGGGGGG5' ( -34.90[75.05%] )
>miR1858	|MLOC_73480.4	|location[181,200]	|
5'GAGGAGGAGGAAGGGUGGGG3'
|||||||||||x|o|x|||x
[truncated: 4,389 more rows]

## Sheet: Sheet6
Embryo-10 DPA
miR1024	3	MLOC_11136.1[]~~MLOC_11136.2[]~~MLOC_15590.1[]
miR1048	8	MLOC_13688.1[]~~MLOC_13688.2[]~~MLOC_32803.1[]~~MLOC_32803.2[]~~MLOC_32803.3[]~~MLOC_32803.4[]~~MLOC_54151.1[]~~MLOC_54151.3[]
miR1078	1	MLOC_28216.1[]
miR1088	1	MLOC_17791.1[]
miR1101	5	MLOC_61849.1[]~~MLOC_61849.2[]~~MLOC_73066.1[]~~MLOC_73066.2[]~~MLOC_73066.3[]
miR1104	27	MLOC_34369.1[]~~MLOC_34369.2[]~~MLOC_34369.3[]~~MLOC_39064.1[]~~MLOC_39064.2[]~~MLOC_51763.2[]~~MLOC_51763.3[]~~MLOC_51763.4[]~~MLOC_51763.5[]~~MLOC_51763.6[]~~MLOC_51888.1[]~~MLOC_51888.2[]~~MLOC_51888.3[]~~MLOC_51888.4[]~~MLOC_51888.5[]~~MLOC_55301.1[]~~MLOC_58018.1[]~~MLOC_58018.2[]~~MLOC_58018.3[]~~MLOC_64457.1[]~~MLOC_64457.2[]~~MLOC_64457.3[]~~MLOC_64489.1[]~~MLOC_64489.2[]~~MLOC_64489.3[]~…
miR1120	1	MLOC_45555.1[]
miR1127	4	MLOC_56164.2[]~~MLOC_56164.4[]~~MLOC_69923.1[]~~MLOC_82053.4[]
miR1128	2	MLOC_22789.1[]~~MLOC_82053.4[]
miR1133	1	MLOC_22789.1[]
miR1137	3	MLOC_60959.1[]~~MLOC_60959.2[]~~MLOC_60959.5[]
miR1171	2	MLOC_56981.1[]~~MLOC_60898.1[]
miR1172	2	MLOC_4354.1[]~~MLOC_4354.2[]
miR1211	1	MLOC_57238.1[]
miR1223	7	MLOC_59865.1[]~~MLOC_59865.2[]~~MLOC_59865.3[]~~MLOC_59865.4[]~~MLOC_59865.5[]~~MLOC_59865.6[]~~MLOC_59865.7[]
miR1310	1	MLOC_61976.1[]
miR1427	25	MLOC_10899.1[]~~MLOC_14311.2[]~~MLOC_35028.1[]~~MLOC_36391.1[]~~MLOC_36391.2[]~~MLOC_36391.3[]~~MLOC_36391.4[]~~MLOC_37802.1[]~~MLOC_39634.1[]~~MLOC_5312.1[]~~MLOC_5312.3[]~~MLOC_66806.2[]~~MLOC_66806.3[]~~MLOC_66806.4[]~~MLOC_66806.6[]~~MLOC_66806.7[]~~MLOC_67174.1[]~~MLOC_67174.2[]~~MLOC_75321.1[]~~MLOC_76442.1[]~~MLOC_77651.1[]~~MLOC_77651.2[]~~MLOC_77651.3[]~~MLOC_77651.4[]~~MLOC_80125.1[]
miR1432	4	MLOC_16731.1[]~~MLOC_61497.1[]~~MLOC_61497.2[]~~MLOC_70788.1[]
miR1436	3	MLOC_4478.2[]~~MLOC_4478.3[]~~MLOC_78409.3[]
miR1437	2	MLOC_54213.1[]~~MLOC_54213.2[]
miR1439	3	MLOC_21535.1[]~~MLOC_44990.1[]~~MLOC_44990.1[]
miR1440	17	MLOC_16534.1[]~~MLOC_16534.2[]~~MLOC_16534.3[]~~MLOC_16534.4[]~~MLOC_77458.10[]~~MLOC_77458.11[]~~MLOC_77458.12[]~~MLOC_77458.13[]~~MLOC_77458.14[]~~MLOC_77458.2[]~~MLOC_77458.3[]~~MLOC_77458.4[]~~MLOC_77458.5[]~~MLOC_77458.6[]~~MLOC_77458.7[]~~MLOC_77458.8[]~~MLOC_77458.9[]
miR1513	8	MLOC_70728.1[]~~MLOC_70728.2[]~~MLOC_70728.3[]~~MLOC_70728.4[]~~MLOC_70728.5[]~~MLOC_70728.6[]~~MLOC_70728.7[]~~MLOC_70728.8[]
miR1517	1	MLOC_38602.1[]
miR156	17	MLOC_11199.1[]~~MLOC_11199.2[]~~MLOC_11199.3[]~~MLOC_11199.4[]~~MLOC_11199.5[]~~MLOC_11199.6[]~~MLOC_11199.7[]~~MLOC_37841.2[]~~MLOC_37841.5[]~~MLOC_52321.1[]~~MLOC_52321.2[]~~MLOC_52321.3[]~~MLOC_52321.4[]~~MLOC_61297.1[]~~MLOC_61297.2[]~~MLOC_61297.3[]~~MLOC_62426.1[]
miR157	14	MLOC_10644.1[]~~MLOC_10644.2[]~~MLOC_10644.3[]~~MLOC_10644.4[]~~MLOC_37841.2[]~~MLOC_37841.5[]~~MLOC_52321.1[]~~MLOC_52321.2[]~~MLOC_52321.3[]~~MLOC_52321.4[]~~MLOC_61297.1[]~~MLOC_61297.2[]~~MLOC_61297.3[]~~MLOC_62426.1[]
miR158	5	MLOC_2515.5[]~~MLOC_4699.1[]~~MLOC_4699.2[]~~MLOC_4699.3[]~~MLOC_4699.4[]
miR159	7	MLOC_6041.1[]~~MLOC_71332.1[]~~MLOC_71332.2[]~~MLOC_74051.1[]~~MLOC_74051.2[]~~MLOC_74051.5[]~~MLOC_74051.6[]
miR164	7	MLOC_53744.1[]~~MLOC_64240.2[]~~MLOC_64240.3[]~~MLOC_65286.1[]~~MLOC_65555.1[]~~MLOC_68221.1[]~~MLOC_68221.2[]
miR168	13	MLOC_12447.2[]~~MLOC_12447.3[]~~MLOC_12447.4[]~~MLOC_12447.5[]~~MLOC_5659.1[]~~MLOC_5659.2[]~~MLOC_5659.3[]~~MLOC_5659.4[]~~MLOC_5659.5[]~~MLOC_75013.1[]~~MLOC_75013.2[]~~MLOC_75013.3[]~~MLOC_75013.4[]
miR171	4	MLOC_16514.1[]~~MLOC_43989.2[]~~MLOC_72502.1[]~~MLOC_72502.2[]
miR172	19	MLOC_43041.6[]~~MLOC_43575.3[]~~MLOC_43575.4[]~~MLOC_43575.5[]~~MLOC_43575.6[]~~MLOC_43575.7[]~~MLOC_43830.1[]~~MLOC_43830.2[]~~MLOC_43830.3[]~~MLOC_43830.4[]~~MLOC_43830.5[]~~MLOC_43830.6[]~~MLOC_43830.7[]~~MLOC_43830.8[]~~MLOC_77763.3[]~~MLOC_77763.5[]~~MLOC_77763.6[]~~MLOC_77763.7[]~~MLOC_77763.8[]
miR1846	3	MLOC_36252.1[]~~MLOC_56122.1[]~~MLOC_56122.3[]
miR1848	22	MLOC_10956.1[]~~MLOC_13395.1[]~~MLOC_17988.1[]~~MLOC_25507.1[]~~MLOC_25507.2[]~~MLOC_37302.1[]~~MLOC_4594.1[]~~MLOC_53147.2[]~~MLOC_58250.1[]~~MLOC_58250.3[]~~MLOC_62765.1[]~~MLOC_62765.2[]~~MLOC_62900.1[]~~MLOC_62900.2[]~~MLOC_62900.3[]~~MLOC_62900.4[]~~MLOC_64633.2[]~~MLOC_70743.1[]~~MLOC_70743.2[]~~MLOC_70745.1[]~~MLOC_8567.1[]~~MLOC_8567.2[]
miR1852	2	MLOC_74275.1[]~~MLOC_74275.2[]
miR1858	280	MLOC_11100.3[]~~MLOC_11100.5[]~~MLOC_11561.2[]~~MLOC_123.1[]~~MLOC_1230.1[]~~MLOC_12385.1[]~~MLOC_12385.2[]~~MLOC_12385.3[]~~MLOC_12550.1[]~~MLOC_12550.3[]~~MLOC_12619.1[]~~MLOC_12718.1[]~~MLOC_12877.1[]~~MLOC_12877.2[]~~MLOC_13282.1[]~~MLOC_13282.2[]~~MLOC_13282.3[]~~MLOC_13282.4[]~~MLOC_13407.3[]~~MLOC_13407.5[]~~MLOC_13593.1[]~~MLOC_13593.1[]~~MLOC_13593.2[]~~MLOC_13593.2[]~~MLOC_14736.3[]~~ML…
miR1861	2	MLOC_13047.1[]~~MLOC_13047.2[]
miR1879	1	MLOC_76583.1[]
miR2098	3	MLOC_54213.1[]~~MLOC_54213.2[]~~MLOC_54213.3[]
miR2100	1	MLOC_66875.1[]
miR2104	6	MLOC_62334.1[]~~MLOC_62334.2[]~~MLOC_62334.3[]~~MLOC_62334.4[]~~MLOC_62334.5[]~~MLOC_62334.6[]
miR2119	1	MLOC_22247.1[]
miR2611	2	MLOC_55622.1[]~~MLOC_55622.2[]
miR2616	1	MLOC_4770.4[]
miR2619	3	MLOC_12999.1[]~~MLOC_12999.2[]~~MLOC_25351.3[]
miR2867	14	MLOC_20588.1[]~~MLOC_39273.1[]~~MLOC_43042.1[]~~MLOC_43042.2[]~~MLOC_43042.3[]~~MLOC_43042.4[]~~MLOC_53427.1[]~~MLOC_55879.1[]~~MLOC_62746.1[]~~MLOC_64358.1[]~~MLOC_68815.1[]~~MLOC_73537.1[]~~MLOC_80000.1[]~~MLOC_80000.2[]
miR2905	6	MLOC_52788.1[]~~MLOC_52788.2[]~~MLOC_52788.3[]~~MLOC_69930.1[]~~MLOC_69930.2[]~~MLOC_7079.1[]
miR2919	190	MLOC_10329.2[]~~MLOC_11271.3[]~~MLOC_11271.6[]~~MLOC_11271.7[]~~MLOC_12543.4[]~~MLOC_13282.1[]~~MLOC_13282.2[]~~MLOC_13282.3[]~~MLOC_13282.4[]~~MLOC_14470.1[]~~MLOC_14862.1[]~~MLOC_14933.1[]~~MLOC_15713.1[]~~MLOC_15713.2[]~~MLOC_15866.1[]~~MLOC_15866.2[]~~MLOC_15866.3[]~~MLOC_15866.4[]~~MLOC_15866.5[]~~MLOC_1635.1[]~~MLOC_16437.1[]~~MLOC_17870.2[]~~MLOC_18443.1[]~~MLOC_18470.1[]~~MLOC_18470.2[]~~…
miR2950	4	MLOC_15351.4[]~~MLOC_15351.6[]~~MLOC_15351.7[]~~MLOC_15351.9[]
miR3440	2	MLOC_16980.1[]~~MLOC_16980.2[]
miR3518	1	MLOC_59810.1[]
miR3627	3	MLOC_16179.2[]~~MLOC_16179.5[]~~MLOC_16179.6[]
miR3630	1	MLOC_76284.1[]
miR3711	12	MLOC_10030.1[]~~MLOC_10030.2[]~~MLOC_10030.3[]~~MLOC_10030.4[]~~MLOC_10030.5[]~~MLOC_71572.1[]~~MLOC_71572.2[]~~MLOC_79983.1[]~~MLOC_79983.2[]~~MLOC_79983.3[]~~MLOC_79983.4[]~~MLOC_79983.5[]
miR390	11	MLOC_4946.2[]~~MLOC_4946.5[]~~MLOC_4946.6[]~~MLOC_61478.1[]~~MLOC_65593.1[]~~MLOC_65593.2[]~~MLOC_80454.1[]~~MLOC_80454.2[]~~MLOC_80454.3[]~~MLOC_80454.4[]~~MLOC_80454.5[]
miR393	3	MLOC_56088.1[]~~MLOC_9864.1[]~~MLOC_9864.2[]
miR3946	20	MLOC_11761.4[]~~MLOC_11761.7[]~~MLOC_11761.9[]~~MLOC_13916.2[]~~MLOC_37503.10[]~~MLOC_39598.3[]~~MLOC_39598.4[]~~MLOC_44017.1[]~~MLOC_44404.2[]~~MLOC_52795.1[]~~MLOC_55123.1[]~~MLOC_5707.1[]~~MLOC_5707.2[]~~MLOC_58603.7[]~~MLOC_58603.9[]~~MLOC_60271.6[]~~MLOC_62983.3[]~~MLOC_70549.1[]~~MLOC_70549.2[]~~MLOC_73827.2[]
miR3948	3	MLOC_51098.1[]~~MLOC_51098.2[]~~MLOC_51943.1[]
miR395	4	MLOC_21737.1[]~~MLOC_21737.3[]~~MLOC_80849.1[]~~MLOC_80849.2[]
miR3951	3	MLOC_50536.1[]~~MLOC_50536.3[]~~MLOC_50536.4[]
miR396	9	MLOC_64055.1[]~~MLOC_64055.2[]~~MLOC_64055.3[]~~MLOC_64055.4[]~~MLOC_67201.1[]~~MLOC_67201.2[]~~MLOC_67201.3[]~~MLOC_80060.1[]~~MLOC_80060.2[]
miR397	20	MLOC_17545.1[]~~MLOC_17545.2[]~~MLOC_22174.1[]~~MLOC_22174.2[]~~MLOC_54246.1[]~~MLOC_54246.2[]~~MLOC_54246.3[]~~MLOC_59803.1[]~~MLOC_59803.2[]~~MLOC_59803.3[]~~MLOC_60174.1[]~~MLOC_60793.1[]~~MLOC_60793.2[]~~MLOC_61206.1[]~~MLOC_69899.1[]~~MLOC_69899.2[]~~MLOC_69899.3[]~~MLOC_69899.4[]~~MLOC_7036.1[]~~MLOC_7036.2[]
miR399	5	MLOC_65981.1[]~~MLOC_65981.2[]~~MLOC_65981.3[]~~MLOC_65981.4[]~~MLOC_65981.5[]
miR414	1	MLOC_4568.7[]
miR415	1	MLOC_22337.1[]
miR418	3	MLOC_57200.1[]~~MLOC_57200.2[]~~MLOC_57200.3[]
miR419	44	MLOC_14679.1[]~~MLOC_15452.3[]~~MLOC_18396.1[]~~MLOC_18396.2[]~~MLOC_18396.3[]~~MLOC_36985.1[]~~MLOC_36985.2[]~~MLOC_36985.3[]~~MLOC_36985.5[]~~MLOC_36985.6[]~~MLOC_36985.7[]~~MLOC_36985.8[]~~MLOC_43042.1[]~~MLOC_43042.2[]~~MLOC_43042.3[]~~MLOC_43042.4[]~~MLOC_52876.11[]~~MLOC_52876.14[]~~MLOC_52907.1[]~~MLOC_53996.4[]~~MLOC_64521.2[]~~MLOC_6671.1[]~~MLOC_6671.2[]~~MLOC_6671.3[]~~MLOC_6671.4[]~~M…
miR4242	7	MLOC_51169.2[]~~MLOC_6901.1[]~~MLOC_76499.1[]~~MLOC_76499.2[]~~MLOC_76499.3[]~~MLOC_79342.2[]~~MLOC_79342.3[]
miR4244	16	MLOC_51507.1[]~~MLOC_51507.2[]~~MLOC_51507.3[]~~MLOC_51507.4[]~~MLOC_53172.2[]~~MLOC_53172.3[]~~MLOC_53172.4[]~~MLOC_57351.1[]~~MLOC_57351.2[]~~MLOC_62778.1[]~~MLOC_62778.2[]~~MLOC_68431.1[]~~MLOC_68431.2[]~~MLOC_68431.3[]~~MLOC_68431.4[]~~MLOC_73178.1[]
miR4352	1	MLOC_16034.1[]
miR4376	6	MLOC_65398.1[]~~MLOC_65398.2[]~~MLOC_65398.3[]~~MLOC_65398.4[]~~MLOC_65398.5[]~~MLOC_68362.1[]
miR4383	4	MLOC_65838.1[]~~MLOC_65838.2[]~~MLOC_65838.3[]~~MLOC_65838.4[]
miR4411	3	MLOC_69222.1[]~~MLOC_69222.2[]~~MLOC_69222.3[]
miR4414	5	MLOC_14436.1[]~~MLOC_75032.1[]~~MLOC_75032.2[]~~MLOC_75032.3[]~~MLOC_75032.5[]
miR444	9	MLOC_14774.1[]~~MLOC_14774.2[]~~MLOC_16182.1[]~~MLOC_36835.1[]~~MLOC_36835.2[]~~MLOC_4407.1[]~~MLOC_55804.1[]~~MLOC_55804.2[]~~MLOC_73623.1[]
miR4993	9	MLOC_32712.1[]~~MLOC_53140.1[]~~MLOC_53211.1[]~~MLOC_53358.2[]~~MLOC_53358.3[]~~MLOC_53358.4[]~~MLOC_53358.5[]~~MLOC_66803.2[]~~MLOC_9184.1[]
miR5020	2	MLOC_19324.1[]~~MLOC_62354.2[]
miR5021	11	MLOC_11617.1[]~~MLOC_13537.1[]~~MLOC_251.1[]~~MLOC_42402.1[]~~MLOC_65010.1[]~~MLOC_66534.1[]~~MLOC_66857.2[]~~MLOC_66857.3[]~~MLOC_70549.1[]~~MLOC_70549.2[]~~MLOC_81534.1[]
miR5030	12	MLOC_15621.1[]~~MLOC_15621.2[]~~MLOC_15621.3[]~~MLOC_54478.1[]~~MLOC_54478.2[]~~MLOC_73474.1[]~~MLOC_73937.1[]~~MLOC_73937.2[]~~MLOC_73937.3[]~~MLOC_73937.4[]~~MLOC_73937.5[]~~MLOC_73937.6[]
miR5048	12	MLOC_38009.1[]~~MLOC_38009.4[]~~MLOC_38009.5[]~~MLOC_38009.6[]~~MLOC_38009.7[]~~MLOC_70446.1[]~~MLOC_70446.2[]~~MLOC_70446.3[]~~MLOC_70446.4[]~~MLOC_70446.5[]~~MLOC_70446.6[]~~MLOC_70446.8[]
miR5053	19	MLOC_17002.1[]~~MLOC_55468.1[]~~MLOC_55468.2[]~~MLOC_57544.1[]~~MLOC_57544.2[]~~MLOC_59454.2[]~~MLOC_59454.3[]~~MLOC_59454.5[]~~MLOC_61153.1[]~~MLOC_61153.2[]~~MLOC_65066.1[]~~MLOC_65066.2[]~~MLOC_65066.3[]~~MLOC_68363.1[]~~MLOC_68363.2[]~~MLOC_68363.3[]~~MLOC_74965.1[]~~MLOC_74965.3[]~~MLOC_76926.1[]
miR5054	13	MLOC_16170.2[]~~MLOC_34619.1[]~~MLOC_34619.2[]~~MLOC_3492.1[]~~MLOC_3492.2[]~~MLOC_36524.1[]~~MLOC_38633.1[]~~MLOC_75088.11[]~~MLOC_75088.5[]~~MLOC_77257.1[]~~MLOC_77257.2[]~~MLOC_9317.5[]~~MLOC_9317.7[]
miR5056	1	MLOC_24733.1[]
miR5057	2	MLOC_34944.1[]~~MLOC_54047.1[]
miR5061	3	MLOC_54333.1[]~~MLOC_54333.2[]~~MLOC_54333.3[]
miR5062	1	MLOC_4898.1[]
miR5064	22	MLOC_12350.1[]~~MLOC_12350.2[]~~MLOC_18343.1[]~~MLOC_18343.2[]~~MLOC_18343.3[]~~MLOC_18343.4[]~~MLOC_18343.5[]~~MLOC_18343.6[]~~MLOC_18343.7[]~~MLOC_18343.8[]~~MLOC_43104.1[]~~MLOC_44563.1[]~~MLOC_59233.1[]~~MLOC_59233.2[]~~MLOC_59233.3[]~~MLOC_62749.1[]~~MLOC_66001.1[]~~MLOC_66001.2[]~~MLOC_66001.3[]~~MLOC_66001.4[]~~MLOC_66001.5[]~~MLOC_71447.1[]
miR5071	37	MLOC_11254.1[]~~MLOC_16596.1[]~~MLOC_21734.1[]~~MLOC_21734.2[]~~MLOC_49205.1[]~~MLOC_53251.1[]~~MLOC_53251.2[]~~MLOC_53251.3[]~~MLOC_53251.4[]~~MLOC_53251.5[]~~MLOC_53251.6[]~~MLOC_57619.1[]~~MLOC_57619.2[]~~MLOC_57619.3[]~~MLOC_57619.4[]~~MLOC_57619.5[]~~MLOC_57619.6[]~~MLOC_6032.1[]~~MLOC_6032.2[]~~MLOC_60393.1[]~~MLOC_60393.2[]~~MLOC_60393.3[]~~MLOC_60393.4[]~~MLOC_62757.1[]~~MLOC_64444.1[]~~M…
miR5072	5	MLOC_36524.1[]~~MLOC_58641.1[]~~MLOC_58641.2[]~~MLOC_75088.11[]~~MLOC_75088.5[]
miR5074	9	MLOC_14320.1[]~~MLOC_36515.1[]~~MLOC_52826.1[]~~MLOC_5431.2[]~~MLOC_55989.1[]~~MLOC_55989.2[]~~MLOC_56797.3[]~~MLOC_56797.4[]~~MLOC_8614.1[]
miR5075	20	MLOC_11119.1[]~~MLOC_17499.1[]~~MLOC_20244.1[]~~MLOC_20244.2[]~~MLOC_20244.3[]~~MLOC_20244.4[]~~MLOC_20244.5[]~~MLOC_38948.1[]~~MLOC_45107.2[]~~MLOC_45107.3[]~~MLOC_45107.4[]~~MLOC_45107.5[]~~MLOC_45107.6[]~~MLOC_53441.1[]~~MLOC_53441.2[]~~MLOC_59318.1[]~~MLOC_59318.2[]~~MLOC_6947.1[]~~MLOC_6947.2[]~~MLOC_80090.4[]
miR5086	1	MLOC_61203.1[]
miR5139	1	MLOC_14949.1[]
miR5140	1	MLOC_19210.1[]
miR5152	2	MLOC_10195.4[]~~MLOC_61107.3[]
miR5161	8	MLOC_13821.1[]~~MLOC_13821.2[]~~MLOC_13821.3[]~~MLOC_13821.4[]~~MLOC_13821.6[]~~MLOC_58464.1[]~~MLOC_66990.1[]~~MLOC_78409.3[]
miR5165	2	MLOC_67470.1[]~~MLOC_67470.2[]
miR5174	2	MLOC_44990.1[]~~MLOC_44990.1[]
miR5175	1	MLOC_16998.3[]
miR5203	8	MLOC_13821.1[]~~MLOC_13821.2[]~~MLOC_13821.3[]~~MLOC_13821.4[]~~MLOC_35307.1[]~~MLOC_35307.2[]~~MLOC_35307.3[]~~MLOC_35307.4[]
miR5205	3	MLOC_3505.2[]~~MLOC_44990.1[]~~MLOC_44990.1[]
miR5224	1	MLOC_65917.1[]
miR5225	1	MLOC_11071.1[]
miR5227	4	MLOC_2575.1[]~~MLOC_2575.3[]~~MLOC_57322.3[]~~MLOC_70515.1[]
miR5229	1	MLOC_24441.1[]
miR5254	4	MLOC_4350.1[]~~MLOC_4350.2[]~~MLOC_74212.1[]~~MLOC_74212.2[]
miR5262	2	MLOC_34548.1[]~~MLOC_34548.2[]
miR5264	9	MLOC_14232.1[]~~MLOC_14232.2[]~~MLOC_14340.1[]~~MLOC_70283.1[]~~MLOC_70283.2[]~~MLOC_70283.3[]~~MLOC_70283.4[]~~MLOC_70283.5[]~~MLOC_70283.6[]
miR528	3	MLOC_13951.1[]~~MLOC_13951.2[]~~MLOC_17760.1[]
miR5287	1	MLOC_45555.1[]
miR5298	2	MLOC_68500.1[]~~MLOC_68500.2[]
miR531	2	MLOC_58488.1[]~~MLOC_58488.2[]
miR5339	1	MLOC_66589.9[]
miR5374	1	MLOC_62936.1[]
miR5384	8	MLOC_4356.1[]~~MLOC_51849.1[]~~MLOC_51849.2[]~~MLOC_51849.3[]~~MLOC_60623.1[]~~MLOC_66557.1[]~~MLOC_67644.1[]~~MLOC_67644.2[]
miR5386	2	MLOC_4198.1[]~~MLOC_4198.3[]
miR5490	1	MLOC_78409.3[]
miR5503	3	MLOC_14736.2[]~~MLOC_14736.3[]~~MLOC_14736.5[]
miR5507	1	MLOC_81291.1[]
miR5531	1	MLOC_59564.1[]
miR5562	17	MLOC_33371.1[]~~MLOC_34662.1[]~~MLOC_51199.2[]~~MLOC_54893.1[]~~MLOC_54893.2[]~~MLOC_60426.1[]~~MLOC_60426.2[]~~MLOC_60426.3[]~~MLOC_60426.4[]~~MLOC_60426.5[]~~MLOC_62172.1[]~~MLOC_62172.2[]~~MLOC_71245.2[]~~MLOC_71245.3[]~~MLOC_72185.1[]~~MLOC_72185.2[]~~MLOC_7790.1[]
miR5564	11	MLOC_12704.1[]~~MLOC_12704.2[]~~MLOC_38051.1[]~~MLOC_38051.2[]~~MLOC_38051.3[]~~MLOC_60798.1[]~~MLOC_64364.1[]~~MLOC_76584.1[]~~MLOC_76584.2[]~~MLOC_76584.3[]~~MLOC_76584.4[]
miR5568	3	MLOC_21535.1[]~~MLOC_58351.3[]~~MLOC_69545.2[]
miR5574	15	MLOC_14107.1[]~~MLOC_14107.2[]~~MLOC_14107.3[]~~MLOC_14107.4[]~~MLOC_14107.5[]~~MLOC_14107.6[]~~MLOC_14107.7[]~~MLOC_14107.8[]~~MLOC_44303.1[]~~MLOC_44303.2[]~~MLOC_44303.3[]~~MLOC_44303.4[]~~MLOC_44303.5[]~~MLOC_44303.6[]~~MLOC_44303.7[]
miR5578	1	MLOC_74647.1[]
miR5631	2	MLOC_72559.1[]~~MLOC_72559.2[]
miR5644	1	MLOC_16021.1[]
miR5671	20	MLOC_35104.1[]~~MLOC_35104.2[]~~MLOC_53629.1[]~~MLOC_53629.2[]~~MLOC_53629.4[]~~MLOC_53629.5[]~~MLOC_53629.6[]~~MLOC_53629.7[]~~MLOC_53629.8[]~~MLOC_64063.2[]~~MLOC_64063.3[]~~MLOC_66723.1[]~~MLOC_68988.2[]~~MLOC_68988.3[]~~MLOC_68988.4[]~~MLOC_68988.5[]~~MLOC_71333.1[]~~MLOC_71333.2[]~~MLOC_71333.3[]~~MLOC_71333.5[]
miR5672	10	MLOC_26190.1[]~~MLOC_37114.1[]~~MLOC_37114.2[]~~MLOC_37114.3[]~~MLOC_37114.4[]~~MLOC_60271.1[]~~MLOC_60271.4[]~~MLOC_60271.7[]~~MLOC_60271.8[]~~MLOC_60271.9[]
miR5673	1	MLOC_12869.1[]
miR5712	3	MLOC_69999.1[]~~MLOC_69999.2[]~~MLOC_69999.3[]
miR5720	1	MLOC_22000.1[]
miR5751	1	MLOC_73178.1[]
miR5761	30	MLOC_12376.1[]~~MLOC_12376.2[]~~MLOC_12376.3[]~~MLOC_19803.1[]~~MLOC_34369.1[]~~MLOC_34369.2[]~~MLOC_34369.3[]~~MLOC_51148.10[]~~MLOC_51148.11[]~~MLOC_51148.12[]~~MLOC_51148.2[]~~MLOC_51148.3[]~~MLOC_51148.4[]~~MLOC_51148.5[]~~MLOC_51148.6[]~~MLOC_51148.7[]~~MLOC_51148.8[]~~MLOC_53068.1[]~~MLOC_53068.3[]~~MLOC_53068.4[]~~MLOC_53068.7[]~~MLOC_53068.9[]~~MLOC_56261.1[]~~MLOC_56261.2[]~~MLOC_56261.3…
miR5769	1	MLOC_372.2[]
miR5770	1	MLOC_37148.1[]
miR5783	20	MLOC_17450.1[]~~MLOC_17450.2[]~~MLOC_19452.1[]~~MLOC_44607.1[]~~MLOC_53172.2[]~~MLOC_53172.3[]~~MLOC_55818.1[]~~MLOC_62332.1[]~~MLOC_62332.3[]~~MLOC_62332.4[]~~MLOC_62332.5[]~~MLOC_62487.1[]~~MLOC_66751.1[]~~MLOC_69477.1[]~~MLOC_73166.1[]~~MLOC_73497.2[]~~MLOC_74759.1[]~~MLOC_75580.1[]~~MLOC_77502.1[]~~MLOC_7948.1[]
miR5790	4	MLOC_37235.1[]~~MLOC_37235.10[]~~MLOC_37235.8[]~~MLOC_37235.9[]
miR5791	1	MLOC_58868.1[]
miR5792	3	MLOC_11917.1[]~~MLOC_59269.1[]~~MLOC_59269.2[]
miR5794	3	MLOC_60943.1[]~~MLOC_60943.2[]~~MLOC_60943.3[]
miR6151	1	MLOC_48709.1[]
miR6180	1	MLOC_68556.5[]
miR6182	1	MLOC_20807.1[]
miR6186	13	MLOC_13755.2[]~~MLOC_14772.1[]~~MLOC_14772.2[]~~MLOC_14772.3[]~~MLOC_44760.1[]~~MLOC_44760.2[]~~MLOC_44760.3[]~~MLOC_60789.2[]~~MLOC_61948.1[]~~MLOC_61948.2[]~~MLOC_67798.1[]~~MLOC_806.1[]~~MLOC_806.2[]
miR6194	10	MLOC_5065.1[]~~MLOC_5065.2[]~~MLOC_5065.3[]~~MLOC_5065.4[]~~MLOC_5065.5[]~~MLOC_5065.8[]~~MLOC_5065.9[]~~MLOC_62504.2[]~~MLOC_62504.3[]~~MLOC_62504.4[]
miR6207	1	MLOC_5271.4[]
miR6214	7	MLOC_38368.1[]~~MLOC_38368.2[]~~MLOC_4229.1[]~~MLOC_59261.1[]~~MLOC_65856.1[]~~MLOC_67854.1[]~~MLOC_80914.1[]
miR6224	3	MLOC_3505.2[]~~MLOC_44990.1[]~~MLOC_44990.1[]
miR6248	3	MLOC_25780.1[]~~MLOC_25780.5[]~~MLOC_44990.1[]
miR6249	1	MLOC_60621.1[]
miR6260	7	MLOC_10126.1[]~~MLOC_10126.3[]~~MLOC_5352.1[]~~MLOC_55129.1[]~~MLOC_55369.1[]~~MLOC_59049.1[]~~MLOC_62921.3[]
miR6263	2	MLOC_81758.3[]~~MLOC_81758.4[]
miR6271	1	MLOC_46305.1[]
miR6300	11	MLOC_4420.1[]~~MLOC_5612.4[]~~MLOC_5612.5[]~~MLOC_57254.1[]~~MLOC_57254.2[]~~MLOC_57254.3[]~~MLOC_57254.4[]~~MLOC_57254.7[]~~MLOC_57254.8[]~~MLOC_60304.2[]~~MLOC_60304.3[]
miR6424	1	MLOC_68264.1[]
miR6427	1	MLOC_4770.4[]
miR6440	1	MLOC_64638.5[]
miR6448	2	MLOC_38247.1[]~~MLOC_38247.2[]
miR6477	3	MLOC_16408.1[]~~MLOC_16408.2[]~~MLOC_16408.3[]
miR6484	1	MLOC_69988.1[]
miR6485	1	MLOC_16187.1[]
miR7120	3	MLOC_55386.2[]~~MLOC_55386.3[]~~MLOC_55386.4[]
miR7121	2	MLOC_53810.1[]~~MLOC_71879.1[]
miR7512	8	MLOC_3117.1[]~~MLOC_3117.2[]~~MLOC_6164.1[]~~MLOC_6164.2[]~~MLOC_6164.3[]~~MLOC_68128.1[]~~MLOC_68128.2[]~~MLOC_73375.1[]
miR7524	2	MLOC_5135.1[]~~MLOC_5135.2[]
miR7532	2	MLOC_38384.1[]~~MLOC_38384.2[]
miR7539	1	MLOC_13225.1[]
miR7540	2	MLOC_18401.1[]~~MLOC_18401.2[]
miR7542	10	MLOC_62424.1[]~~MLOC_62424.10[]~~MLOC_62424.11[]~~MLOC_62424.2[]~~MLOC_62424.3[]~~MLOC_62424.4[]~~MLOC_62424.5[]~~MLOC_62424.6[]~~MLOC_62424.7[]~~MLOC_62424.9[]
miR7696	6	MLOC_11986.4[]~~MLOC_74726.1[]~~MLOC_74726.2[]~~MLOC_74726.3[]~~MLOC_74726.4[]~~MLOC_74726.5[]
miR7719	7	MLOC_11621.1[]~~MLOC_11621.2[]~~MLOC_11621.3[]~~MLOC_51122.1[]~~MLOC_51122.2[]~~MLOC_51122.3[]~~MLOC_67790.1[]
miR7731	2	MLOC_11348.1[]~~MLOC_11348.2[]
miR7757	53	MLOC_11112.1[]~~MLOC_15443.1[]~~MLOC_15443.2[]~~MLOC_15443.3[]~~MLOC_15443.4[]~~MLOC_15443.5[]~~MLOC_15443.6[]~~MLOC_15443.7[]~~MLOC_15443.8[]~~MLOC_16156.1[]~~MLOC_16156.2[]~~MLOC_16156.3[]~~MLOC_17471.2[]~~MLOC_17471.3[]~~MLOC_30912.2[]~~MLOC_30912.3[]~~MLOC_30912.4[]~~MLOC_30912.5[]~~MLOC_4541.1[]~~MLOC_4541.2[]~~MLOC_4541.3[]~~MLOC_4541.4[]~~MLOC_5056.1[]~~MLOC_5056.3[]~~MLOC_5056.4[]~~MLOC_5…
miR7761	1	MLOC_15519.1[]
miR7827	2	MLOC_63836.1[]~~MLOC_63836.2[]
miR7837	4	MLOC_37532.1[]~~MLOC_37532.2[]~~MLOC_37532.4[]~~MLOC_56482.1[]
miR7838	3	MLOC_56928.1[]~~MLOC_56928.2[]~~MLOC_56928.3[]
miR8049	4	MLOC_78508.1[]~~MLOC_78508.2[]~~MLOC_78508.3[]~~MLOC_78508.4[]
miR8134	2	MLOC_58104.1[]~~MLOC_63760.1[]
miR8136	4	MLOC_56598.1[]~~MLOC_56598.2[]~~MLOC_56598.3[]~~MLOC_68801.1[]
miR8154	33	MLOC_36554.1[]~~MLOC_43495.1[]~~MLOC_50452.1[]~~MLOC_51296.1[]~~MLOC_54601.1[]~~MLOC_57195.1[]~~MLOC_60517.1[]~~MLOC_60517.2[]~~MLOC_62334.1[]~~MLOC_62334.2[]~~MLOC_62334.3[]~~MLOC_62334.4[]~~MLOC_62334.5[]~~MLOC_62334.6[]~~MLOC_64771.1[]~~MLOC_64771.2[]~~MLOC_66019.1[]~~MLOC_66019.2[]~~MLOC_66019.3[]~~MLOC_66019.4[]~~MLOC_67968.1[]~~MLOC_68725.1[]~~MLOC_71595.3[]~~MLOC_73405.1[]~~MLOC_73405.2[]~…
miR834	1	MLOC_71324.1[]
miR863	3	MLOC_14650.1[]~~MLOC_14650.2[]~~MLOC_14650.3[]
miR869	2	MLOC_17016.1[]~~MLOC_17016.2[]
miR894	1	MLOC_59252.1[]
miR906	1	MLOC_54608.1[]
miR914	2	MLOC_57507.1[]~~MLOC_57507.2[]
miR918	2	MLOC_71715.1[]~~MLOC_71715.2[]
miR952	2	MLOC_61355.1[]~~MLOC_61355.2[]
